# Supplementary material for: Profiling Selectivity for the Shigella Virulence Factor OspF
Source: Biochemistry. 2026 Apr 22;65(9):1495–506. doi: 10.1021/acs.biochem.6c00109 (PMC13151050; doi:10.1021/acs.biochem.6c00109)
Supplement: Supplementary file 2 [file bi6c00109_si_002.xlsx]

## Sheet: LFQ – WT & N26 vs K134A
Protein ID	Gene Name	log2FC (50 nM ΔN26/50 nM K134A)	log2FC (50 nM WT/50 nM K134A)	p-value (50 nM ΔN26/50 nM K134A)	p-value (50 nM WT/50 nM K134A)	Description
P28482	MAPK1	-0.172	0.82	0.862	0.409	Mitogen-activated protein kinase 1
A0FGR8	ESYT2	2.52	-0.338	1.62e-05	0.52	Extended synaptotagmin-2
Q8N3E9	PLCD3	11.7	9.43	9.47e-24	4.08e-20	1-phosphatidylinositol 4,5-bisphosphate phosphodiesterase delta-3
A4D1E9	GTPBP10	1.74	-0.498	0.0265	0.515	GTP-binding protein 10
A5YKK6	CNOT1	4.4	2.49	0.00489	0.1	CCR4-NOT transcription complex subunit 1
A6NHL2	TUBAL3	2.55	0.792	5.46e-10	0.0185	Tubulin alpha chain-like 3
A6NIE6	RRN3P2	1.69	1.1	0.0251	0.139	Putative RRN3-like protein RRN3P2
A8MWD9	SNRPGP15	2.41	1.61	2.02e-07	0.000167	Putative small nuclear ribonucleoprotein G-like protein 15
E9PAV3	NACA	-1.59	-1.53	0.000413	0.000629	Nascent polypeptide-associated complex subunit alpha, muscle-specific form
E9PRG8	C11orf98	0.671	-2.41	0.183	1.44e-05	Uncharacterized protein C11orf98
P62273	RPS29	6.36	8.13	4.97e-13	1.38e-16	Small ribosomal subunit protein uS14
O00178	GTPBP1	5.51	1.3	1.79e-06	0.201	GTP-binding protein 1
O00203	AP3B1	1.31	-3.69	0.22	0.00105	AP-3 complex subunit beta-1
O00217	NDUFS8	1.67	-0.196	0.00997	0.754	NADH dehydrogenase [ubiquinone] iron-sulfur protein 8, mitochondrial
O00232	PSMD12	0.0802	-1.92	0.908	0.00791	26S proteasome non-ATPase regulatory subunit 12
O00264	PGRMC1	-3.16	-2.66	6.96e-05	0.000596	Membrane-associated progesterone receptor component 1
Q9NRR4	DROSHA	6.89	7.64	2.24e-08	1.83e-09	Ribonuclease 3
O00411	POLRMT	2.88	-0.81	0.0011	0.332	DNA-directed RNA polymerase, mitochondrial
Q96HC4	PDLIM5	8.4	7.42	9.34e-23	1.18e-20	PDZ and LIM domain protein 5
Q92804	TAF15	5.9	7.16	3.86e-11	1.11e-13	TATA-binding protein-associated factor 2N
Q96EP5	DAZAP1	3.49	7.07	3.55e-09	7.47e-19	DAZ-associated protein 1
O00469	PLOD2	0.832	-1.53	0.181	0.0159	Procollagen-lysine,2-oxoglutarate 5-dioxygenase 2
O00487	PSMD14	1.69	0.615	0.00762	0.313	26S proteasome non-ATPase regulatory subunit 14
O00488	ZNF593	1.19	-0.964	0.00177	0.0101	Zinc finger protein 593
Q7Z417	NUFIP2	5.52	6.66	1.05e-14	1.54e-17	FMR1-interacting protein NUFIP2
O00712	NFIB	-2.5	-1.84	0.0102	0.0544	Nuclear factor 1 B-type
O14579	COPE	2.09	-0.277	0.000222	0.597	Coatomer subunit epsilon
O14617	AP3D1	3.21	-3.88	0.00202	0.000259	AP-3 complex subunit delta-1
Q9NR56	MBNL1	6.21	6.47	4.66e-20	9.67e-21	Muscleblind-like protein 1
O14732	IMPA2	1.52	-0.384	0.0201	0.545	Inositol monophosphatase 2
Q12874	SF3A3	6.1	6.27	4.17e-06	2.54e-06	Splicing factor 3A subunit 3
Q9NYF8	BCLAF1	6.38	6.27	0.00015	0.000186	Bcl-2-associated transcription factor 1
O14974	PPP1R12A	1.97	1.2	0.024	0.161	Protein phosphatase 1 regulatory subunit 12A
P49756	RBM25	6.27	6.21	2.68e-12	3.53e-12	RNA-binding protein 25
Q15388	TOMM20	7.84	6.21	4.98e-22	3.59e-18	Mitochondrial import receptor subunit TOM20 homolog
O15091	PRORP	2.53	0.741	0.000151	0.232	Mitochondrial ribonuclease P catalytic subunit
O15235	MRPS12	3.14	-0.437	0.00813	0.702	Small ribosomal subunit protein uS12m
O15260	SURF4	3.4	0.763	5.65e-10	0.0841	Surfeit locus protein 4
O15305	PMM2	-2.9	-2.55	0.00685	0.0164	Phosphomannomutase 2
O15397	IPO8	1.71	-0.734	0.014	0.279	Importin-8
O15427	SLC16A3	1.43	-0.226	0.00113	0.584	Monocarboxylate transporter 4
O15460	P4HA2	1.89	-1.85	0.031	0.0342	Prolyl 4-hydroxylase subunit alpha-2
Q86XK2	FBXO11	3.11	6.12	0.00871	2.45e-06	F-box only protein 11
O43175	PHGDH	1.04	0.533	0.00791	0.163	D-3-phosphoglycerate dehydrogenase
O43242	PSMD3	2.43	-0.0775	0.00067	0.908	26S proteasome non-ATPase regulatory subunit 3
O43251	RBFOX2	2.69	0.491	0.00731	0.61	RNA binding protein fox-1 homolog 2
O43252	PAPSS1	-1.01	-4.11	0.155	4.97e-07	Bifunctional 3'-phosphoadenosine 5'-phosphosulfate synthase 1
O43290	SART1	1.25	-2.82	0.0471	3.23e-05	U4/U6.U5 tri-snRNP-associated protein 1
O43318	MAP3K7	-2.22	-1.87	0.00613	0.0194	Mitogen-activated protein kinase kinase kinase 7
O43324	EEF1E1	2.33	-0.945	4.18e-06	0.0386	Eukaryotic translation elongation factor 1 epsilon-1
O43390	HNRNPR	1.98	0.736	0.00557	0.285	Heterogeneous nuclear ribonucleoprotein R
O43615	TIMM44	0.000407	-1.81	1	0.00831	Mitochondrial import inner membrane translocase subunit TIM44
O43660	PLRG1	5.74	1.09	1.07e-07	0.236	Pleiotropic regulator 1
O43663	PRC1	4.79	2.78	3.88e-05	0.0112	Protein regulator of cytokinesis 1
Q96IZ0	PAWR	5.09	6.11	8.74e-09	7.47e-11	PRKC apoptosis WT1 regulator protein
O43674	NDUFB5	-2.82	-2.32	0.00325	0.0141	NADH dehydrogenase [ubiquinone] 1 beta subcomplex subunit 5, mitochondrial
O14639	ABLIM1	2.91	5.79	0.00341	1.97e-07	Actin-binding LIM protein 1
Q99569	PKP4	5.37	5.77	1.96e-09	2.96e-10	Plakophilin-4
O43709	BUD23	1.97	0.705	1.65e-06	0.0544	18S rRNA (guanine-N(7))-methyltransferase
O43795	MYO1B	-0.819	-1.82	0.191	0.00501	Unconventional myosin-Ib
O43824	GTPBP6	2.99	-0.485	0.0112	0.67	Putative GTP-binding protein 6
O43837	IDH3B	2.15	0.434	0.0106	0.592	Isocitrate dehydrogenase [NAD] subunit beta, mitochondrial
O43852	CALU	2.3	-0.291	0.00234	0.685	Calumenin
O43854	EDIL3	3.58	0.0388	8.74e-06	0.957	EGF-like repeat and discoidin I-like domain-containing protein 3
O43896	KIF1C	3.61	0.348	3.21e-05	0.657	Kinesin-like protein KIF1C
O60231	DHX16	2.92	-0.905	0.000639	0.261	Pre-mRNA-splicing factor ATP-dependent RNA helicase DHX16
O60264	SMARCA5	-0.336	-3.99	0.667	5.71e-06	SWI/SNF-related matrix-associated actin-dependent regulator of chromatin subfamily A member 5
O60341	KDM1A	2.52	0.0288	0.000428	0.966	Lysine-specific histone demethylase 1A
O60427	FADS1	1.35	-2.85	0.133	0.00228	Acyl-CoA (8-3)-desaturase
O60488	ACSL4	2.94	0.303	0.000293	0.687	Long-chain-fatty-acid--CoA ligase 4
Q15637	SF1	4.89	5.66	4.74e-11	6.34e-13	Splicing factor 1
O60524	NEMF	1.21	-2.51	0.192	0.00861	Ribosome quality control complex subunit NEMF
O60573	EIF4E2	-0.135	-2.22	0.836	0.00139	Eukaryotic translation initiation factor 4E type 2
O60645	EXOC3	5.76	1.07	3.9e-09	0.181	Exocyst complex component 3
Q3MHD2	LSM12	4.41	5.6	4.25e-11	2.94e-14	Protein LSM12
Q8WWM7	ATXN2L	4.18	5.59	4.82e-10	9.62e-14	Ataxin-2-like protein
O60762	DPM1	2.38	0.353	3.85e-06	0.439	Dolichol-phosphate mannosyltransferase subunit 1
O60814	H2BC12	-0.218	-1.28	0.645	0.00937	Histone H2B type 1-K
O60832	DKC1	1.49	-2.31	0.00528	4.16e-05	H/ACA ribonucleoprotein complex subunit DKC1
O60884	DNAJA2	1.84	-1.33	0.0194	0.0879	DnaJ homolog subfamily A member 2
O75122	CLASP2	2.54	-0.877	0.00173	0.256	CLIP-associating protein 2
Q9H223	EHD4	6.73	5.49	5.4e-12	1.49e-09	EH domain-containing protein 4
O75340	PDCD6	-0.144	-1.29	0.749	0.0058	Programmed cell death protein 6
O75367	MACROH2A1	-2.75	-4.1	0.000179	2.22e-07	Core histone macro-H2A.1
P57678	GEMIN4	8.74	5.46	1.08e-09	1.84e-05	Gem-associated protein 4
O75394	MRPL33	2.96	1.4	0.0108	0.214	Large ribosomal subunit protein bL33m
O75400	PRPF40A	2.61	1.76	0.000191	0.00887	Pre-mRNA-processing factor 40 homolog A
O75420	GIGYF1	0.721	-1.35	0.37	0.0963	GRB10-interacting GYF protein 1
O75439	PMPCB	2.04	0.78	0.00014	0.118	Mitochondrial-processing peptidase subunit beta
O75475	PSIP1	0.719	-2.43	0.272	0.00049	PC4 and SFRS1-interacting protein
O75489	NDUFS3	1.49	0.481	0.0224	0.448	NADH dehydrogenase [ubiquinone] iron-sulfur protein 3, mitochondrial
P84090	ERH	4.45	5.45	3.59e-06	6.58e-08	Enhancer of rudimentary homolog
O75531	BANF1	-0.129	0.811	0.724	0.0304	Barrier-to-autointegration factor
P26196	DDX6	3.84	5.43	5.74e-09	3.48e-13	Probable ATP-dependent RNA helicase DDX6
O75533	SF3B1	6.01	5.41	4.11e-10	5.98e-09	Splicing factor 3B subunit 1
O75643	SNRNP200	2.74	0.214	1.3e-06	0.665	U5 small nuclear ribonucleoprotein 200 kDa helicase
O75676	RPS6KA4	3.1	-1.69	0.00123	0.0673	Ribosomal protein S6 kinase alpha-4
O75694	NUP155	-2.79	-2.83	0.0229	0.0213	Nuclear pore complex protein Nup155
O75718	CRTAP	2.72	-0.185	0.00987	0.856	Cartilage-associated protein
O75746	SLC25A12	2.37	0.00318	0.0294	0.998	Electrogenic aspartate/glutamate antiporter SLC25A12, mitochondrial
Q9BYJ9	YTHDF1	4.79	5.31	1.03e-11	4.59e-13	YTH domain-containing family protein 1
O75874	IDH1	-3.49	-3.24	0.000624	0.00136	Isocitrate dehydrogenase [NADP] cytoplasmic
O75880	SCO1	1.75	-0.704	0.00353	0.222	Protein SCO1 homolog, mitochondrial
O75934	BCAS2	0.481	-1.86	0.545	0.0228	Pre-mRNA-splicing factor SPF27
O75940	SMNDC1	-1.45	-2.33	0.0973	0.0091	Survival of motor neuron-related-splicing factor 30
O75947	ATP5PD	1.07	0.332	0.00379	0.349	ATP synthase peripheral stalk subunit d, mitochondrial
O75962	TRIO	3.01	-1.25	0.00362	0.208	Triple functional domain protein
Q14847	LASP1	1.29	5.29	0.103	1.91e-08	LIM and SH3 domain protein 1
O76021	RSL1D1	1.48	-3.42	0.0501	2.81e-05	Ribosomal L1 domain-containing protein 1
O76094	SRP72	0.731	-1.74	0.172	0.00188	Signal recognition particle subunit SRP72
O94776	MTA2	-0.12	-2.52	0.896	0.00843	Metastasis-associated protein MTA2
Q9H4G4	GLIPR2	5.47	5.21	3.12e-09	9.89e-09	Golgi-associated plant pathogenesis-related protein 1
O94906	PRPF6	4.27	1.74	1.98e-07	0.0157	Pre-mRNA-processing factor 6
Q9NR12	PDLIM7	6.99	5.21	4.77e-19	1.53e-14	PDZ and LIM domain protein 7
O95239	KIF4A	1.07	-1.88	0.177	0.0205	Chromosome-associated kinesin KIF4A
O95299	NDUFA10	3.44	0.98	3.6e-05	0.198	NADH dehydrogenase [ubiquinone] 1 alpha subcomplex subunit 10, mitochondrial
P63151	PPP2R2A	4.2	5.18	1.04e-09	3.12e-12	Serine/threonine-protein phosphatase 2A 55 kDa regulatory subunit B alpha isoform
O95347	SMC2	2.1	-0.935	0.000438	0.0977	Structural maintenance of chromosomes protein 2
P58107	EPPK1	5.36	5.17	1.57e-09	3.91e-09	Epiplakin
O95400	CD2BP2	4	0.725	5.34e-06	0.353	CD2 antigen cytoplasmic tail-binding protein 2
O95470	SGPL1	5.55	1.06	9.21e-09	0.186	Sphingosine-1-phosphate lyase 1
O95478	NSA2	-0.34	-3.55	0.57	3.62e-07	Ribosome biogenesis protein NSA2 homolog
O95573	ACSL3	1.74	-1.13	0.0077	0.0775	Fatty acid CoA ligase Acsl3
O95782	AP2A1	2.14	1.15	0.00152	0.0763	AP-2 complex subunit alpha-1
Q15459	SF3A1	5.04	4.91	0.00012	0.00017	Splicing factor 3A subunit 1
O95831	AIFM1	2.09	0.0163	0.000512	0.977	Apoptosis-inducing factor 1, mitochondrial
O95864	FADS2	-0.664	-3.63	0.463	0.000203	Acyl-CoA 6-desaturase
P08727	KRT19	0.65	4.87	0.4	9.43e-08	Keratin, type I cytoskeletal 19
P11182	DBT	1.75	4.87	0.34	0.0101	Lipoamide acyltransferase component of branched-chain alpha-keto acid dehydrogenase complex, mitochondrial
Q01085	TIAL1	2.47	4.82	0.0135	8.6e-06	Nucleolysin TIAR
O96019	ACTL6A	2.26	-1.05	0.0025	0.143	Actin-like protein 6A
P00374	DHFR	2.05	0.565	0.000231	0.276	Dihydrofolate reductase
P00387	CYB5R3	-0.279	-0.511	0.52	0.241	NADH-cytochrome b5 reductase 3
Q8WUF5	PPP1R13L	4.98	4.8	1.33e-16	4.87e-16	RelA-associated inhibitor
Q9UHX1	PUF60	3.2	4.78	2.85e-05	1.22e-08	Poly(U)-binding-splicing factor PUF60
P00846	MT-ATP6	2.26	-0.441	0.00383	0.555	ATP synthase F(0) complex subunit a
Q8IY67	RAVER1	5.21	4.77	3.88e-14	6.45e-13	Ribonucleoprotein PTB-binding 1
P02533	KRT14	2.7	0.447	1.08e-07	0.301	Keratin, type I cytoskeletal 14
P02538	KRT6A	3.38	0.629	5.69e-10	0.15	Keratin, type II cytoskeletal 6A
Q9UJS0	SLC25A13	6.82	4.77	5.92e-17	7.05e-12	Electrogenic aspartate/glutamate antiporter SLC25A13, mitochondrial
P04062	GBA1	-1.58	-4.66	0.131	4.46e-05	Lysosomal acid glucosylceramidase
P04150	NR3C1	1.81	-0.679	0.0175	0.359	Glucocorticoid receptor
P04181	OAT	2.52	0.644	6.89e-06	0.199	Ornithine aminotransferase, mitochondrial
P04259	KRT6B	4.09	0.853	9.3e-10	0.114	Keratin, type II cytoskeletal 6B
Q7RTV0	PHF5A	4.59	4.74	0.000116	7.44e-05	PHD finger-like domain-containing protein 5A
P04439	HLA-A	-2.5	-2.83	0.0269	0.013	HLA class I histocompatibility antigen, A alpha chain
P30048	PRDX3	1.04	4.71	0.0997	1.23e-09	Thioredoxin-dependent peroxide reductase, mitochondrial
P04843	RPN1	2.33	0.856	7.93e-08	0.0226	Dolichyl-diphosphooligosaccharide--protein glycosyltransferase subunit 1
Q15434	RBMS2	5.12	4.71	3.32e-10	2.9e-09	RNA-binding motif, single-stranded-interacting protein 2
P04899	GNAI2	1.87	0.814	0.000965	0.132	Guanine nucleotide-binding protein G(i) subunit alpha-2
P04908	H2AC4	0.256	-1.18	0.428	0.000649	Histone H2A type 1-B/E
Q9BZF9	UACA	3.41	4.7	0.000507	5.31e-06	Uveal autoantigen with coiled-coil domains and ankyrin repeats
P05026	ATP1B1	3.61	1.05	2.05e-05	0.171	Sodium/potassium-transporting ATPase subunit beta-1
P05114	HMGN1	-2.43	-3.7	0.012	0.000248	Non-histone chromosomal protein HMG-14
P42166	TMPO	3.09	4.63	2.08e-07	7.97e-12	Lamina-associated polypeptide 2, isoform alpha
P05198	EIF2S1	2.2	0.598	3.92e-07	0.113	Eukaryotic translation initiation factor 2 subunit 1
P41250	GARS1	4.66	4.62	7.5e-08	8.89e-08	Glycine--tRNA ligase
P05387	RPLP2	2.15	0.996	1.34e-06	0.0129	Large ribosomal subunit protein P2
P05388	RPLP0	2.24	0.635	1.17e-06	0.118	Large ribosomal subunit protein uL10
P05556	ITGB1	1.77	0.611	3.49e-05	0.119	Integrin beta-1
Q8WXF1	PSPC1	0.151	4.6	0.895	0.000205	Paraspeckle component 1
P05787	KRT8	1.01	0.783	0.0249	0.0793	Keratin, type II cytoskeletal 8
P06396	GSN	-4.48	-5.36	1.55e-05	6.14e-07	Gelsolin
P06493	CDK1	1.7	0.767	0.000214	0.0751	Cyclin-dependent kinase 1
Q13283	G3BP1	3.6	4.53	4.08e-10	5.09e-13	Ras GTPase-activating protein-binding protein 1
Q8NCA5	FAM98A	4.41	4.51	3.71e-14	1.69e-14	Protein FAM98A
P06748	NPM1	2.01	-0.669	1.1e-05	0.107	Nucleophosmin
P06753	TPM3	-1.31	-1.8	0.083	0.0188	Tropomyosin alpha-3 chain
P06756	ITGAV	2.9	-0.153	0.000106	0.824	Integrin alpha-V
P06858	LPL	3.53	-1.07	8.08e-06	0.134	Lipoprotein lipase
Q9BPW8	NIPSNAP1	4.77	4.49	4.19e-06	1.15e-05	Protein NipSnap homolog 1
Q9BUZ4	TRAF4	4.92	4.48	3.66e-07	2.23e-06	TNF receptor-associated factor 4
P07437	TUBB	2.2	0.738	3.98e-08	0.0318	Tubulin beta chain
P07741	APRT	-0.201	-1.9	0.706	0.0008	Adenine phosphoribosyltransferase
P07814	EPRS1	2.16	-0.206	8.13e-06	0.634	Bifunctional glutamate/proline--tRNA ligase
P07900	HSP90AA1	-1.19	-0.316	0.0196	0.522	Heat shock protein HSP 90-alpha
P07910	HNRNPC	1.16	0.804	0.0141	0.083	Heterogeneous nuclear ribonucleoproteins C1/C2
P08237	PFKM	2.49	0.283	1.26e-05	0.58	ATP-dependent 6-phosphofructokinase, muscle type
P08238	HSP90AB1	-1.24	-0.928	0.00745	0.0414	Heat shock protein HSP 90-beta
P08240	SRPRA	2.61	-0.839	0.00163	0.287	Signal recognition particle receptor subunit alpha
Q15393	SF3B3	5.01	4.46	1.39e-07	1.4e-06	Splicing factor 3B subunit 3
P08559	PDHA1	1.23	0.398	0.000319	0.212	Pyruvate dehydrogenase E1 component subunit alpha, somatic form, mitochondrial
Q13637	RAB32	6.15	4.45	2.9e-15	6.64e-11	Ras-related protein Rab-32
P14866	HNRNPL	2.66	4.44	1.63e-06	6.7e-12	Heterogeneous nuclear ribonucleoprotein L
Q9NZN4	EHD2	6.23	4.43	1.68e-16	1.02e-11	EH domain-containing protein 2
P12236	SLC25A6	5.96	4.37	1.68e-11	4.84e-08	ADP/ATP translocase 3
Q14444	CAPRIN1	3.74	4.36	9.66e-13	6.84e-15	Caprin-1
P08779	KRT16	3.24	0.576	1.49e-09	0.185	Keratin, type I cytoskeletal 16
P08865	RPSA	1.4	1.09	0.000347	0.00433	Small ribosomal subunit protein uS2
P09001	MRPL3	3.19	1.87	7.73e-05	0.0142	Large ribosomal subunit protein uL3m
P09012	SNRPA	1.96	1.47	0.000542	0.00785	U1 small nuclear ribonucleoprotein A
P09038	FGF2	1.36	-0.371	0.00028	0.288	Fibroblast growth factor 2
P09211	GSTP1	-2.98	0.423	0.000242	0.574	Glutathione S-transferase P
Q15233	NONO	2.2	4.34	5.48e-05	2.67e-11	Non-POU domain-containing octamer-binding protein
P09496	CLTA	-1.94	-3.43	0.000995	1.4e-07	Clathrin light chain A
P09543	CNP	1.73	-0.163	0.000812	0.738	2',3'-cyclic-nucleotide 3'-phosphodiesterase
P05386	RPLP1	4.69	4.33	7.13e-13	8.3e-12	Large ribosomal subunit protein P1
P09622	DLD	-0.412	-1.92	0.579	0.0126	Dihydrolipoyl dehydrogenase, mitochondrial
P39880	CUX1	2.03	4.3	0.0766	0.000381	Homeobox protein cut-like 1
P09661	SNRPA1	1.75	2.33	0.0428	0.00792	U2 small nuclear ribonucleoprotein A'
Q15149	PLEC	4.89	4.3	2.51e-12	9.93e-11	Plectin
P0C0S5	H2AZ1	-0.985	-2.68	0.158	0.000306	Histone H2A.Z
P0CG12	DERPC	-1.62	-3.18	0.103	0.00207	Decreased expression in renal and prostate cancer protein
P0DMV8	HSPA1A	1.33	0.866	0.000307	0.0143	Heat shock 70 kDa protein 1A
P0DP23	CALM1	0.548	1.27	0.227	0.00662	Calmodulin-1
P0DPH7	TUBA3C	4.63	0.645	7.16e-10	0.284	Tubulin alpha-3C chain
P10321	HLA-C	-1.71	-3.75	0.0661	0.000152	HLA class I histocompatibility antigen, C alpha chain
P10412	H1-4	1.93	-0.819	8.48e-05	0.0736	Histone H1.4
Q14694	USP10	3.98	4.29	0.000783	0.000335	Ubiquitin carboxyl-terminal hydrolase 10
Q9NVV4	MTPAP	4.08	4.28	1.84e-05	8.63e-06	Poly(A) RNA polymerase, mitochondrial
P11021	HSPA5	1.11	0.834	0.00249	0.0203	Endoplasmic reticulum chaperone BiP
P11142	HSPA8	1.26	0.719	0.000479	0.0377	Heat shock cognate 71 kDa protein
P11166	SLC2A1	2.66	-0.117	3.43e-05	0.841	Solute carrier family 2, facilitated glucose transporter member 1
Q9UBS4	DNAJB11	4.44	4.28	2.57e-11	7.3e-11	DnaJ homolog subfamily B member 11
Q86UU1	PHLDB1	3.39	4.26	0.00303	0.000284	Pleckstrin homology-like domain family B member 1
Q6NUK1	SLC25A24	6.62	4.24	7.65e-12	4.88e-07	Mitochondrial adenyl nucleotide antiporter SLC25A24
P11387	TOP1	1.56	-1.89	0.0182	0.00476	DNA topoisomerase 1
P11388	TOP2A	0.373	-4.01	0.577	2.85e-07	DNA topoisomerase 2-alpha
P11413	G6PD	-0.294	-1.55	0.504	0.000934	Glucose-6-phosphate 1-dehydrogenase
P11498	PC	1.47	0.795	0.0109	0.158	Pyruvate carboxylase, mitochondrial
P11586	MTHFD1	1.06	0.691	0.00616	0.0667	C-1-tetrahydrofolate synthase, cytoplasmic
P08708	RPS17	5.86	4.17	8.36e-23	3.37e-17	Small ribosomal subunit protein eS17
Q07666	KHDRBS1	4.16	4.17	2.89e-12	2.77e-12	KH domain-containing, RNA-binding, signal transduction-associated protein 1
P13473	LAMP2	-1.03	-1.64	0.172	0.0316	Lysosome-associated membrane glycoprotein 2
P53007	SLC25A1	5.91	4.16	4.51e-17	4.94e-12	Tricarboxylate transport protein, mitochondrial
P13647	KRT5	2.27	0.901	8.02e-07	0.0278	Keratin, type II cytoskeletal 5
P13674	P4HA1	1.72	-1.26	0.017	0.076	Prolyl 4-hydroxylase subunit alpha-1
P42167	TMPO	3.18	4.13	7.78e-08	1.27e-10	Lamina-associated polypeptide 2, isoforms beta/gamma
P13804	ETFA	0.396	-1.7	0.363	0.000288	Electron transfer flavoprotein subunit alpha, mitochondrial
P14314	PRKCSH	-1.12	-4.42	0.213	9.72e-06	Glucosidase 2 subunit beta
P14324	FDPS	1.47	0.585	0.000252	0.122	Farnesyl pyrophosphate synthase
Q15654	TRIP6	2.8	4.13	0.00845	0.000189	Thyroid receptor-interacting protein 6
P14625	HSP90B1	-2.82	-1.34	0.000481	0.0792	Endoplasmin
Q9UN86	G3BP2	3.54	4.07	1.65e-10	2.92e-12	Ras GTPase-activating protein-binding protein 2
P23246	SFPQ	1.21	4.05	0.0398	8.26e-09	Splicing factor, proline- and glutamine-rich
P14868	DARS1	1.88	-0.474	0.000101	0.287	Aspartate--tRNA ligase, cytoplasmic
P08670	VIM	1.79	4.04	0.0593	7.31e-05	Vimentin
P15291	B4GALT1	1.22	-0.0961	0.0302	0.86	Beta-1,4-galactosyltransferase 1
P15880	RPS2	2.44	0.14	1.29e-05	0.779	Small ribosomal subunit protein uS5
Q15717	ELAVL1	2.33	4.03	2.3e-06	4.26e-12	ELAV-like protein 1
P15927	RPA2	-1.96	-2.65	0.00683	0.000399	Replication protein A 32 kDa subunit
P16401	H1-5	1.21	-1.34	0.0138	0.00689	Histone H1.5
P16402	H1-3	6.59	1.23	1.71e-10	0.132	Histone H1.3
P16403	H1-2	1.8	-0.745	0.00098	0.151	Histone H1.2
Q9Y520	PRRC2C	4.61	4.02	1.28e-11	5.78e-10	Protein PRRC2C
P17480	UBTF	1.14	-2	0.0632	0.0017	Nucleolar transcription factor 1
P17655	CAPN2	3.37	-0.458	0.0107	0.719	Calpain-2 catalytic subunit
O75494	SRSF10	4	3.99	0.000125	0.000128	Serine/arginine-rich splicing factor 10
Q02978	SLC25A11	6.5	3.95	1.29e-09	3.11e-05	Mitochondrial 2-oxoglutarate/malate carrier protein
P17980	PSMC3	1.67	0.603	0.00656	0.307	26S proteasome regulatory subunit 6A
P17987	TCP1	1.19	0.41	0.000629	0.211	T-complex protein 1 subunit alpha
P18077	RPL35A	1.51	-0.354	0.00182	0.441	Large ribosomal subunit protein eL33
P18085	ARF4	1.69	0.612	3.29e-06	0.0612	ADP-ribosylation factor 4
Q96I24	FUBP3	3.65	3.94	8.27e-11	9.2e-12	Far upstream element-binding protein 3
P18621	RPL17	2.63	0.325	5.86e-07	0.475	Large ribosomal subunit protein uL22
P18846	ATF1	-1.91	-2.54	0.0683	0.0166	Cyclic AMP-dependent transcription factor ATF-1
P18887	XRCC1	2.74	1.07	0.00365	0.235	DNA repair protein XRCC1
P19013	KRT4	2.75	-0.989	0.00257	0.257	Keratin, type II cytoskeletal 4
P19338	NCL	1.49	-0.284	0.00079	0.495	Nucleolin
P19525	EIF2AK2	2.94	0.465	2.46e-07	0.343	Interferon-induced, double-stranded RNA-activated protein kinase
P20042	EIF2S2	2.48	0.777	1.11e-06	0.0847	Eukaryotic translation initiation factor 2 subunit 2
P20340	RAB6A	1.42	-0.292	0.00607	0.556	Ras-related protein Rab-6A
P20585	MSH3	3.97	0.0669	9.07e-06	0.933	DNA mismatch repair protein Msh3
Q14258	TRIM25	3.94	3.87	8.79e-12	1.5e-11	E3 ubiquitin/ISG15 ligase TRIM25
P20839	IMPDH1	-0.924	-1.3	0.0652	0.0106	Inosine-5'-monophosphate dehydrogenase 1
Q9NVI7	ATAD3A	5.28	3.85	8.79e-15	1.42e-10	ATPase family AAA domain-containing protein 3A
P21796	VDAC1	1.47	-0.249	0.000682	0.539	Non-selective voltage-gated ion channel VDAC1
P50402	EMD	3.5	3.82	6.08e-09	6.56e-10	Emerin
P22102	GART	1.77	0.588	7.52e-05	0.153	Trifunctional purine biosynthetic protein adenosine-3
P22234	PAICS	-2.61	-0.908	3.6e-05	0.118	Bifunctional phosphoribosylaminoimidazole carboxylase/phosphoribosylaminoimidazole succinocarboxamide synthetase
P22314	UBA1	-3.12	-2.83	0.000109	0.000374	Ubiquitin-like modifier-activating enzyme 1
P22392	NME2	0.255	-2.61	0.815	0.0202	Nucleoside diphosphate kinase B
Q8WXX5	DNAJC9	6.13	3.82	8.27e-09	6.45e-05	DnaJ homolog subfamily C member 9
P48729	CSNK1A1	4.7	3.79	2.76e-11	7.89e-09	Casein kinase I isoform alpha
P22830	FECH	3.3	1.65	0.00315	0.125	Ferrochelatase, mitochondrial
Q9NWU5	MRPL22	5.19	3.79	1.37e-06	0.00019	Large ribosomal subunit protein uL22m
P23258	TUBG1	2.28	0.615	6.16e-05	0.24	Tubulin gamma-1 chain
Q9Y5V0	ZNF706	5.19	3.79	6.57e-08	2.39e-05	Zinc finger protein 706
P23396	RPS3	2.55	0.986	1.1e-07	0.0185	Small ribosomal subunit protein uS3
P23526	AHCY	-3.95	-2	0.00984	0.18	Adenosylhomocysteinase
P35637	FUS	3.13	3.78	1.43e-09	7.82e-12	RNA-binding protein FUS
P23919	DTYMK	0.8	-2.08	0.258	0.00463	Thymidylate kinase
P24390	KDELR1	1.97	-0.0335	0.00276	0.957	ER lumen protein-retaining receptor 1
Q9H4M9	EHD1	6.42	3.77	7.52e-09	0.000136	EH domain-containing protein 1
P25205	MCM3	-2.5	-1.02	0.00437	0.228	DNA replication licensing factor MCM3
P25398	RPS12	1.7	0.247	7.3e-05	0.528	Small ribosomal subunit protein eS12
O00461	GOLIM4	4.39	3.73	6.67e-06	8.12e-05	Golgi integral membrane protein 4
P31942	HNRNPH3	3.73	3.72	1.87e-09	2.02e-09	Heterogeneous nuclear ribonucleoprotein H3
Q9Y3D9	MRPS23	5.69	3.7	1.81e-11	6.28e-07	Small ribosomal subunit protein mS23
P26373	RPL13	1.85	-0.0951	2.38e-05	0.809	Large ribosomal subunit protein eL13
P26447	S100A4	-1.19	-2.1	0.0152	5.6e-05	Protein S100-A4
Q9NZB2	FAM120A	4.3	3.65	3.58e-05	0.000319	Constitutive coactivator of PPAR-gamma-like protein 1
P26640	VARS1	1.37	-0.429	0.0143	0.429	Valine--tRNA ligase
P27105	STOM	3.49	-0.974	5.83e-06	0.158	Stomatin
P27348	YWHAQ	-1.65	-0.428	0.0312	0.567	14-3-3 protein theta
P27448	MARK3	4.09	1.16	1.07e-05	0.167	MAP/microtubule affinity-regulating kinase 3
P27635	RPL10	2.75	0.663	4.03e-08	0.118	Large ribosomal subunit protein uL16
P27658	COL8A1	-2.11	-4.62	0.0105	5.34e-07	Collagen alpha-1(VIII) chain
P27694	RPA1	-0.774	-1.44	0.0954	0.00283	Replication protein A 70 kDa DNA-binding subunit
Q9NRA8	EIF4ENIF1	3.89	3.63	7.14e-12	5.13e-11	Eukaryotic translation initiation factor 4E transporter
P27816	MAP4	1.18	0.335	0.00578	0.413	Microtubule-associated protein 4
P27824	CANX	1.68	0.628	6.39e-05	0.107	Calnexin
P28066	PSMA5	1.5	0.737	0.00761	0.175	Proteasome subunit alpha type-5
Q9BZE1	MRPL37	4.6	3.62	4.52e-13	4.44e-10	Large ribosomal subunit protein mL37
P28331	NDUFS1	3.32	0.756	0.00107	0.429	NADH-ubiquinone oxidoreductase 75 kDa subunit, mitochondrial
P29372	MPG	0.351	-3.46	0.662	8.53e-05	DNA-3-methyladenine glycosylase
P37268	FDFT1	5.16	3.6	1.83e-11	1.5e-07	Squalene synthase
P29966	MARCKS	-0.693	-1.99	0.204	0.000569	Myristoylated alanine-rich C-kinase substrate
Q86TG7	PEG10	3.25	3.6	2.6e-07	2.91e-08	Retrotransposon-derived protein PEG10
P83111	LACTB	6.29	3.58	1.21e-05	0.00746	Serine beta-lactamase-like protein LACTB, mitochondrial
Q5RI15	COX20	4.52	3.58	1.16e-09	2.56e-07	Cytochrome c oxidase assembly protein COX20, mitochondrial
Q01844	EWSR1	2.75	3.54	1e-05	8.09e-08	RNA-binding protein EWS
P30260	CDC27	1.49	-4.29	0.0801	5.75e-06	Cell division cycle protein 27 homolog
P30536	TSPO	3.64	1.87	3.38e-05	0.0221	Translocator protein
P55060	CSE1L	2.23	3.53	0.000685	6.56e-07	Exportin-2
P30838	ALDH3A1	-1.57	-3.37	0.248	0.0161	Aldehyde dehydrogenase, dimeric NADP-preferring
P30876	POLR2B	-0.792	-3.22	0.406	0.00142	DNA-directed RNA polymerase II subunit RPB2
P31040	SDHA	1.59	0.762	0.00277	0.135	Succinate dehydrogenase [ubiquinone] flavoprotein subunit, mitochondrial
Q15070	OXA1L	5.89	3.48	1.28e-11	3.1e-06	Mitochondrial inner membrane protein OXA1L
P31689	DNAJA1	1.58	-0.0487	0.000119	0.897	DnaJ homolog subfamily A member 1
Q8N1G2	CMTR1	4.79	3.48	2.64e-05	0.00141	Cap-specific mRNA (nucleoside-2'-O-)-methyltransferase 1
Q06787	FMR1	4.12	3.45	3.57e-13	6.57e-11	Fragile X messenger ribonucleoprotein 1
Q96HS1	PGAM5	3.76	3.45	6.39e-05	0.000206	Serine/threonine-protein phosphatase PGAM5, mitochondrial
P14678	SNRPB	4.17	3.43	5.14e-08	2.74e-06	Small nuclear ribonucleoprotein-associated proteins B and B'
P31946	YWHAB	3.23	3.43	0.00282	0.00161	14-3-3 protein beta/alpha
Q06830	PRDX1	1.41	3.37	0.00583	1.28e-08	Peroxiredoxin-1
P33527	ABCC1	0.0609	-2.71	0.93	0.000301	Multidrug resistance-associated protein 1
P33993	MCM7	1.59	0.452	0.000267	0.266	DNA replication licensing factor MCM7
P34896	SHMT1	1.24	0.0807	0.0164	0.872	Serine hydroxymethyltransferase, cytosolic
Q86Y79	PTRH1	5.75	3.36	1.34e-11	3.9e-06	Peptidyl-tRNA hydrolase
P35232	PHB1	-0.927	-0.782	0.0441	0.0872	Prohibitin 1
P35244	RPA3	-2.2	-2.07	0.00124	0.00226	Replication protein A 14 kDa subunit
P35249	RFC4	2.37	0.514	2.54e-05	0.313	Replication factor C subunit 4
P35250	RFC2	2.44	-0.262	0.00048	0.687	Replication factor C subunit 2
P35251	RFC1	2.1	-2.14	0.00216	0.00183	Replication factor C subunit 1
P35268	RPL22	2.53	0.992	1.19e-08	0.00884	Large ribosomal subunit protein eL22
Q9BTV4	TMEM43	7.39	3.36	2.97e-09	0.00161	Transmembrane protein 43
P35580	MYH10	0.265	0.474	0.418	0.15	Myosin-10
P35606	COPB2	-1.78	-2.64	0.042	0.00333	Coatomer subunit beta'
P35613	BSG	1.44	0.735	0.000203	0.045	Basigin
A1L0T0	ILVBL	5.25	3.33	8.2e-10	1.17e-05	2-hydroxyacyl-CoA lyase 2
P35658	NUP214	1.32	-0.211	0.000193	0.521	Nuclear pore complex protein Nup214
P35659	DEK	-4.35	-4.98	7.83e-05	9.79e-06	Protein DEK
Q9UDW1	UQCR10	5.51	3.33	8.47e-11	6.78e-06	Cytochrome b-c1 complex subunit 9
P36404	ARL2	1.69	0.851	0.00121	0.0879	ADP-ribosylation factor-like protein 2
Q8NFW8	CMAS	3.48	3.3	7.41e-06	1.77e-05	N-acylneuraminate cytidylyltransferase
P36578	RPL4	2.05	0.0394	2.96e-06	0.919	Large ribosomal subunit protein uL4
P36873	PPP1CC	2.16	-0.524	0.0038	0.463	Serine/threonine-protein phosphatase PP1-gamma catalytic subunit
P37108	SRP14	1.96	0.507	1.79e-06	0.162	Signal recognition particle 14 kDa protein
P37198	NUP62	1.65	-0.0642	3.38e-07	0.816	Nuclear pore glycoprotein p62
Q92900	UPF1	2.47	3.3	3.57e-07	3.89e-10	Regulator of nonsense transcripts 1
P37837	TALDO1	-3.02	-2.84	9.44e-06	2.51e-05	Transaldolase
P38117	ETFB	-2.05	-0.0514	0.000471	0.925	Electron transfer flavoprotein subunit beta
Q9HCE1	MOV10	2.87	3.3	2.03e-07	8.73e-09	Helicase MOV-10
P38646	HSPA9	1.02	0.383	0.00321	0.247	Stress-70 protein, mitochondrial
P38919	EIF4A3	-4.17	-2.42	0.00141	0.0547	Eukaryotic initiation factor 4A-III
O43707	ACTN4	0.757	3.29	0.334	0.000111	Alpha-actinin-4
P39023	RPL3	2.01	-0.053	6.56e-06	0.894	Large ribosomal subunit protein uL3
P29558	RBMS1	4.31	3.29	2.04e-05	0.000716	RNA-binding motif, single-stranded-interacting protein 1
P39748	FEN1	1.69	0.0175	7.32e-05	0.964	Flap endonuclease 1
O14880	MGST3	4.11	3.28	9.43e-08	7.34e-06	Glutathione S-transferase 3, mitochondrial
P40429	RPL13A	2.48	0.553	1.99e-05	0.293	Large ribosomal subunit protein uL13
Q9BV86	NTMT1	3.75	3.27	2.38e-05	0.000162	N-terminal Xaa-Pro-Lys N-methyltransferase 1
P40763	STAT3	2.37	-2.05	0.00232	0.00757	Signal transducer and activator of transcription 3
P40937	RFC5	2.04	0.601	0.000236	0.245	Replication factor C subunit 5
P31930	UQCRC1	4.54	3.26	5.22e-13	5.11e-09	Cytochrome b-c1 complex subunit 1, mitochondrial
Q8IWR0	ZC3H7A	5.18	3.26	8.38e-06	0.00279	Zinc finger CCCH domain-containing protein 7A
P41091	EIF2S3	1.88	0.545	9.09e-06	0.153	Eukaryotic translation initiation factor 2 subunit 3
Q9Y446	PKP3	1.68	3.24	0.0242	4.8e-05	Plakophilin-3
P40939	HADHA	3.02	3.23	6.44e-05	2.34e-05	Trifunctional enzyme subunit alpha, mitochondrial
P41252	IARS1	2.43	-0.0996	5.29e-07	0.811	Isoleucine--tRNA ligase, cytoplasmic
Q07955	SRSF1	4	3.23	7.13e-08	4.75e-06	Serine/arginine-rich splicing factor 1
O94874	UFL1	6.86	3.2	3.29e-07	0.0076	E3 UFM1-protein ligase 1
P42224	STAT1	2.81	-0.6	0.000163	0.384	Signal transducer and activator of transcription 1-alpha/beta
P42285	MTREX	2.59	-2.11	0.00289	0.0135	Exosome RNA helicase MTR4
P42677	RPS27	2.35	0.448	2.25e-06	0.307	Small ribosomal subunit protein eS27
Q92499	DDX1	2.91	3.2	1.47e-10	1e-11	ATP-dependent RNA helicase DDX1
P42766	RPL35	1.87	-0.0648	0.000149	0.887	Large ribosomal subunit protein uL29
P42892	ECE1	3.18	-0.674	9.88e-05	0.369	Endothelin-converting enzyme 1
Q8TDX7	NEK7	4.39	3.19	8.36e-09	5.77e-06	Serine/threonine-protein kinase Nek7
P43246	MSH2	1.23	-0.65	0.0295	0.242	DNA mismatch repair protein Msh2
P43307	SSR1	1.63	0.288	0.000546	0.513	Translocon-associated protein subunit alpha
P43353	ALDH3B1	0.298	-2.06	0.683	0.0066	Aldehyde dehydrogenase family 3 member B1
P43686	PSMC4	1.41	-0.661	0.0241	0.281	26S proteasome regulatory subunit 6B
P45880	VDAC2	1.91	1.1	3.26e-06	0.00371	Non-selective voltage-gated ion channel VDAC2
P46013	MKI67	2.96	-0.958	0.000585	0.238	Proliferation marker protein Ki-67
Q5T9A4	ATAD3B	5.76	3.18	3.23e-08	0.000621	ATPase family AAA domain-containing protein 3B
P46087	NOP2	-0.128	-4.31	0.874	2.75e-06	28S rRNA (cytosine(4447)-C(5))-methyltransferase
P46734	MAP2K3	2.37	-0.0103	0.00289	0.989	Dual specificity mitogen-activated protein kinase kinase 3
P26599	PTBP1	2.14	3.17	1.06e-05	3.11e-09	Polypyrimidine tract-binding protein 1
P46777	RPL5	1.18	-0.707	0.00832	0.105	Large ribosomal subunit protein uL18
P46778	RPL21	2.69	0.835	9.93e-07	0.085	Large ribosomal subunit protein eL21
P46779	RPL28	2.09	0.51	8.6e-07	0.171	Large ribosomal subunit protein eL28
P46781	RPS9	2.96	0.9	1.22e-09	0.0247	Small ribosomal subunit protein uS4
Q08211	DHX9	2.99	3.17	1.91e-08	4.72e-09	ATP-dependent RNA helicase A
P46783	RPS10	2.46	0.993	1.98e-07	0.0168	Small ribosomal subunit protein eS10
P46821	MAP1B	2.24	1.08	0.00136	0.107	Microtubule-associated protein 1B
P46940	IQGAP1	1.91	0.0204	1.63e-05	0.959	Ras GTPase-activating-like protein IQGAP1
P46977	STT3A	2.35	0.293	0.00011	0.6	Dolichyl-diphosphooligosaccharide--protein glycosyltransferase subunit STT3A
P47756	CAPZB	-1.13	-0.58	0.015	0.202	F-actin-capping protein subunit beta
P47813	EIF1AX	-0.803	-3.21	0.462	0.00487	Eukaryotic translation initiation factor 1A, X-chromosomal
P47897	QARS1	2.05	-0.507	1.35e-05	0.234	Glutamine--tRNA ligase
P47914	RPL29	1.61	-1.48	0.0192	0.0309	Large ribosomal subunit protein eL29
Q71RC2	LARP4	4.59	3.17	4.04e-08	3.94e-05	La-related protein 4
Q16629	SRSF7	3.83	3.16	2.12e-07	7.89e-06	Serine/arginine-rich splicing factor 7
P48444	ARCN1	1.55	-1.58	0.0123	0.0104	Coatomer subunit delta
P48556	PSMD8	-0.685	-3.95	0.493	0.000253	26S proteasome non-ATPase regulatory subunit 8
Q6P087	RPUSD3	5.32	3.16	4.42e-12	1.44e-06	Mitochondrial mRNA pseudouridine synthase RPUSD3
P48651	PTDSS1	5.1	0.881	1.16e-08	0.234	Phosphatidylserine synthase 1
P11940	PABPC1	2.34	3.15	1.69e-06	2.75e-09	Polyadenylate-binding protein 1
P48730	CSNK1D	2.91	2.85	5.75e-05	7.38e-05	Casein kinase I isoform delta
P48960	ADGRE5	2.53	0.239	6.97e-07	0.588	Adhesion G protein-coupled receptor E5
P49207	RPL34	1.85	-0.195	6.47e-05	0.645	Large ribosomal subunit protein eL34
P49257	LMAN1	-0.552	-1.54	0.27	0.00325	Protein ERGIC-53
P49321	NASP	0.691	-1.42	0.503	0.173	Nuclear autoantigenic sperm protein
P49327	FASN	-1.75	-0.0596	0.025	0.937	Fatty acid synthase
P41223	BUD31	5.41	3.13	1.56e-10	1.93e-05	Protein BUD31 homolog
P49406	MRPL19	1.51	0.188	0.0072	0.728	Large ribosomal subunit protein bL19m
P49411	TUFM	1.74	0.829	2.58e-05	0.03	Elongation factor Tu, mitochondrial
P49419	ALDH7A1	1.53	-0.486	0.0037	0.334	Alpha-aminoadipic semialdehyde dehydrogenase
P49458	SRP9	1.98	-0.0363	1.59e-05	0.93	Signal recognition particle 9 kDa protein
P49590	HARS2	2.11	0.708	0.0207	0.424	Histidine--tRNA ligase, mitochondrial
P49721	PSMB2	1.81	1.55	0.00233	0.00816	Proteasome subunit beta type-2
P49750	YLPM1	-3.58	-2.08	0.000101	0.0172	YLP motif-containing protein 1
P02545	LMNA	1.77	3.09	0.000578	6.78e-08	Prelamin-A/C
P49959	MRE11	2.43	-1.22	0.0025	0.115	Double-strand break repair protein MRE11
O43670	ZNF207	2.54	3.08	1.22e-06	2.16e-08	BUB3-interacting and GLEBS motif-containing protein ZNF207
Q15125	EBP	4.01	3.08	4.41e-08	8.14e-06	3-beta-hydroxysteroid-Delta(8),Delta(7)-isomerase
P50416	CPT1A	3.47	0.276	1.51e-05	0.702	Carnitine O-palmitoyltransferase 1, liver isoform
P50570	DNM2	-1.34	-3.03	0.184	0.00375	Dynamin-2
Q6WCQ1	MPRIP	3.2	3.08	1.09e-07	2.44e-07	Myosin phosphatase Rho-interacting protein
P50750	CDK9	2.71	0.361	0.00157	0.656	Cyclin-dependent kinase 9
Q13310	PABPC4	2.07	3.07	3.68e-05	2.03e-08	Polyadenylate-binding protein 4
P50914	RPL14	1.73	-0.245	0.000107	0.549	Large ribosomal subunit protein eL14
P08729	KRT7	2.74	3.06	5.99e-09	3.87e-10	Keratin, type II cytoskeletal 7
P51116	FXR2	4.16	3.06	6.84e-11	1.36e-07	RNA-binding protein FXR2
P51149	RAB7A	-2.05	-2.35	1.72e-05	1.6e-06	Ras-related protein Rab-7a
P51398	DAP3	2.65	1.49	0.00295	0.0838	Small ribosomal subunit protein mS29
P51532	SMARCA4	1.01	-2.68	0.168	0.00057	SWI/SNF-related matrix-associated actin-dependent regulator of chromatin subfamily A member 4
P51570	GALK1	-1.19	-2.81	0.115	0.000417	Galactokinase
P51571	SSR4	2.46	0.776	2.53e-07	0.0619	Translocon-associated protein subunit delta
P51659	HSD17B4	-2.18	-1.79	0.0223	0.0579	Peroxisomal multifunctional enzyme type 2
P51858	HDGF	-1.83	-1.09	0.00809	0.107	Hepatoma-derived growth factor
Q04695	KRT17	3.84	3.05	3.75e-12	2.08e-09	Keratin, type I cytoskeletal 17
O95340	PAPSS2	6.26	3.03	5.5e-11	0.000142	Bifunctional 3'-phosphoadenosine 5'-phosphosulfate synthase 2
P52292	KPNA2	2.49	0.41	1.29e-06	0.363	Importin subunit alpha-1
P09601	HMOX1	1.63	3.03	0.0506	0.000543	Heme oxygenase 1
P52701	MSH6	1.61	-1.64	0.00878	0.00774	DNA mismatch repair protein Msh6
Q92841	DDX17	3.67	3.03	5.01e-12	1.03e-09	Probable ATP-dependent RNA helicase DDX17
P52948	NUP98	1.22	-0.139	0.000375	0.665	Nuclear pore complex protein Nup98-Nup96
P26368	U2AF2	3.82	2.98	4.07e-12	3.53e-09	Splicing factor U2AF 65 kDa subunit
P53396	ACLY	-2.51	-1.39	5.39e-06	0.0065	ATP-citrate synthase
P53597	SUCLG1	1.76	0.405	0.000112	0.336	Succinate--CoA ligase [ADP/GDP-forming] subunit alpha, mitochondrial
P53618	COPB1	2.02	-0.0331	0.000536	0.951	Coatomer subunit beta
P53621	COPA	1.66	-1.07	0.00108	0.0287	Coatomer subunit alpha
P53634	CTSC	-0.552	-2.19	0.431	0.00297	Dipeptidyl peptidase 1
Q13242	SRSF9	3.55	2.98	7.86e-05	0.000701	Serine/arginine-rich splicing factor 9
P53985	SLC16A1	1.7	0.664	0.000279	0.13	Monocarboxylate transporter 1
P53999	SUB1	-3.29	-3.67	9.46e-09	5.92e-10	Activated RNA polymerase II transcriptional coactivator p15
P54136	RARS1	2.55	0.039	4.02e-08	0.92	Arginine--tRNA ligase, cytoplasmic
O14818	PSMA7	1.71	2.97	0.0201	0.000132	Proteasome subunit alpha type-7
P54709	ATP1B3	1.96	-0.738	0.0198	0.368	Sodium/potassium-transporting ATPase subunit beta-3
P54886	ALDH18A1	-0.887	-3.15	0.327	0.00102	Delta-1-pyrroline-5-carboxylate synthase
Q9UGI8	TES	0.406	2.97	0.739	0.0183	Testin
P55072	VCP	-3.25	-0.325	0.00519	0.77	Transitional endoplasmic reticulum ATPase
P55209	NAP1L1	1.15	0.0161	0.00304	0.965	Nucleosome assembly protein 1-like 1
P55265	ADAR	2.43	-0.535	0.0141	0.576	Double-stranded RNA-specific adenosine deaminase
Q9Y224	RTRAF	3.12	2.97	8.3e-12	3.26e-11	RNA transcription, translation and transport factor protein
P55786	NPEPPS	2.04	0.816	3.15e-06	0.0389	Puromycin-sensitive aminopeptidase
O00571	DDX3X	3.62	2.95	1.26e-11	3.31e-09	ATP-dependent RNA helicase DDX3X
P55884	EIF3B	-3.59	-1.85	0.00385	0.124	Eukaryotic translation initiation factor 3 subunit B
P21817	RYR1	1.97	2.95	0.0288	0.00147	Ryanodine receptor 1
P56182	RRP1	0.289	-4.08	0.694	1.27e-06	Ribosomal RNA processing protein 1 homolog A
P56192	MARS1	2.57	0.473	3.52e-06	0.336	Methionine--tRNA ligase, cytoplasmic
P56537	EIF6	0.939	-1.86	0.119	0.00296	Eukaryotic translation initiation factor 6
P56545	CTBP2	1.87	0.231	0.0168	0.759	C-terminal-binding protein 2
P57088	TMEM33	3.68	1.68	8.64e-05	0.0545	Transmembrane protein 33
P61160	ACTR2	0.505	2.95	0.688	0.0226	Actin-related protein 2
O14979	HNRNPDL	2.95	2.92	1.22e-07	1.53e-07	Heterogeneous nuclear ribonucleoprotein D-like
P60174	TPI1	-2.99	-1.8	0.00899	0.107	Triosephosphate isomerase
P60468	SEC61B	1.36	0.358	0.000583	0.334	Protein transport protein Sec61 subunit beta
P51991	HNRNPA3	2.85	2.91	1.89e-08	1.19e-08	Heterogeneous nuclear ribonucleoprotein A3
P60953	CDC42	3.93	0.911	2.38e-05	0.28	Cell division control protein 42 homolog
P61006	RAB8A	-0.673	-2.51	0.48	0.0109	Ras-related protein Rab-8A
P61009	SPCS3	2.15	0.35	0.018	0.691	Signal peptidase complex subunit 3
P61019	RAB2A	0.754	-0.951	0.207	0.113	Ras-related protein Rab-2A
P61026	RAB10	1.17	0.618	0.000659	0.0591	Ras-related protein Rab-10
P61073	CXCR4	1.81	-0.419	0.00377	0.484	C-X-C chemokine receptor type 4
P31350	RRM2	3.71	2.9	7.68e-11	4.05e-08	Ribonucleoside-diphosphate reductase subunit M2
P43243	MATR3	2.83	2.9	7.76e-06	5.22e-06	Matrin-3
P61204	ARF3	1.25	0.497	0.00127	0.179	ADP-ribosylation factor 3
P61224	RAP1B	1.03	0.512	0.00139	0.0972	Ras-related protein Rap-1b
P61247	RPS3A	2.32	0.347	1.36e-06	0.409	Small ribosomal subunit protein eS1
P61254	RPL26	2.16	-0.00251	6.59e-06	0.995	Large ribosomal subunit protein uL24
P61313	RPL15	2.25	-0.402	6.49e-07	0.305	Large ribosomal subunit protein eL15
P61353	RPL27	1.9	0.0867	1.96e-05	0.829	Large ribosomal subunit protein eL27
P61513	RPL37A	1.99	1	8.08e-06	0.0147	Large ribosomal subunit protein eL43
P61586	RHOA	1.92	-0.0847	0.00298	0.89	Transforming protein RhoA
P61619	SEC61A1	2.18	0.362	3.69e-06	0.385	Protein transport protein Sec61 subunit alpha isoform 1
P61769	B2M	-1.67	-2.76	0.00748	3.16e-05	Beta-2-microglobulin
P61803	DAD1	1.45	0.00061	0.000711	0.999	Dolichyl-diphosphooligosaccharide--protein glycosyltransferase subunit DAD1
P61964	WDR5	1.91	-0.257	0.00187	0.658	WD repeat-containing protein 5
Q9BY44	EIF2A	3.64	2.89	4.6e-07	2.67e-05	Eukaryotic translation initiation factor 2A
P62070	RRAS2	2.78	0.971	6.02e-07	0.0481	Ras-related protein R-Ras2
P62081	RPS7	2.49	0.791	3.44e-11	0.00821	Small ribosomal subunit protein eS7
P62140	PPP1CB	1.99	0.802	7.71e-06	0.0476	Serine/threonine-protein phosphatase PP1-beta catalytic subunit
P62195	PSMC5	2.38	0.473	1.08e-05	0.329	26S proteasome regulatory subunit 8
P62241	RPS8	2.07	0.0219	5.73e-06	0.957	Small ribosomal subunit protein eS8
Q01081	U2AF1	3.29	2.88	1.86e-08	3.51e-07	Splicing factor U2AF 35 kDa subunit
P62249	RPS16	1.97	0.425	8.11e-06	0.283	Small ribosomal subunit protein uS9
P62263	RPS14	2.15	0.306	5.29e-05	0.529	Small ribosomal subunit protein uS11
P62266	RPS23	1.28	-0.8	0.0108	0.102	Small ribosomal subunit protein uS12
Q96TA2	YME1L1	6.79	2.88	2.41e-09	0.00285	ATP-dependent zinc metalloprotease YME1L1
O96008	TOMM40	3.56	2.86	5.82e-07	2.67e-05	Mitochondrial import receptor subunit TOM40 homolog
Q9H9B4	SFXN1	4.79	2.84	2.6e-13	2.46e-07	Sideroflexin-1
P62280	RPS11	1.96	0.0532	6.85e-06	0.891	Small ribosomal subunit protein uS17
P62304	SNRPE	1.76	1.13	4.87e-05	0.00603	Small nuclear ribonucleoprotein E
O00116	AGPS	4.19	2.83	4.41e-12	1.13e-07	Alkyldihydroxyacetonephosphate synthase, peroxisomal
P62314	SNRPD1	1.36	0.718	0.00261	0.0999	Small nuclear ribonucleoprotein Sm D1
Q9BY77	POLDIP3	4.14	2.83	0.00208	0.0304	Polymerase delta-interacting protein 3
P62318	SNRPD3	2.1	1.4	1.87e-05	0.0026	Small nuclear ribonucleoprotein Sm D3
Q9Y3I0	RTCB	3.06	2.83	1.6e-10	1.21e-09	RNA-splicing ligase RtcB homolog
P62424	RPL7A	2.19	0.0448	4.63e-06	0.915	Large ribosomal subunit protein eL8
P62495	ETF1	-3.28	-3.46	0.000407	0.000211	Eukaryotic peptide chain release factor subunit 1
P62633	CNBP	2.19	-0.38	0.00207	0.573	CCHC-type zinc finger nucleic acid binding protein
Q969S3	ZNF622	4.55	2.81	1.28e-08	9.31e-05	Cytoplasmic 60S subunit biogenesis factor ZNF622
P62750	RPL23A	1.13	-0.814	0.0139	0.0705	Large ribosomal subunit protein uL23
P62753	RPS6	2.25	0.123	1.48e-06	0.762	Small ribosomal subunit protein eS6
P62805	H4C1	-1.03	-1.94	0.0206	4.08e-05	Histone H4
P62820	RAB1A	0.0937	-1.73	0.894	0.0168	Ras-related protein Rab-1A
P28288	ABCD3	5.8	2.8	1.09e-05	0.0212	ATP-binding cassette sub-family D member 3
P55795	HNRNPH2	3.45	2.77	1e-08	1.12e-06	Heterogeneous nuclear ribonucleoprotein H2
P62841	RPS15	1.83	-1.46	0.00446	0.0212	Small ribosomal subunit protein uS19
Q9BWM7	SFXN3	5.58	2.77	2.75e-08	0.00172	Sideroflexin-3
P51114	FXR1	3.57	2.76	5.85e-10	2.4e-07	RNA-binding protein FXR1
P62854	RPS26	2.39	0.0285	3.95e-06	0.95	Small ribosomal subunit protein eS26
Q16891	IMMT	3.74	2.74	6.7e-09	4.37e-06	MICOS complex subunit MIC60
P62861	FAU	2.31	3.28	0.084	0.016	Ubiquitin-like FUBI-ribosomal protein eS30 fusion protein
P53680	AP2S1	3.66	2.72	0.000127	0.00317	AP-2 complex subunit sigma
P22695	UQCRC2	4.14	2.7	2.76e-11	7.88e-07	Cytochrome b-c1 complex subunit 2, mitochondrial
P62899	RPL31	1.95	-0.387	1.42e-05	0.339	Large ribosomal subunit protein eL31
P62906	RPL10A	2.42	0.633	1.38e-07	0.109	Large ribosomal subunit protein uL1
P62910	RPL32	2.13	-0.594	1.87e-05	0.188	Large ribosomal subunit protein eL32
P52272	HNRNPM	3.59	2.7	5.98e-11	7.21e-08	Heterogeneous nuclear ribonucleoprotein M
P62917	RPL8	1.65	-0.621	0.000538	0.167	Large ribosomal subunit protein uL2
P62937	PPIA	0.39	1.27	0.466	0.0208	Peptidyl-prolyl cis-trans isomerase A
P62979	RPS27A	1.05	0.21	0.0101	0.594	Ubiquitin-40S ribosomal protein S27a
P63000	RAC1	-1.21	-1.1	0.0473	0.071	Ras-related C3 botulinum toxin substrate 1
P63010	AP2B1	2.02	1.32	0.0169	0.111	AP-2 complex subunit beta
Q9UL18	AGO1	2.16	2.69	6.4e-05	1.79e-06	Protein argonaute-1
P63167	DYNLL1	0.784	-0.972	0.459	0.36	Dynein light chain 1, cytoplasmic
P21291	CSRP1	1.94	2.68	0.0173	0.00138	Cysteine and glycine-rich protein 1
P63173	RPL38	2.53	0.962	6.43e-07	0.0325	Large ribosomal subunit protein eL38
P63208	SKP1	1.02	0.211	0.0224	0.628	S-phase kinase-associated protein 1
P22626	HNRNPA2B1	1.4	2.68	0.00494	1.09e-06	Heterogeneous nuclear ribonucleoproteins A2/B1
P63261	ACTG1	0.818	0.388	0.0614	0.368	Actin, cytoplasmic 2
P67775	PPP2CA	1.96	0.283	0.000194	0.56	Serine/threonine-protein phosphatase 2A catalytic subunit alpha isoform
P67809	YBX1	1.78	0.241	0.000239	0.591	Y-box-binding protein 1
P61978	HNRNPK	2.54	2.68	1.7e-05	7.31e-06	Heterogeneous nuclear ribonucleoprotein K
P67936	TPM4	-1.39	-1.68	0.0291	0.00933	Tropomyosin alpha-4 chain
P68104	EEF1A1	1.4	0.453	6.95e-05	0.163	Elongation factor 1-alpha 1
P68133	ACTA1	1.32	0.971	0.00787	0.0473	Actin, alpha skeletal muscle
P68366	TUBA4A	1.84	0.421	9.73e-07	0.2	Tubulin alpha-4A chain
Q13724	MOGS	4.3	2.66	5.86e-08	0.000219	Mannosyl-oligosaccharide glucosidase
Q8WVM0	TFB1M	4.75	2.64	5.46e-13	1.41e-06	Dimethyladenosine transferase 1, mitochondrial
P78346	RPP30	2.43	-0.771	0.0174	0.437	Ribonuclease P protein subunit p30
P20700	LMNB1	2.98	2.63	0.000959	0.00316	Lamin-B1
P78386	KRT85	-6.45	-4.65	1.66e-06	0.000251	Keratin, type II cuticular Hb5
Q96S44	TP53RK	5.41	2.63	6.65e-10	0.000428	EKC/KEOPS complex subunit TP53RK
Q9H7E2	TDRD3	3.95	2.62	0.000236	0.0111	Tudor domain-containing protein 3
P80723	BASP1	-1.38	-1.95	0.0561	0.00816	Brain acid soluble protein 1
P81605	DCD	0.0106	0.696	0.98	0.112	Dermcidin
P82650	MRPS22	1.65	-1.5	0.00478	0.00995	Small ribosomal subunit protein mS22
P82664	MRPS10	2.02	-0.438	0.000827	0.44	Small ribosomal subunit protein uS10m
P82673	MRPS35	2.56	-2.96	9.85e-05	1.13e-05	Small ribosomal subunit protein mS35
P82675	MRPS5	2.52	-2.61	0.000981	0.000674	Small ribosomal subunit protein uS5m
P82912	MRPS11	5.16	1.57	3.76e-05	0.171	Small ribosomal subunit protein uS11m
P82914	MRPS15	1.84	-1.06	0.0161	0.156	Small ribosomal subunit protein uS15m
P82930	MRPS34	2.71	-0.0154	3.35e-06	0.976	Small ribosomal subunit protein mS34
P82933	MRPS9	2.89	-0.62	6.44e-06	0.279	Small ribosomal subunit protein uS9m
P09972	ALDOC	1.61	2.61	0.0372	0.00112	Fructose-bisphosphate aldolase C
P83731	RPL24	1.51	-0.699	0.000542	0.0904	Large ribosomal subunit protein eL24
P83881	RPL36A	-5.19	-1.36	0.00646	0.458	Large ribosomal subunit protein eL42
P48634	PRRC2A	3.22	2.61	1.19e-08	1.09e-06	Protein PRRC2A
P84095	RHOG	2.7	-0.642	0.00326	0.464	Rho-related GTP-binding protein RhoG
P84098	RPL19	2.71	0.0193	4.88e-07	0.967	Large ribosomal subunit protein eL19
P84101	SERF2	0.812	0.748	0.162	0.197	Small EDRK-rich factor 2
Q9NUL3	STAU2	3.95	2.6	5.44e-06	0.00144	Double-stranded RNA-binding protein Staufen homolog 2
P84243	H3-3A	-1.94	-2.36	9.85e-05	4.58e-06	Histone H3.3
Q9UH62	ARMCX3	5.79	2.6	1.72e-11	0.000231	Armadillo repeat-containing X-linked protein 3
P98175	RBM10	2.8	0.921	0.0168	0.417	RNA-binding protein 10
P09651	HNRNPA1	2.98	2.58	1.85e-08	4.23e-07	Heterogeneous nuclear ribonucleoprotein A1
Q00059	TFAM	-2.65	-0.618	0.000797	0.407	Transcription factor A, mitochondrial
P35080	PFN2	0.777	2.55	0.349	0.0033	Profilin-2
Q00341	HDLBP	-3.13	-3.46	0.00136	0.000472	Vigilin
Q00577	PURA	-1.51	-4.22	0.141	0.000137	Transcriptional activator protein Pur-alpha
Q00610	CLTC	-1.44	-2.86	0.000586	3.38e-09	Clathrin heavy chain 1
Q00839	HNRNPU	1.61	-0.0703	0.000529	0.871	Heterogeneous nuclear ribonucleoprotein U
Q12899	TRIM26	5.54	2.55	3.38e-12	7.82e-05	Tripartite motif-containing protein 26
P32119	PRDX2	0.0767	2.53	0.891	3.9e-05	Peroxiredoxin-2
Q01105	SET	-1.56	-2.95	0.0979	0.0026	Protein SET
Q01130	SRSF2	2.71	0.626	0.000766	0.409	Serine/arginine-rich splicing factor 2
Q01650	SLC7A5	1.14	0.0203	0.0073	0.96	Large neutral amino acids transporter small subunit 1
Q01780	EXOSC10	2.98	-1.38	0.00222	0.14	Exosome complex component 10
Q01804	OTUD4	-0.901	-3.41	0.277	0.00014	OTU domain-containing protein 4
P39019	RPS19	3.44	2.52	6.32e-12	2.32e-08	Small ribosomal subunit protein eS19
O94925	GLS	3.88	2.51	2.48e-12	1.84e-07	Glutaminase kidney isoform, mitochondrial
Q02241	KIF23	2.79	0.752	1.54e-05	0.198	Kinesin-like protein KIF23
P47985	UQCRFS1	3.32	2.47	7.13e-08	1.78e-05	Cytochrome b-c1 complex subunit Rieske, mitochondrial
Q02809	PLOD1	0.443	-2.34	0.555	0.00302	Procollagen-lysine,2-oxoglutarate 5-dioxygenase 1
Q02878	RPL6	2.35	-1.2	4.31e-06	0.0103	Large ribosomal subunit protein eL6
Q02880	TOP2B	-0.339	-4.24	0.642	5.22e-07	DNA topoisomerase 2-beta
O43143	DHX15	2.44	2.46	1.29e-06	1.16e-06	ATP-dependent RNA helicase DHX15
P27797	CALR	1.58	2.44	0.0847	0.00906	Calreticulin
Q9UH99	SUN2	6.9	2.44	5.28e-10	0.00778	SUN domain-containing protein 2
Q03169	TNFAIP2	-0.385	-2.96	0.605	0.00023	Tumor necrosis factor alpha-induced protein 2
O00442	RTCA	5.28	2.43	2.53e-06	0.0167	RNA 3'-terminal phosphate cyclase
Q04837	SSBP1	-2.42	-2.94	2.11e-05	6.76e-07	Single-stranded DNA-binding protein, mitochondrial
Q06210	GFPT1	2.73	0.82	2.31e-06	0.11	Glutamine--fructose-6-phosphate aminotransferase [isomerizing] 1
Q06265	EXOSC9	2.42	-1.24	0.00927	0.17	Exosome complex component RRP45
P05141	SLC25A5	3.66	2.42	1.8e-12	8.78e-08	ADP/ATP translocase 2
P46782	RPS5	3.66	2.42	1.15e-12	6.3e-08	Small ribosomal subunit protein uS7
Q07020	RPL18	1.95	-0.163	8.52e-06	0.676	Large ribosomal subunit protein eL18
Q07021	C1QBP	1.84	1	1.49e-07	0.00143	Complement component 1 Q subcomponent-binding protein, mitochondrial
Q07065	CKAP4	1.08	0.207	0.0255	0.659	Cytoskeleton-associated protein 4
Q07157	TJP1	2.36	-0.105	0.00173	0.882	Tight junction protein 1
Q9NVJ2	ARL8B	3.79	2.41	1.3e-10	3.49e-06	ADP-ribosylation factor-like protein 8B
Q8WWI1	LMO7	2.15	2.4	3.42e-05	5.74e-06	LIM domain only protein 7
Q6KB66	KRT80	2.21	2.39	0.00708	0.00383	Keratin, type II cytoskeletal 80
Q13263	TRIM28	2.06	2.38	0.000325	4.88e-05	Transcription intermediary factor 1-beta
Q08379	GOLGA2	3.04	-0.986	0.00077	0.248	Golgin subfamily A member 2
Q08380	LGALS3BP	-0.122	-2.98	0.865	0.000139	Galectin-3-binding protein
Q08945	SSRP1	-1.26	-5.2	0.206	3.64e-06	FACT complex subunit SSRP1
Q08AF3	SLFN5	6.04	1.19	1.82e-07	0.232	Schlafen family member 5
Q09028	RBBP4	0.339	-1.23	0.48	0.0131	Histone-binding protein RBBP4
Q09161	NCBP1	2.92	0.649	0.0124	0.565	Nuclear cap-binding protein subunit 1
P23284	PPIB	2.68	2.37	1.19e-06	1.08e-05	Peptidyl-prolyl cis-trans isomerase B
Q53H12	AGK	5.44	2.36	1.8e-08	0.00481	Acylglycerol kinase, mitochondrial
Q12789	GTF3C1	1.99	-4.05	0.0145	5.13e-06	General transcription factor 3C polypeptide 1
Q12797	ASPH	2.48	0.408	3.61e-07	0.331	Aspartyl/asparaginyl beta-hydroxylase
Q12824	SMARCB1	1.48	-2.17	0.033	0.00228	SWI/SNF-related matrix-associated actin-dependent regulator of chromatin subfamily B member 1
Q12849	GRSF1	2.59	0.331	0.00555	0.711	G-rich sequence factor 1
P78344	EIF4G2	3.16	2.35	2.43e-09	1.58e-06	Eukaryotic translation initiation factor 4 gamma 2
Q9P0K7	RAI14	2.52	2.35	9.15e-06	2.72e-05	Ankycorbin
Q12904	AIMP1	2.5	0.0151	6.3e-06	0.976	Aminoacyl tRNA synthase complex-interacting multifunctional protein 1
Q9UKV8	AGO2	2.21	2.35	2.78e-08	6.09e-09	Protein argonaute-2
Q12906	ILF3	2.09	0.583	0.000136	0.251	Interleukin enhancer-binding factor 3
Q12965	MYO1E	-1.3	-2.5	0.0108	6.43e-06	Unconventional myosin-Ie
P00390	GSR	1.91	2.34	0.0259	0.00711	Glutathione reductase, mitochondrial
Q13111	CHAF1A	-3.07	-1.34	0.0152	0.277	Chromatin assembly factor 1 subunit A
Q13112	CHAF1B	-3.21	-2.63	0.0119	0.0373	Chromatin assembly factor 1 subunit B
P11172	UMPS	2.87	2.33	0.0041	0.0183	Uridine 5'-monophosphate synthase
P98179	RBM3	3.94	2.33	7.22e-10	3.49e-05	RNA-binding protein 3
Q13155	AIMP2	2.46	-0.384	2.32e-06	0.401	Aminoacyl tRNA synthase complex-interacting multifunctional protein 2
Q14671	PUM1	1.9	2.32	0.0112	0.00238	Pumilio homolog 1
Q969G5	CAVIN3	5.2	2.32	3.33e-09	0.00208	Caveolae-associated protein 3
Q9Y6E2	BZW2	4.06	2.32	1.2e-06	0.0025	eIF5-mimic protein 1
Q00325	SLC25A3	3.66	2.31	3.79e-11	1.85e-06	Solute carrier family 25 member 3
Q13151	HNRNPA0	3.23	2.31	5.15e-11	1.95e-07	Heterogeneous nuclear ribonucleoprotein A0
Q9BUJ2	HNRNPUL1	3.13	2.31	1.02e-09	9.61e-07	Heterogeneous nuclear ribonucleoprotein U-like protein 1
Q13409	DYNC1I2	4.01	0.683	1.79e-05	0.418	Cytoplasmic dynein 1 intermediate chain 2
O43684	BUB3	2.17	2.3	1.82e-05	7.1e-06	Mitotic checkpoint protein BUB3
Q9P0J0	NDUFA13	4.14	2.29	4.07e-06	0.00579	NADH dehydrogenase [ubiquinone] 1 alpha subcomplex subunit 13
Q13435	SF3B2	2.42	1.62	0.000284	0.0115	Splicing factor 3B subunit 2
Q13454	TUSC3	4	1.03	3.84e-05	0.247	Dolichyl-diphosphooligosaccharide--protein glycosyltransferase subunit TUSC3
Q13509	TUBB3	2.53	-0.0414	0.00305	0.959	Tubulin beta-3 chain
Q13610	PWP1	1.51	-3.88	0.0784	3.12e-05	Periodic tryptophan protein 1 homolog
Q13619	CUL4A	0.0274	-3.09	0.975	0.00079	Cullin-4A
O95985	TOP3B	4.72	2.28	4.24e-08	0.00263	DNA topoisomerase 3-beta-1
Q14157	UBAP2L	2.14	2.28	6.04e-09	1.3e-09	Ubiquitin-associated protein 2-like
Q13835	PKP1	2.05	0.458	0.0223	0.6	Plakophilin-1
Q13868	EXOSC2	2.76	-2.13	0.000184	0.00289	Exosome complex component RRP4
P62306	SNRPF	2.17	2.27	4.82e-05	2.51e-05	Small nuclear ribonucleoprotein F
Q14008	CKAP5	4.73	1.06	9.8e-09	0.121	Cytoskeleton-associated protein 5
Q14011	CIRBP	3.06	1.19	2.72e-05	0.0749	Cold-inducible RNA-binding protein
P63241	EIF5A	1.83	2.27	0.00014	5.18e-06	Eukaryotic translation initiation factor 5A-1
Q14126	DSG2	3.8	1.88	0.00114	0.093	Desmoglein-2
Q14151	SAFB2	1.14	0.385	0.00724	0.347	Scaffold attachment factor B2
P78347	GTF2I	2.55	2.27	1.87e-06	1.33e-05	General transcription factor II-I
Q14192	FHL2	3.99	1.93	0.000106	0.0457	Four and a half LIM domains protein 2
Q14203	DCTN1	-2.16	-4.59	0.0286	1.76e-05	Dynactin subunit 1
Q14204	DYNC1H1	2.33	-0.323	0.000104	0.558	Cytoplasmic dynein 1 heavy chain 1
Q14232	EIF2B1	2.29	-0.773	0.000562	0.216	Translation initiation factor eIF2B subunit alpha
Q14244	MAP7	2.6	-0.178	3.4e-07	0.685	Ensconsin
Q14247	CTTN	3.04	-0.89	0.00556	0.399	Src substrate cortactin
Q14254	FLOT2	-0.47	-3.39	0.513	2.11e-05	Flotillin-2
Q13243	SRSF5	4.89	2.27	6.31e-09	0.00176	Serine/arginine-rich splicing factor 5
P05783	KRT18	2.1	2.26	4.45e-06	1.12e-06	Keratin, type I cytoskeletal 18
Q14315	FLNC	-6.03	-0.243	9.21e-12	0.715	Filamin-C
Q14318	FKBP8	1.39	0.718	0.0453	0.291	Peptidyl-prolyl cis-trans isomerase FKBP8
Q14331	FRG1	2.65	0.192	0.000219	0.772	Protein FRG1
Q14432	PDE3A	2.17	-0.594	0.00131	0.352	cGMP-inhibited 3',5'-cyclic phosphodiesterase 3A
P85037	FOXK1	4.8	2.26	1.44e-05	0.0267	Forkhead box protein K1
Q14498	RBM39	2.01	1.06	0.0288	0.239	RNA-binding protein 39
Q14558	PRPSAP1	1.03	-0.0917	0.0265	0.84	Phosphoribosyl pyrophosphate synthase-associated protein 1
Q14669	TRIP12	1.62	-1.89	0.00828	0.00247	E3 ubiquitin-protein ligase TRIP12
Q5VZF2	MBNL2	3.39	2.24	1.44e-09	8.42e-06	Muscleblind-like protein 2
Q14683	SMC1A	0.481	-3.86	0.571	3.76e-05	Structural maintenance of chromosomes protein 1A
Q14684	RRP1B	1.44	-3.68	0.0805	3.8e-05	Ribosomal RNA processing protein 1 homolog B
Q14687	GSE1	2.15	-0.843	0.00424	0.244	Genetic suppressor element 1
P14923	JUP	3.08	2.21	4.59e-08	2.4e-05	Junction plakoglobin
Q14738	PPP2R5D	5.99	1.58	1.39e-09	0.0511	Serine/threonine-protein phosphatase 2A 56 kDa regulatory subunit delta isoform
Q14739	LBR	2.32	0.322	4.7e-05	0.535	Delta(14)-sterol reductase LBR
Q14764	MVP	-2.59	-8.27	0.051	8.08e-08	Major vault protein
Q14839	CHD4	0.571	-5.91	0.447	4.3e-10	Chromodomain-helicase-DNA-binding protein 4
P09382	LGALS1	1.35	2.19	0.000149	2.47e-08	Galectin-1
Q14956	GPNMB	2.25	-0.646	0.0259	0.512	Transmembrane glycoprotein NMB
Q14974	KPNB1	1.65	0.684	0.000971	0.15	Importin subunit beta-1
Q14978	NOLC1	-4.22	-6.27	6.77e-08	2.05e-12	Nucleolar and coiled-body phosphoprotein 1
Q14980	NUMA1	0.869	-5.09	0.216	3.21e-09	Nuclear mitotic apparatus protein 1
Q15003	NCAPH	1.83	-0.632	0.00292	0.283	Condensin complex subunit 2
P30041	PRDX6	1.88	2.18	0.000268	3.59e-05	Peroxiredoxin-6
Q15014	MORF4L2	0.722	-1.37	0.162	0.00978	Mortality factor 4-like protein 2
Q15021	NCAPD2	4.86	0.175	6.19e-06	0.854	Condensin complex subunit 1
Q15024	EXOSC7	1.09	-1.27	0.146	0.092	Exosome complex component RRP42
Q15029	EFTUD2	2.93	0.843	1.05e-06	0.112	116 kDa U5 small nuclear ribonucleoprotein component
Q15046	KARS1	2.27	-0.376	1.61e-05	0.428	Lysine--tRNA ligase
Q15058	KIF14	5.43	1.84	5.4e-07	0.0541	Kinesin-like protein KIF14
P84103	SRSF3	3.27	2.16	7.86e-08	0.000113	Serine/arginine-rich splicing factor 3
Q9UBX3	SLC25A10	4.74	2.16	7.65e-11	0.000361	Mitochondrial dicarboxylate carrier
P62316	SNRPD2	2.12	2.15	5.94e-05	4.77e-05	Small nuclear ribonucleoprotein Sm D2
Q15165	PON2	2.4	-1.23	0.0184	0.218	Serum paraoxonase/arylesterase 2
Q9NQC3	RTN4	2.27	2.14	4.13e-05	9.83e-05	Reticulon-4
Q15349	RPS6KA2	-0.695	-2.36	0.459	0.0147	Ribosomal protein S6 kinase alpha-2
Q15363	TMED2	1.99	0.618	5.26e-05	0.172	Transmembrane emp24 domain-containing protein 2
Q15382	RHEB	2.46	0.774	6.84e-05	0.173	GTP-binding protein Rheb
O14980	XPO1	3.45	2.12	1.43e-10	6.89e-06	Exportin-1
Q15582	TGFBI	6.41	2.12	1.18e-08	0.0256	Transforming growth factor-beta-induced protein ig-h3
Q9Y285	FARSA	4.08	2.12	9.4e-13	6.35e-06	Phenylalanine--tRNA ligase alpha subunit
Q15427	SF3B4	2.04	0.897	0.00717	0.221	Splicing factor 3B subunit 4
P17844	DDX5	2.88	2.11	2.56e-09	2.26e-06	Probable ATP-dependent RNA helicase DDX5
Q9Y3F4	STRAP	2.08	2.11	0.0182	0.0167	Serine-threonine kinase receptor-associated protein
P46063	RECQL	2.33	2.09	0.000268	0.000892	ATP-dependent DNA helicase Q1
Q15629	TRAM1	5.2	1.82	5.19e-08	0.0267	Translocating chain-associated membrane protein 1
P78406	RAE1	3.13	2.08	8.13e-12	2.39e-07	mRNA export factor RAE1
Q15645	TRIP13	2.04	0.497	3.26e-05	0.266	Pachytene checkpoint protein 2 homolog
Q15650	TRIP4	2.85	-0.801	0.000603	0.306	Activating signal cointegrator 1
P10599	TXN	1.39	2.07	0.00833	0.000164	Thioredoxin
P30044	PRDX5	0.064	2.07	0.928	0.00555	Peroxiredoxin-5, mitochondrial
P13797	PLS3	0.67	2.06	0.414	0.0147	Plastin-3
Q16563	SYPL1	2.11	0.394	0.0322	0.682	Synaptophysin-like protein 1
Q16594	TAF9	2.56	-1.22	0.000558	0.0825	Transcription initiation factor TFIID subunit 9
P23528	CFL1	1.01	2.06	0.0744	0.000531	Cofilin-1
Q16630	CPSF6	-1.13	-2.39	0.0898	0.000624	Cleavage and polyadenylation specificity factor subunit 6
Q16666	IFI16	2.88	-0.481	0.000533	0.536	Gamma-interferon-inducible protein 16
Q16881	TXNRD1	-2.96	-2.48	0.000218	0.00155	Thioredoxin reductase 1, cytoplasmic
P08243	ASNS	1.52	2.04	0.0402	0.00679	Asparagine synthetase [glutamine-hydrolyzing]
Q1KMD3	HNRNPUL2	1.07	-1.6	0.0556	0.00494	Heterogeneous nuclear ribonucleoprotein U-like protein 2
Q27J81	INF2	3.46	-0.258	0.000257	0.769	Inverted formin-2
Q29RF7	PDS5A	2.51	-0.0647	0.000407	0.922	Sister chromatid cohesion protein PDS5 homolog A
Q2NL82	TSR1	2.01	-2.19	0.0105	0.00544	Pre-rRNA-processing protein TSR1 homolog
Q32P28	P3H1	0.12	-1.69	0.843	0.00771	Prolyl 3-hydroxylase 1
Q3KQU3	MAP7D1	2.2	-3.4	0.0105	0.000157	MAP7 domain-containing protein 1
Q86Y46	KRT73	2.16	2.03	0.000896	0.00171	Keratin, type II cytoskeletal 73
Q3ZCQ8	TIMM50	2.85	0.607	5.19e-05	0.347	Mitochondrial import inner membrane translocase subunit TIM50
Q53EP0	FNDC3B	1.9	0.242	0.00155	0.671	Fibronectin type III domain-containing protein 3B
Q53GQ0	HSD17B12	3.96	1.17	4.6e-07	0.0893	Very-long-chain 3-oxoacyl-CoA reductase
P06733	ENO1	2.13	2.02	5.09e-05	0.000102	Alpha-enolase
Q5BJF2	TMEM97	1.9	0.548	1.57e-05	0.17	Sigma intracellular receptor 2
Q5BJH7	YIF1B	2.81	-0.0793	0.000784	0.92	Protein YIF1B
Q5F1R6	DNAJC21	2.13	-2.24	0.0183	0.0133	DnaJ homolog subfamily C member 21
Q5JSZ5	PRRC2B	1.86	0.218	0.00187	0.7	Protein PRRC2B
Q5JWF2	GNAS	2.96	0.47	0.00236	0.611	Guanine nucleotide-binding protein G(s) subunit alpha isoforms XLas
Q5K651	SAMD9	4.43	-1.11	3.53e-06	0.19	Sterile alpha motif domain-containing protein 9
P62277	RPS13	3.87	2.02	6.24e-13	4.55e-06	Small ribosomal subunit protein uS15
Q5SSJ5	HP1BP3	3.75	-0.842	3.09e-05	0.303	Heterochromatin protein 1-binding protein 3
Q5T4S7	UBR4	2.37	-2.72	0.00852	0.00282	E3 ubiquitin-protein ligase UBR4
Q5T653	MRPL2	3.26	0.155	1.46e-05	0.818	Large ribosomal subunit protein uL2m
Q5T6F2	UBAP2	1.78	1.59	0.0309	0.0517	Ubiquitin-associated protein 2
Q5T8P6	RBM26	1.63	-2.54	0.0615	0.00445	RNA-binding protein 26
O75369	FLNB	0.852	2.01	0.257	0.00942	Filamin-B
Q5TEC6	H3-7	-5.13	-4.04	6.78e-05	0.0012	Histone H3-7
Q5VT25	CDC42BPA	0.0778	-3.27	0.918	7.45e-05	Serine/threonine-protein kinase MRCK alpha
Q99700	ATXN2	1.42	2.01	0.0182	0.00122	Ataxin-2
Q63HN8	RNF213	1.82	-3.22	0.0617	0.00145	E3 ubiquitin-protein ligase RNF213
Q63ZY3	KANK2	2.88	-0.489	0.000479	0.525	KN motif and ankyrin repeat domain-containing protein 2
Q66PJ3	ARL6IP4	-0.529	-0.0369	0.628	0.973	ADP-ribosylation factor-like protein 6-interacting protein 4
Q69YQ0	SPECC1L	-2.14	1.6	0.00648	0.038	Cytospin-A
Q6DD88	ATL3	4.56	-0.672	7.22e-12	0.182	Atlastin-3
Q6DKI1	RPL7L1	3.02	0.0786	0.000308	0.919	Ribosomal protein uL30-like
Q6DN03	H2BC20P	-0.896	-3.71	0.474	0.00449	Putative histone H2B type 2-C
Q6YN16	HSDL2	2.15	1.99	4.95e-05	0.00014	Hydroxysteroid dehydrogenase-like protein 2
P55735	SEC13	2.31	1.98	0.00269	0.00921	Protein SEC13 homolog
Q6NZI2	CAVIN1	3.85	0.953	2.5e-11	0.0346	Caveolae-associated protein 1
Q13247	SRSF6	3.42	1.98	7.5e-06	0.00536	Serine/arginine-rich splicing factor 6
Q6P161	MRPL54	2.33	-1.57	0.00195	0.0317	Large ribosomal subunit protein mL54
Q6P1J9	CDC73	2.38	-0.0925	0.00336	0.905	Parafibromin
P62913	RPL11	2.8	1.97	1.29e-09	2.9e-06	Large ribosomal subunit protein uL5
Q6P2Q9	PRPF8	3.42	-0.126	0.000958	0.897	Pre-mRNA-processing-splicing factor 8
Q6P6C2	ALKBH5	1.73	0.0398	0.00865	0.95	RNA demethylase ALKBH5
Q6PGP7	SKIC3	1.07	-3.26	0.115	1.32e-05	Superkiller complex protein 3
Q6PJG2	MIDEAS	4.03	0.172	2.11e-06	0.817	Mitotic deacetylase-associated SANT domain protein
Q6PJG6	BRAT1	2.07	1.69	0.0114	0.0365	Integrator complex assembly factor BRAT1
Q6PKG0	LARP1	2.21	0.919	2.4e-05	0.0559	La-related protein 1
Q6UB35	MTHFD1L	-2.15	-2.8	0.05	0.0119	Monofunctional C1-tetrahydrofolate synthase, mitochondrial
O75794	CDC123	2.55	1.95	0.000536	0.0067	Translation initiation factor eIF2 assembly protein
P15924	DSP	2.37	1.95	1.75e-05	0.000267	Desmoplakin
Q03001	DST	0.501	1.95	0.517	0.0146	Dystonin
Q71UM5	RPS27L	2.32	0.835	2.67e-07	0.0349	Ribosomal protein eS27-like
Q7KZF4	SND1	1.29	-0.736	0.0133	0.147	Staphylococcal nuclease domain-containing protein 1
Q7KZI7	MARK2	5.03	1.81	4.72e-07	0.0402	Serine/threonine-protein kinase MARK2
Q7L014	DDX46	2.45	2.01	0.000227	0.00192	Probable ATP-dependent RNA helicase DDX46
O75569	PRKRA	3.33	1.94	1.69e-07	0.000778	Interferon-inducible double-stranded RNA-dependent protein kinase activator A
Q7L2E3	DHX30	2.69	0.433	1.9e-05	0.445	ATP-dependent RNA helicase DHX30
P50213	IDH3A	2.32	1.94	0.000297	0.00201	Isocitrate dehydrogenase [NAD] subunit alpha, mitochondrial
Q7Z2E3	APTX	4.7	0.174	4.07e-05	0.867	Aprataxin
Q7Z2W4	ZC3HAV1	3.03	0.89	1.2e-06	0.106	Zinc finger CCCH-type antiviral protein 1
Q7Z2W9	MRPL21	3.23	0.692	0.000391	0.415	Large ribosomal subunit protein bL21m
P16615	ATP2A2	3.95	1.93	1.3e-10	0.000199	Sarcoplasmic/endoplasmic reticulum calcium ATPase 2
Q7Z460	CLASP1	4.66	0.71	1.02e-05	0.452	CLIP-associating protein 1
P50579	METAP2	3.8	1.93	4.39e-05	0.0258	Methionine aminopeptidase 2
P52597	HNRNPF	3.6	1.93	1.04e-10	4.87e-05	Heterogeneous nuclear ribonucleoprotein F
Q86UE4	MTDH	2.02	-1.3	0.00225	0.0425	Protein LYRIC
Q86UP2	KTN1	3.88	0.189	1.45e-05	0.814	Kinectin
P00403	MT-CO2	3.35	1.92	1.42e-07	0.000856	Cytochrome c oxidase subunit 2
Q86UY6	NAA40	3.02	0.346	0.000119	0.632	N-alpha-acetyltransferase 40
O75179	ANKRD17	3.12	1.91	1.06e-07	0.000358	Ankyrin repeat domain-containing protein 17
P36542	ATP5F1C	2.8	1.91	9.1e-11	7.88e-07	ATP synthase F(1) complex subunit gamma, mitochondrial
Q86XZ4	SPATS2	5.56	1.33	2.37e-08	0.113	Spermatogenesis-associated serine-rich protein 2
P07355	ANXA2	1.2	1.9	0.00223	5.85e-06	Annexin A2
Q8TEQ6	GEMIN5	5.38	1.9	5.52e-11	0.00397	Gem-associated protein 5
Q86YQ8	CPNE8	-1.94	-1.75	0.00411	0.00906	Copine-8
Q8IV48	ERI1	4.4	0.795	3.8e-06	0.346	3'-5' exoribonuclease 1
O00425	IGF2BP3	1.89	1.89	0.000986	0.000938	Insulin-like growth factor 2 mRNA-binding protein 3
Q8IWS0	PHF6	2.59	-0.209	1.16e-05	0.693	PHD finger protein 6
Q8IWZ3	ANKHD1	1.64	0.423	0.00783	0.477	Ankyrin repeat and KH domain-containing protein 1
Q8IXI1	RHOT2	1.74	0.463	0.00292	0.407	Mitochondrial Rho GTPase 2
Q8IXM3	MRPL41	0.474	-3.51	0.669	0.00264	Large ribosomal subunit protein mL41
P10620	MGST1	3.21	1.87	1.05e-09	5.17e-05	Microsomal glutathione S-transferase 1
Q8IYB3	SRRM1	0.31	-0.981	0.517	0.0449	Serine/arginine repetitive matrix protein 1
Q8IYL3	C1orf174	0.239	-3.53	0.787	0.000223	UPF0688 protein C1orf174
Q8IZH2	XRN1	0.446	-2.68	0.546	0.000668	5'-3' exoribonuclease 1
Q8IZQ5	SELENOH	-2.1	-6.42	0.0264	1.02e-08	Selenoprotein H
Q8N163	CCAR2	-2.7	-4.82	0.00624	6e-06	Cell cycle and apoptosis regulator protein 2
Q8N1F7	NUP93	2.68	-0.876	0.0234	0.446	Nuclear pore complex protein Nup93
P08574	CYC1	2.76	1.86	1.27e-10	1.25e-06	Cytochrome c1, heme protein, mitochondrial
Q8N3C0	ASCC3	2.34	-1.84	0.0021	0.0135	Activating signal cointegrator 1 complex subunit 3
Q9ULX6	AKAP8L	4.81	1.85	1.8e-06	0.0404	A-kinase anchor protein 8-like
Q8N5M9	JAGN1	-0.725	-2.05	0.398	0.0202	Protein jagunal homolog 1
Q8N6R0	METTL13	5.29	0.123	2.65e-07	0.889	eEF1A lysine and N-terminal methyltransferase
Q8N726	CDKN2A	3.74	-1.59	0.00155	0.158	Tumor suppressor ARF
Q8N766	EMC1	2.54	-0.288	0.0046	0.737	ER membrane protein complex subunit 1
Q8N9N2	ASCC1	2.96	-1.41	0.000158	0.0557	Activating signal cointegrator 1 complex subunit 1
Q8NB90	AFG2A	3.58	-0.373	0.000303	0.685	ATPase family gene 2 protein homolog A
Q8NBJ5	COLGALT1	2.34	0.198	2.71e-05	0.695	Procollagen galactosyltransferase 1
Q8NBJ7	SUMF2	1.05	-1.13	0.0189	0.0125	Inactive C-alpha-formylglycine-generating enzyme 2
Q92973	TNPO1	2.53	1.81	1.37e-05	0.00104	Transportin-1
P31943	HNRNPH1	2.47	1.8	7.96e-07	0.000141	Heterogeneous nuclear ribonucleoprotein H
Q8ND56	LSM14A	1.01	0.442	0.0326	0.339	Protein LSM14 homolog A
Q8NDV7	TNRC6A	2.19	1	0.000565	0.0958	Trinucleotide repeat-containing gene 6A protein
Q8NE71	ABCF1	2.4	-0.179	6.65e-06	0.705	ATP-binding cassette sub-family F member 1
Q8NEZ5	FBXO22	-0.359	-2.27	0.619	0.00281	F-box only protein 22
P56134	ATP5MF	3.41	1.8	3.24e-12	9.42e-06	ATP synthase F(0) complex subunit f, mitochondrial
Q8NHQ9	DDX55	2.93	-1.6	0.000167	0.0299	ATP-dependent RNA helicase DDX55
Q8TCJ2	STT3B	3.88	0.986	1.66e-08	0.0877	Dolichyl-diphosphooligosaccharide--protein glycosyltransferase subunit STT3B
Q8TDN6	BRIX1	1.89	-1.53	0.00768	0.0286	Ribosome biogenesis protein BRX1 homolog
P48047	ATP5PO	2.65	1.79	3.93e-08	5.39e-05	ATP synthase peripheral stalk subunit OSCP, mitochondrial
Q8TED1	GPX8	1.85	-0.289	0.000819	0.579	Probable glutathione peroxidase 8
P63172	DYNLT1	3.53	1.79	2.22e-07	0.00329	Dynein light chain Tctex-type 1
Q8TEX9	IPO4	1.74	-0.739	0.0306	0.347	Importin-4
Q8WUA2	PPIL4	-3.32	-3.01	2.39e-06	1.26e-05	Peptidyl-prolyl cis-trans isomerase-like 4
Q99439	CNN2	5.01	1.79	8.5e-08	0.0268	Calponin-2
Q9Y5A9	YTHDF2	2.35	1.78	1.13e-05	0.000526	YTH domain-containing family protein 2
P32969	RPL9	3.92	1.76	4.14e-14	1.48e-05	Large ribosomal subunit protein uL6
Q99832	CCT7	1.39	1.76	0.0627	0.0198	T-complex protein 1 subunit eta
Q8WWY3	PRPF31	0.419	-2.63	0.605	0.00206	U4/U6 small nuclear ribonucleoprotein Prp31
Q9HCQ5	GALNT9	3.04	1.76	1.04e-08	0.000202	Polypeptide N-acetylgalactosaminyltransferase 9
Q8WXI9	GATAD2B	-0.873	-3.65	0.321	0.000127	Transcriptional repressor p66-beta
O60701	UGDH	2.35	1.74	3.59e-06	0.00031	UDP-glucose 6-dehydrogenase
Q92466	DDB2	-2.89	-4.31	0.000641	1.9e-06	DNA damage-binding protein 2
P40616	ARL1	3.55	1.74	2.03e-11	7.87e-05	ADP-ribosylation factor-like protein 1
Q92522	H1-10	3.22	0.45	1.98e-09	0.301	Histone H1.10
Q92552	MRPS27	1.18	-1.66	0.0557	0.0082	Small ribosomal subunit protein mS27
Q92615	LARP4B	2.9	0.374	0.000592	0.636	La-related protein 4B
Q92616	GCN1	2.09	0.732	0.000208	0.165	Stalled ribosome sensor GCN1
Q92734	TFG	4.05	0.948	0.000838	0.406	Protein TFG
Q92769	HDAC2	1.85	0.0748	3.73e-05	0.854	Histone deacetylase 2
Q92785	DPF2	-1.35	-3.29	0.131	0.000509	Zinc finger protein ubi-d4
Q92796	DLG3	-3.01	-3.92	9.44e-06	5.61e-08	Disks large homolog 3
Q9UNQ2	DIMT1	4.32	1.74	2.16e-12	0.000378	Dimethyladenosine transferase
Q99986	VRK1	1.21	1.72	0.118	0.0287	Serine/threonine-protein kinase VRK1
Q92878	RAD50	2.24	-0.342	0.00105	0.595	DNA repair protein RAD50
Q9UBB4	ATXN10	2.66	1.72	4.68e-08	0.000114	Ataxin-10
Q92922	SMARCC1	1.39	-3.94	0.078	6.42e-06	SWI/SNF complex subunit SMARCC1
P62829	RPL23	3.2	1.71	6.99e-12	1.17e-05	Large ribosomal subunit protein uL14
Q92974	ARHGEF2	2.97	-0.59	0.000333	0.443	Rho guanine nucleotide exchange factor 2
Q969G3	SMARCE1	0.586	-2.35	0.463	0.00484	SWI/SNF-related matrix-associated actin-dependent regulator of chromatin subfamily E member 1
Q99714	HSD17B10	1.02	1.67	0.0295	0.000619	3-hydroxyacyl-CoA dehydrogenase type-2
Q969M3	YIPF5	3.69	-0.392	1.89e-08	0.471	Protein YIPF5
Q969N2	PIGT	1.47	-2.28	0.0586	0.00445	GPI-anchor transamidase component PIGT
Q969Q0	RPL36AL	1.83	-0.0917	0.00707	0.888	Ribosomal protein eL42-like
P62857	RPS28	1.44	1.66	0.00092	0.000175	Small ribosomal subunit protein eS28
Q969V3	NCLN	2.21	0.306	1.97e-05	0.512	BOS complex subunit NCLN
Q969X5	ERGIC1	1.66	-1.05	0.0194	0.132	Endoplasmic reticulum-Golgi intermediate compartment protein 1
Q96A33	CCDC47	2.94	0.74	6.8e-07	0.153	PAT complex subunit CCDC47
Q96A35	MRPL24	2.26	-0.474	0.025	0.629	Large ribosomal subunit protein uL24m
Q96AG4	LRRC59	2.09	0.691	8.58e-08	0.0403	Leucine-rich repeat-containing protein 59
Q96AQ6	PBXIP1	2.82	-2.13	0.000468	0.00652	Pre-B-cell leukemia transcription factor-interacting protein 1
Q96CB9	NSUN4	1.58	-0.671	0.0267	0.335	5-cytosine rRNA methyltransferase NSUN4
Q96CS3	FAF2	4.08	0.895	5.66e-05	0.335	FAS-associated factor 2
Q96CW1	AP2M1	1.42	-0.58	0.00192	0.184	AP-2 complex subunit mu
Q96DH6	MSI2	2.61	0.973	0.00149	0.213	RNA-binding protein Musashi homolog 2
Q96DI7	SNRNP40	5.45	1.08	8.15e-08	0.211	U5 small nuclear ribonucleoprotein 40 kDa protein
Q7Z7F7	MRPL55	4.11	1.66	1.14e-07	0.0147	Large ribosomal subunit protein mL55
Q9Y2R9	MRPS7	2.52	1.66	6.46e-06	0.00157	Small ribosomal subunit protein uS7m
Q96EY4	TMA16	0.374	-2.5	0.359	1.58e-07	Translation machinery-associated protein 16
Q96GC5	MRPL48	1.3	-0.503	0.00153	0.198	Large ribosomal subunit protein mL48
Q96GM8	TOE1	3.27	0.599	0.000166	0.455	Target of EGR1 protein 1
Q96GQ7	DDX27	0.511	-3.25	0.504	9.53e-05	Probable ATP-dependent RNA helicase DDX27
Q9Y608	LRRFIP2	1.13	1.66	0.0126	0.000433	Leucine-rich repeat flightless-interacting protein 2
P60866	RPS20	2.53	1.64	7.28e-08	0.000139	Small ribosomal subunit protein uS10
Q03135	CAV1	5.08	1.64	1.28e-09	0.0176	Caveolin-1
Q96I99	SUCLG2	-0.145	-1.6	0.794	0.00564	Succinate--CoA ligase [GDP-forming] subunit beta, mitochondrial
Q96IJ6	GMPPA	1.5	-1.47	0.0329	0.037	Mannose-1-phosphate guanylyltransferase regulatory subunit alpha
Q96IX5	ATP5MK	1.35	-2.05	0.0346	0.00182	ATP synthase F(0) complex subunit k, mitochondrial
Q13907	IDI1	2.49	1.61	8.37e-08	0.000152	Isopentenyl-diphosphate Delta-isomerase 1
Q96JP5	ZFP91	1.63	-1.16	0.0314	0.122	E3 ubiquitin-protein ligase ZFP91
Q96KA5	CLPTM1L	3.05	0.829	1.76e-05	0.198	Lipid scramblase CLPTM1L
Q96KP1	EXOC2	6.06	1.48	5.82e-09	0.0867	Exocyst complex component 2
Q96P63	SERPINB12	3.48	1.47	0.0025	0.183	Serpin B12
Q96P70	IPO9	1.32	-0.617	0.0121	0.228	Importin-9
Q9NYL4	FKBP11	1.87	1.61	1.96e-05	0.000165	Peptidyl-prolyl cis-trans isomerase FKBP11
Q96QR8	PURB	3.04	0.349	1.44e-06	0.527	Transcriptional regulator protein Pur-beta
Q96RQ1	ERGIC2	3.46	0.715	1.3e-05	0.316	Endoplasmic reticulum-Golgi intermediate compartment protein 2
Q96RQ3	MCCC1	0.424	1.25	0.594	0.122	Methylcrotonoyl-CoA carboxylase subunit alpha, mitochondrial
Q9UPY5	SLC7A11	2.53	1.6	0.000811	0.0276	Cystine/glutamate transporter
Q96SB4	SRPK1	2.5	-2.67	0.00988	0.00609	SRSF protein kinase 1
Q96T76	MMS19	3.26	-0.253	0.000672	0.778	MMS19 nucleotide excision repair protein homolog
Q96T88	UHRF1	-2.52	-3.96	0.00111	1.88e-06	E3 ubiquitin-protein ligase UHRF1
Q96PK6	RBM14	1.49	1.58	0.00227	0.00123	RNA-binding protein 14
P38159	RBMX	2.11	1.55	1.05e-06	0.000143	RNA-binding motif protein, X chromosome
Q99459	CDC5L	1.27	-1.99	0.0678	0.00521	Cell division cycle 5-like protein
P14618	PKM	0.783	1.54	0.0932	0.00154	Pyruvate kinase PKM
Q99567	NUP88	1.24	0.0413	0.000143	0.89	Nuclear pore complex protein Nup88
Q9Y295	DRG1	1.68	1.54	0.000415	0.00104	Developmentally-regulated GTP-binding protein 1
Q99575	POP1	2.4	-3.65	0.00133	4.81e-06	Ribonucleases P/MRP protein subunit POP1
Q99661	KIF2C	4.26	0.891	1.71e-07	0.203	Kinesin-like protein KIF2C
Q15005	SPCS2	2.31	1.53	1.33e-05	0.00215	Signal peptidase complex subunit 2
O95816	BAG2	1.85	1.52	0.000336	0.00257	BAG family molecular chaperone regulator 2
Q99715	COL12A1	-0.0809	-5.07	0.931	2.22e-06	Collagen alpha-1(XII) chain
Q14103	HNRNPD	2.17	1.51	5.79e-05	0.00351	Heterogeneous nuclear ribonucleoprotein D0
Q99733	NAP1L4	-1.34	-2.22	0.12	0.0115	Nucleosome assembly protein 1-like 4
Q99805	TM9SF2	1.88	0.233	0.00154	0.677	Transmembrane 9 superfamily member 2
Q9Y6Q9	NCOA3	1.66	1.51	0.000434	0.00123	Nuclear receptor coactivator 3
Q99848	EBNA1BP2	0.819	-3.34	0.286	6.46e-05	Probable rRNA-processing protein EBP2
Q99873	PRMT1	-0.216	1.46	0.805	0.1	Protein arginine N-methyltransferase 1
P04844	RPN2	3.41	1.5	1.18e-11	0.000237	Dolichyl-diphosphooligosaccharide--protein glycosyltransferase subunit 2
P67812	SEC11A	2.26	1.5	1.69e-07	0.000177	Signal peptidase complex catalytic subunit SEC11A
Q9BPX3	NCAPG	2.76	-0.801	2.25e-05	0.176	Condensin complex subunit 3
Q9BQ52	ELAC2	3.32	1.12	9.75e-07	0.0632	Zinc phosphodiesterase ELAC protein 2
P24539	ATP5PB	2.91	1.48	1.48e-07	0.0028	ATP synthase peripheral stalk subunit b, mitochondrial
Q9BQE3	TUBA1C	2.11	0.826	1.63e-08	0.00987	Tubulin alpha-1C chain
Q9BQG0	MYBBP1A	2.78	-1.2	8e-05	0.0672	Myb-binding protein 1A
Q9BRJ6	CHLSN	3.29	-0.406	0.000151	0.611	Protein cholesin
Q9BRK5	SDF4	2.51	0.552	0.00749	0.542	45 kDa calcium-binding protein
Q9BRP8	PYM1	3.34	-1.06	0.000417	0.231	Partner of Y14 and mago
Q9BRT6	LLPH	0.0566	-3.38	0.907	9.06e-09	Protein LLP homolog
Q9BRX2	PELO	3.23	-0.625	0.0014	0.512	Protein pelota homolog
Q9BRZ2	TRIM56	4.34	1.24	1.98e-05	0.18	E3 ubiquitin-protein ligase TRIM56
Q13123	IK	4.34	1.48	5.9e-08	0.0316	Protein Red
Q9BSJ8	ESYT1	1.29	-1.16	0.0271	0.0472	Extended synaptotagmin-1
Q9BT22	ALG1	3.08	0.198	2.09e-08	0.664	Chitobiosyldiphosphodolichol beta-mannosyltransferase
Q9BUB7	TMEM70	2.66	1.48	1.33e-07	0.00112	Transmembrane protein 70, mitochondrial
O00410	IPO5	2.13	1.47	0.000897	0.0182	Importin-5
P17812	CTPS1	2.63	1.47	1.02e-07	0.000925	CTP synthase 1
Q9Y3U8	RPL36	4.35	1.47	2.46e-11	0.00462	Large ribosomal subunit protein eL36
Q96EY1	DNAJA3	2.64	1.46	1.08e-07	0.00105	DnaJ homolog subfamily A member 3, mitochondrial
Q9NSE4	IARS2	2.54	1.46	1.17e-05	0.0067	Isoleucine--tRNA ligase, mitochondrial
Q9BVP2	GNL3	1.96	-0.677	0.000524	0.203	Guanine nucleotide-binding protein-like 3
Q9BVQ7	AFG2B	2.57	-0.201	0.00503	0.819	ATPase family gene 2 protein homolog B
Q9BW19	KIFC1	2.54	-2.49	0.0275	0.0305	Kinesin-like protein KIFC1
Q9BWF3	RBM4	0.0977	-1.27	0.9	0.109	RNA-binding protein 4
P61106	RAB14	2.78	1.42	7.5e-09	0.000738	Ras-related protein Rab-14
Q9BXS5	AP1M1	1.12	-2.06	0.366	0.1	AP-1 complex subunit mu-1
Q9BXS6	NUSAP1	-0.371	-5.03	0.624	3.04e-08	Nucleolar and spindle-associated protein 1
Q9UKS6	PACSIN3	1	1.42	0.0703	0.0115	Protein kinase C and casein kinase substrate in neurons protein 3
O60506	SYNCRIP	2.61	1.41	1.3e-07	0.00147	Heterogeneous nuclear ribonucleoprotein Q
Q9BYC8	MRPL32	1.15	-1.95	0.0966	0.00613	Large ribosomal subunit protein bL32m
Q9BYD1	MRPL13	2.68	-0.167	0.00706	0.861	Large ribosomal subunit protein uL13m
Q9P035	HACD3	3.11	1.4	2.32e-09	0.00166	Very-long-chain (3R)-3-hydroxyacyl-CoA dehydratase 3
Q9BYG3	NIFK	1.13	-1.54	0.119	0.0356	MKI67 FHA domain-interacting nucleolar phosphoprotein
P62826	RAN	0.834	1.39	0.0612	0.00247	GTP-binding nuclear protein Ran
Q9BYN8	MRPS26	2.46	-0.779	0.000403	0.232	Small ribosomal subunit protein mS26
Q9BZK7	TBL1XR1	1.17	1.39	0.00245	0.000404	F-box-like/WD repeat-containing protein TBL1XR1
Q9BZE4	GTPBP4	1.06	-2.69	0.175	0.00109	GTP-binding protein 4
P30837	ALDH1B1	3.51	1.37	4.86e-09	0.00685	Aldehyde dehydrogenase X, mitochondrial
Q9BZG1	RAB34	3.01	0.402	0.000212	0.594	Ras-related protein Rab-34
Q9BZI7	UPF3B	-0.23	-2.28	0.715	0.000692	Regulator of nonsense transcripts 3B
P62244	RPS15A	2.24	1.37	1.68e-06	0.00158	Small ribosomal subunit protein uS8
Q9GZR7	DDX24	2.36	-2.97	0.0138	0.00241	ATP-dependent RNA helicase DDX24
Q9GZS1	POLR1E	2.07	-2.8	0.00636	0.000351	DNA-directed RNA polymerase I subunit RPA49
Q9GZT3	SLIRP	1.98	0.618	0.00456	0.357	SRA stem-loop-interacting RNA-binding protein, mitochondrial
Q9H089	LSG1	2.55	-1.84	0.00284	0.0273	Large subunit GTPase 1 homolog
Q9H0A0	NAT10	3.01	-2.29	0.00255	0.019	RNA cytidine acetyltransferase
Q9H0D6	XRN2	1.78	-1.4	0.0277	0.0798	5'-3' exoribonuclease 2
Q9BSD7	NTPCR	3.06	1.37	2.34e-09	0.00173	Cancer-related nucleoside-triphosphatase
Q9H0S4	DDX47	4.77	1.12	3.46e-09	0.0907	Probable ATP-dependent RNA helicase DDX47
Q9H0U3	MAGT1	5.09	1.19	4.95e-07	0.177	Dolichyl-diphosphooligosaccharide--protein glycosyltransferase subunit MAGT1
Q9H0U4	RAB1B	1.79	0.58	1.87e-05	0.127	Ras-related protein Rab-1B
Q9H1E3	NUCKS1	-2.22	-3.44	0.000478	5.33e-07	Nuclear ubiquitous casein and cyclin-dependent kinase substrate 1
Q08209	PPP3CA	2.09	1.36	2.52e-05	0.00376	Protein phosphatase 3 catalytic subunit alpha
Q9H2M9	RAB3GAP2	3.14	4.3	0.0328	0.00414	Rab3 GTPase-activating protein non-catalytic subunit
Q9H2U1	DHX36	2.65	0.837	0.000899	0.268	ATP-dependent DNA/RNA helicase DHX36
Q9H2U2	PPA2	-2.11	0.388	0.00628	0.6	Inorganic pyrophosphatase 2, mitochondrial
Q9H2W6	MRPL46	1.08	-1.46	0.0688	0.0148	Large ribosomal subunit protein mL46
Q9H3P2	NELFA	3.41	0.553	0.000998	0.571	Negative elongation factor A
Q9H3U1	UNC45A	1.83	0.82	0.00096	0.12	Protein unc-45 homolog A
Q9H4A3	WNK1	1.21	-0.226	0.0158	0.643	Serine/threonine-protein kinase WNK1
Q15392	DHCR24	3.69	1.36	1.51e-10	0.00386	Delta(24)-sterol reductase
Q6P1L8	MRPL14	3.61	1.36	4.53e-09	0.00906	Large ribosomal subunit protein uL14m
Q9H6F5	CCDC86	1.35	-3.06	0.0693	0.000122	Coiled-coil domain-containing protein 86
Q9H6S0	YTHDC2	2.22	-3.7	0.0091	4.31e-05	3'-5' RNA helicase YTHDC2
Q9H6W3	RIOX1	0.981	-0.562	0.25	0.507	Ribosomal oxygenase 1
Q9H7B4	SMYD3	2.71	0.268	0.0133	0.8	Histone-lysine N-methyltransferase SMYD3
P40938	RFC3	2.91	1.34	2.47e-08	0.00332	Replication factor C subunit 3
Q9H7E9	C8orf33	1.63	-0.771	0.0043	0.162	UPF0488 protein C8orf33
Q9H8Y5	ANKZF1	1.58	-3.95	0.05	8.49e-06	tRNA endonuclease ANKZF1
P62330	ARF6	3.09	1.34	1.3e-09	0.00187	ADP-ribosylation factor 6
Q02543	RPL18A	2.92	1.34	1.16e-09	0.00105	Large ribosomal subunit protein eL20
Q9HAN9	NMNAT1	0.703	-2.94	0.335	0.000188	Nicotinamide/nicotinic acid mononucleotide adenylyltransferase 1
Q9HAU0	PLEKHA5	3.73	1.23	0.000224	0.193	Pleckstrin homology domain-containing family A member 5
Q9HAV4	XPO5	3.79	1.08	2.02e-06	0.126	Exportin-5
Q9HB19	PLEKHA2	2.59	0.377	0.00132	0.62	Pleckstrin homology domain-containing family A member 2
Q9HC07	TMEM165	3.59	1.19	3.09e-05	0.132	Putative divalent cation/proton antiporter TMEM165
Q9HC36	MRM3	5.57	2.23	1.85e-08	0.00892	rRNA methyltransferase 3, mitochondrial
P06576	ATP5F1B	2.23	1.32	9.79e-07	0.00159	ATP synthase F(1) complex subunit beta, mitochondrial
P62701	RPS4X	3.14	1.32	1.56e-10	0.00117	Small ribosomal subunit protein eS4, X isoform
Q9HD33	MRPL47	3.19	-0.916	0.0051	0.402	Large ribosomal subunit protein uL29m
Q9HD45	TM9SF3	2.27	-0.917	0.00471	0.235	Transmembrane 9 superfamily member 3
Q9HD67	MYO10	2.63	-1.09	0.00204	0.182	Unconventional myosin-X
Q9HDC9	APMAP	-1.79	-2.57	0.0119	0.000493	Adipocyte plasma membrane-associated protein
Q9NNW5	WDR6	4.22	1.53	5.72e-05	0.114	tRNA (34-2'-O)-methyltransferase regulator WDR6
Q9NP66	HMG20A	3.7	-0.491	5.58e-05	0.558	High mobility group protein 20A
Q9NP72	RAB18	2.18	0.195	0.00203	0.771	Ras-related protein Rab-18
Q9NPD3	EXOSC4	1.6	-1.9	0.0467	0.0194	Exosome complex component RRP41
Q9NQ50	MRPL40	0.029	-2.89	0.964	4.27e-05	Large ribosomal subunit protein mL40
Q09666	AHNAK	2.26	1.31	4.4e-07	0.00135	Neuroblast differentiation-associated protein AHNAK
Q9NQT4	EXOSC5	4.09	1.71	3.6e-08	0.00818	Exosome complex component RRP46
Q9NQT5	EXOSC3	2.43	-0.863	0.00194	0.248	Exosome complex component RRP40
Q99729	HNRNPAB	2.46	1.31	4.63e-06	0.00803	Heterogeneous nuclear ribonucleoprotein A/B
Q9NR30	DDX21	1.38	-2.02	0.0118	0.000377	Nucleolar RNA helicase 2
Q9NR31	SAR1A	-1.21	-2.98	0.0974	0.000136	Small COPII coat GTPase SAR1A
P35908	KRT2	2.05	1.3	8.32e-06	0.00244	Keratin, type II cytoskeletal 2 epidermal
P62888	RPL30	2.96	1.29	1.1e-10	0.000698	Large ribosomal subunit protein eL30
Q9NRP0	OSTC	3.69	0.781	9.51e-06	0.296	Oligosaccharyltransferase complex subunit OSTC
Q13045	FLII	1.4	1.28	0.0101	0.0185	Protein flightless-1 homolog
Q9NRX1	PNO1	2.03	-1.74	0.00374	0.0121	RNA-binding protein PNO1
Q9NRZ9	HELLS	2.56	-1.42	0.00748	0.127	Lymphoid-specific helicase
Q9NSD9	FARSB	1.76	0.313	0.00288	0.578	Phenylalanine--tRNA ligase beta subunit
Q9H0H5	RACGAP1	3.51	1.28	5.49e-07	0.0388	Rac GTPase-activating protein 1
Q9NSI2	SLX9	2.11	-0.52	0.00337	0.449	Ribosome biogenesis protein SLX9 homolog
Q9NTI5	PDS5B	2.27	-2.12	0.0194	0.0285	Sister chromatid cohesion protein PDS5 homolog B
Q9NTJ3	SMC4	1.87	-0.802	0.000935	0.136	Structural maintenance of chromosomes protein 4
O95373	IPO7	2.65	1.27	6.72e-08	0.00345	Importin-7
Q9NUL7	DDX28	3.79	0.662	9.49e-05	0.458	Probable ATP-dependent RNA helicase DDX28
Q9NUQ6	SPATS2L	3.67	0.208	1.52e-06	0.755	SPATS2-like protein
Q9NUU7	DDX19A	0.152	-1.65	0.815	0.0145	ATP-dependent RNA helicase DDX19A
P25705	ATP5F1A	1.93	1.27	3.61e-08	6.99e-05	ATP synthase F(1) complex subunit alpha, mitochondrial
P42704	LRPPRC	2.25	1.27	9.27e-06	0.00723	Leucine-rich PPR motif-containing protein, mitochondrial
Q9NVN8	GNL3L	3.98	-0.854	2.41e-05	0.318	Guanine nucleotide-binding protein-like 3-like protein
Q9NVS2	MRPS18A	3.2	0.904	7.84e-09	0.051	Large ribosomal subunit protein mL66
P62269	RPS18	2.27	1.27	4.47e-08	0.000622	Small ribosomal subunit protein uS13
Q9NWB6	ARGLU1	2.61	4.17	0.0161	0.000233	Arginine and glutamate-rich protein 1
Q9NWT8	AURKAIP1	2.42	0.67	9.32e-06	0.173	Small ribosomal subunit protein mS38
P18124	RPL7	3.09	1.26	2.99e-10	0.00195	Large ribosomal subunit protein uL30
Q9NX20	MRPL16	2.61	0.894	1.44e-05	0.102	Large ribosomal subunit protein uL16m
Q9NX24	NHP2	-0.661	-4.34	0.345	1.25e-07	H/ACA ribonucleoprotein complex subunit 2
Q9NX58	LYAR	2.07	-3.85	0.00505	1.82e-06	Cell growth-regulating nucleolar protein
Q9NXV6	CDKN2AIP	2.45	-0.305	0.000214	0.619	CDKN2A-interacting protein
Q9NY12	GAR1	2.42	0.699	0.000942	0.311	H/ACA ribonucleoprotein complex subunit 1
Q9NY93	DDX56	2.86	-1.37	0.000355	0.0712	Probable ATP-dependent RNA helicase DDX56
P49368	CCT3	1.64	1.26	0.000441	0.00537	T-complex protein 1 subunit gamma
Q9NYJ8	TAB2	-2.94	-4.53	4.28e-06	3.02e-10	TGF-beta-activated kinase 1 and MAP3K7-binding protein 2
Q15758	SLC1A5	1.79	1.26	0.000847	0.0152	Neutral amino acid transporter B(0)
Q9NYL9	TMOD3	-2.27	-4.01	0.0843	0.00324	Tropomodulin-3
Q9NZ01	TECR	3.08	0.315	0.000723	0.712	Very-long-chain enoyl-CoA reductase
Q9NZ45	CISD1	1.36	0.629	0.00606	0.19	CDGSH iron-sulfur domain-containing protein 1
P54577	YARS1	1.99	1.25	0.000122	0.0112	Tyrosine--tRNA ligase, cytoplasmic
Q9NZI8	IGF2BP1	0.935	1.05	0.126	0.0873	Insulin-like growth factor 2 mRNA-binding protein 1
Q9NZM1	MYOF	-0.242	-2.31	0.78	0.0101	Myoferlin
P78527	PRKDC	2.94	1.24	2.68e-08	0.0067	DNA-dependent protein kinase catalytic subunit
Q9P015	MRPL15	2.19	-2.49	0.0182	0.00762	Large ribosomal subunit protein uL15m
Q9H9G7	AGO3	1.28	1.23	0.0155	0.0195	Protein argonaute-3
Q9UBM7	DHCR7	2.99	1.23	4.83e-07	0.0196	7-dehydrocholesterol reductase
O96000	NDUFB10	2.77	1.21	9.78e-08	0.00804	NADH dehydrogenase [ubiquinone] 1 beta subcomplex subunit 10
Q9P0L0	VAPA	1.54	0.291	0.000786	0.499	Vesicle-associated membrane protein-associated protein A
Q9P0W2	HMG20B	1.54	-2.47	0.0372	0.00129	SWI/SNF-related matrix-associated actin-dependent regulator of chromatin subfamily E member 1-related
Q9P206	NHSL3	4.16	0.925	3.5e-05	0.312	NHS-like protein 3
Q9P258	RCC2	-2.63	-1.4	7.65e-05	0.0255	Protein RCC2
Q9P2E9	RRBP1	5.53	1.17	1.76e-11	0.066	Ribosome-binding protein 1
Q9P2K3	RCOR3	3.23	1.68	0.00106	0.075	REST corepressor 3
Q9P2N5	RBM27	0.803	-1.95	0.121	0.00038	RNA-binding protein 27
Q9P2R7	SUCLA2	1.59	0.0473	0.00583	0.932	Succinate--CoA ligase [ADP-forming] subunit beta, mitochondrial
P04792	HSPB1	2.24	1.21	1.39e-08	0.000503	Heat shock protein beta-1
Q9UBE0	SAE1	-1.08	-2.74	0.19	0.00154	SUMO-activating enzyme subunit 1
P07339	CTSD	1.65	1.18	2.36e-05	0.00151	Cathepsin D
P50897	PPT1	2.31	1.18	0.00017	0.0425	Palmitoyl-protein thioesterase 1
Q9UBU9	NXF1	2.15	-1.92	0.00119	0.00342	Nuclear RNA export factor 1
P62879	GNB2	2.25	1.18	0.000304	0.0462	Guanine nucleotide-binding protein G(I)/G(S)/G(T) subunit beta-2
Q14257	RCN2	2.94	1.17	2.67e-06	0.0369	Reticulocalbin-2
Q9UFW8	CGGBP1	0.436	-0.813	0.591	0.319	CGG triplet repeat-binding protein 1
Q9UG63	ABCF2	2.78	0.331	5.01e-07	0.487	ATP-binding cassette sub-family F member 2
Q7L1Q6	BZW1	1.93	1.17	5.93e-05	0.0103	eIF5-mimic protein 2
Q9UGN5	PARP2	1.72	-2.25	0.0129	0.0015	Poly [ADP-ribose] polymerase 2
Q9UGP8	SEC63	2.51	-1.09	0.0111	0.253	Translocation protein SEC63 homolog
Q9BQ67	GRWD1	3.81	1.13	1.72e-10	0.0185	Glutamate-rich WD repeat-containing protein 1
Q9BUF5	TUBB6	3.27	1.13	2.4e-11	0.00384	Tubulin beta-6 chain
Q9UHB9	SRP68	1.83	-0.786	0.00738	0.233	Signal recognition particle subunit SRP68
Q9UHI6	DDX20	3.55	0.954	3.02e-05	0.219	Probable ATP-dependent RNA helicase DDX20
Q9UHR5	SAP30BP	3.49	2.58	2.2e-05	0.00104	SAP30-binding protein
P11177	PDHB	2.31	1.12	3.6e-06	0.0139	Pyruvate dehydrogenase E1 component subunit beta, mitochondrial
Q9UI10	EIF2B4	3.12	-1.21	0.00208	0.213	Translation initiation factor eIF2B subunit delta
Q86V81	ALYREF	2.76	1.12	2.08e-08	0.00844	THO complex subunit 4
Q9UJY1	HSPB8	0.647	-2.04	0.286	0.00139	Heat shock protein beta-8
Q9UJZ1	STOML2	4.82	1.9	3.07e-05	0.0735	Stomatin-like protein 2, mitochondrial
Q9UKD2	MRTO4	1.68	-0.415	0.00138	0.404	mRNA turnover protein 4 homolog
Q9UKL0	RCOR1	2.91	0.21	0.000988	0.8	REST corepressor 1
Q9UKM9	RALY	1.7	1.27	0.0098	0.0509	RNA-binding protein Raly
Q9UKN8	GTF3C4	2.6	-2.25	0.000626	0.00263	General transcription factor 3C polypeptide 4
Q9BYD2	MRPL9	3.22	1.12	1.34e-07	0.0346	Large ribosomal subunit protein bL9m
P02511	CRYAB	4.42	1.1	6.3e-12	0.0257	Alpha-crystallin B chain
Q13418	ILK	3.64	1.1	2.22e-09	0.0298	Scaffold protein ILK
Q9ULW0	TPX2	3.51	0.935	0.000405	0.314	Targeting protein for Xklp2
Q9ULX3	NOB1	1.84	-0.24	0.00573	0.708	RNA-binding protein NOB1
P13645	KRT10	1.55	1.09	0.000398	0.00949	Keratin, type I cytoskeletal 10
Q9UM00	TMCO1	3.61	1.77	1.48e-07	0.00379	Calcium load-activated calcium channel
Q9UMS4	PRPF19	2.85	0.657	2.48e-08	0.127	Pre-mRNA-processing factor 19
Q9UN81	L1RE1	3.77	2.57	0.0012	0.0226	LINE-1 retrotransposable element ORF1 protein
P35527	KRT9	1.78	1.09	9.98e-05	0.0116	Keratin, type I cytoskeletal 9
Q9UNF1	MAGED2	2.39	-0.713	8.23e-05	0.202	Melanoma-associated antigen D2
Q9UNH7	SNX6	1.55	-0.579	0.0323	0.413	Sorting nexin-6
Q9UNL2	SSR3	2.84	1.07	0.000387	0.156	Translocon-associated protein subunit gamma
Q9UNM6	PSMD13	1.85	0.755	0.00414	0.223	26S proteasome non-ATPase regulatory subunit 13
Q9UNN5	FAF1	0.0551	-3.6	0.935	3.19e-06	FAS-associated factor 1
Q99536	VAT1	2.24	1.09	1.48e-06	0.00978	Synaptic vesicle membrane protein VAT-1 homolog
Q9UNX4	WDR3	1.93	-2.58	0.01	0.000793	WD repeat-containing protein 3
Q9UNZ5	C19orf53	-0.205	-2.47	0.678	8.58e-06	Leydig cell tumor 10 kDa protein homolog
Q9UPQ9	TNRC6B	1.02	0.459	0.0109	0.236	Trinucleotide repeat-containing gene 6B protein
P52895	AKR1C2	0.397	1.08	0.437	0.0383	Aldo-keto reductase family 1 member C2
Q9UQ80	PA2G4	2.15	1.68	8.05e-05	0.00149	Proliferation-associated protein 2G4
Q9UQE7	SMC3	0.117	-5.19	0.888	1.36e-07	Structural maintenance of chromosomes protein 3
Q10471	GALNT2	0.871	1.08	0.0694	0.0261	Polypeptide N-acetylgalactosaminyltransferase 2
Q9Y263	PLAA	2	-0.716	0.00689	0.317	Phospholipase A-2-activating protein
O60716	CTNND1	3.24	1.07	1.47e-08	0.0272	Catenin delta-1
P62851	RPS25	2.73	1.07	5.71e-08	0.0139	Small ribosomal subunit protein eS25
Q9Y2R5	MRPS17	2.31	-1.22	0.0006	0.0564	Small ribosomal subunit protein uS17m
P68371	TUBB4B	2.6	1.07	1.46e-09	0.00326	Tubulin beta-4B chain
Q9Y2W1	THRAP3	4.32	3.11	0.00799	0.052	Thyroid hormone receptor-associated protein 3
Q9Y2X3	NOP58	2.64	-2.26	0.00553	0.0163	Nucleolar protein 58
Q9Y2Z4	YARS2	-0.764	-2.05	0.329	0.0112	Tyrosine--tRNA ligase, mitochondrial
Q9Y305	ACOT9	2.08	0.543	1.17e-05	0.205	Acyl-coenzyme A thioesterase 9, mitochondrial
Q9Y383	LUC7L2	1.8	-0.0039	0.0724	0.997	Putative RNA-binding protein Luc7-like 2
Q9Y3A6	TMED5	2.31	-0.184	0.000414	0.763	Transmembrane emp24 domain-containing protein 5
Q9Y3B3	TMED7	-0.973	-1.18	0.118	0.0603	Transmembrane emp24 domain-containing protein 7
Q9Y3B7	MRPL11	4.35	0.935	9.42e-07	0.228	Large ribosomal subunit protein uL11m
Q9Y3C1	NOP16	0.282	-3.9	0.758	9.74e-05	Nucleolar protein 16
Q9Y3D3	MRPS16	2.07	-1.56	0.00713	0.0385	Small ribosomal subunit protein bS16m
Q9Y3D6	FIS1	1.38	-0.00866	0.0305	0.989	Mitochondrial fission 1 protein
Q9Y3D7	PAM16	2.13	0.782	0.0224	0.39	Mitochondrial import inner membrane translocase subunit TIM16
Q13423	NNT	1.3	1.07	0.0119	0.0366	NAD(P) transhydrogenase, mitochondrial
Q9Y3E0	GOLT1B	2.91	0.854	1.1e-07	0.0701	Vesicle transport protein GOT1B
P63244	RACK1	0.739	1.05	0.16	0.048	Small ribosomal subunit protein RACK1
P46776	RPL27A	3.12	1.04	3.18e-09	0.0181	Large ribosomal subunit protein uL15
Q12905	ILF2	2.42	1.04	7.21e-07	0.0166	Interleukin enhancer-binding factor 2
Q9Y3Y2	CHTOP	2.03	0.0744	0.0252	0.933	Chromatin target of PRMT1 protein
Q9Y3Z3	SAMHD1	1.42	-4	0.146	0.000141	Deoxynucleoside triphosphate triphosphohydrolase SAMHD1
O75964	ATP5MG	2.14	1.03	2.91e-06	0.0138	ATP synthase F(0) complex subunit g, mitochondrial
Q9Y4P3	TBL2	3.2	0.291	1.35e-06	0.614	Transducin beta-like protein 2
Q9Y4W6	AFG3L2	3.31	1.25	0.00126	0.2	Mitochondrial inner membrane m-AAA protease component AFG3L2
Q01813	PFKP	2.99	1.03	1.34e-09	0.0115	ATP-dependent 6-phosphofructokinase, platelet type
P05023	ATP1A1	2.63	1.02	1.51e-07	0.0201	Sodium/potassium-transporting ATPase subunit alpha-1
Q9Y5B9	SUPT16H	-1.76	-5.06	0.0887	9.1e-06	FACT complex subunit SPT16
Q9Y5M8	SRPRB	1.86	-0.356	0.00779	0.595	Signal recognition particle receptor subunit beta
Q9Y5P6	GMPPB	1.69	-0.188	0.0323	0.807	Mannose-1-phosphate guanylyltransferase catalytic subunit beta
Q9Y5S2	CDC42BPB	1.19	-2.09	0.166	0.017	Serine/threonine-protein kinase MRCK beta
P39656	DDOST	2.59	1.02	3.17e-09	0.00602	Dolichyl-diphosphooligosaccharide--protein glycosyltransferase 48 kDa subunit
Q9Y5Y2	NUBP2	1.54	-0.52	0.0159	0.402	Cytosolic Fe-S cluster assembly factor NUBP2
Q8NC51	SERBP1	1.66	1.02	0.000524	0.0261	SERPINE1 mRNA-binding protein 1
Q9Y676	MRPS18B	3.7	-0.246	2.86e-06	0.723	Small ribosomal subunit protein mS40
Q9Y678	COPG1	1.27	-0.844	0.0213	0.12	Coatomer subunit gamma-1
Q9Y6A4	CFAP20	2.27	2.26	0.0118	0.0122	Cilia- and flagella-associated protein 20
P04264	KRT1	1.7	1.01	0.000116	0.0152	Keratin, type II cytoskeletal 1
Q9Y6G9	DYNC1LI1	2.61	-1.69	0.00467	0.0599	Cytoplasmic dynein 1 light intermediate chain 1
Q9Y6K5	OAS3	3.19	-2.2	8.89e-05	0.00476	2'-5'-oligoadenylate synthase 3
P30050	RPL12	2.66	1.01	8.26e-08	0.0188	Large ribosomal subunit protein uL11
A0A024R1R8	TMA7B	0.0571	-0.756	0.945	0.363	Translation machinery-associated protein 7B
A6ZKI3	RTL8C	0.403	-0.295	0.539	0.652	Retrotransposon Gag-like protein 8C
O00139	KIF2A	1.09	-1.1	0.043	0.0406	Kinesin-like protein KIF2A
O00148	DDX39A	0.747	-0.347	0.107	0.448	ATP-dependent RNA helicase DDX39A
O00154	ACOT7	0.598	-1.49	0.634	0.238	Cytosolic acyl coenzyme A thioester hydrolase
O00159	MYO1C	0.541	-0.571	0.416	0.392	Unconventional myosin-Ic
O00231	PSMD11	-1.46	-1.37	0.246	0.274	26S proteasome non-ATPase regulatory subunit 11
O00303	EIF3F	0.3	-0.739	0.74	0.414	Eukaryotic translation initiation factor 3 subunit F
O00541	PES1	1.43	-1.27	0.0822	0.122	Pescadillo homolog
O00767	SCD	1.12	-0.708	0.162	0.376	Stearoyl-CoA desaturase
O14776	TCERG1	1.39	-1.51	0.099	0.0745	Transcription elongation regulator 1
O14828	SCAMP3	0.664	-1.59	0.447	0.0735	Secretory carrier-associated membrane protein 3
O14950	MYL12B	-0.0856	0.0545	0.833	0.893	Myosin regulatory light chain 12B
O15014	ZNF609	0.25	-1.01	0.733	0.174	Zinc finger protein 609
O15027	SEC16A	-0.641	-1.63	0.405	0.038	Protein transport protein Sec16A
O15067	PFAS	-0.538	0.373	0.612	0.725	Phosphoribosylformylglycinamidine synthase
O15294	OGT	0.562	-0.687	0.459	0.366	UDP-N-acetylglucosamine--peptide N-acetylglucosaminyltransferase 110 kDa subunit
O15371	EIF3D	-0.974	-2.51	0.48	0.0729	Eukaryotic translation initiation factor 3 subunit D
O43592	XPOT	0.377	-0.93	0.687	0.322	Exportin-T
O43809	NUDT21	0.129	-0.52	0.798	0.304	Cleavage and polyadenylation specificity factor subunit 5
O43813	LANCL1	0.00188	0.171	0.998	0.836	Glutathione S-transferase LANCL1
O43865	AHCYL1	-0.0233	-0.516	0.974	0.466	S-adenosylhomocysteine hydrolase-like protein 1
O60313	OPA1	1.38	-1.79	0.173	0.0792	Dynamin-like GTPase OPA1, mitochondrial
O60610	DIAPH1	0.103	-0.555	0.874	0.396	Protein diaphanous homolog 1
O60841	EIF5B	0.0305	-0.961	0.952	0.0615	Eukaryotic translation initiation factor 5B
O60869	EDF1	-0.9	-1.07	0.259	0.18	Endothelial differentiation-related factor 1
O75190	DNAJB6	0.467	-1.09	0.45	0.0821	DnaJ homolog subfamily B member 6
O75306	NDUFS2	1.14	-0.367	0.194	0.674	NADH dehydrogenase [ubiquinone] iron-sulfur protein 2, mitochondrial
O75390	CS	0.993	0.21	0.0091	0.566	Citrate synthase, mitochondrial
O75396	SEC22B	0.664	-0.917	0.0734	0.0149	Vesicle-trafficking protein SEC22b
O75534	CSDE1	0.218	1.67	0.8	0.0572	Cold shock domain-containing protein E1
O75616	ERAL1	0.499	-1.28	0.455	0.0594	GTPase Era, mitochondrial
O75844	ZMPSTE24	0.271	1.1	0.765	0.227	CAAX prenyl protease 1 homolog
O75915	ARL6IP5	0.694	-0.425	0.091	0.296	PRA1 family protein 3
O76031	CLPX	1.13	-0.00402	0.223	0.997	ATP-dependent clpX-like chaperone, mitochondrial
O94905	ERLIN2	1.87	0.464	0.0866	0.665	Erlin-2
O95163	ELP1	1.92	-1.41	0.0518	0.149	Elongator complex protein 1
O95197	RTN3	0.662	0.011	0.234	0.984	Reticulon-3
O95292	VAPB	0.776	-0.094	0.189	0.872	Vesicle-associated membrane protein-associated protein B/C
O95302	FKBP9	2.25	2.05	0.0842	0.115	Peptidyl-prolyl cis-trans isomerase FKBP9
O95747	OXSR1	0.203	-0.722	0.74	0.241	Serine/threonine-protein kinase OSR1
O95817	BAG3	0.542	-1.32	0.377	0.0352	BAG family molecular chaperone regulator 3
P00338	LDHA	-0.0273	-0.115	0.938	0.744	L-lactate dehydrogenase A chain
P00367	GLUD1	1.63	0.665	0.0784	0.466	Glutamate dehydrogenase 1, mitochondrial
P00558	PGK1	-1.01	0.75	0.218	0.361	Phosphoglycerate kinase 1
P01040	CSTA	-0.742	-1.33	0.439	0.167	Cystatin-A
P01111	NRAS	0.606	-1.51	0.559	0.15	GTPase NRas
P02786	TFRC	0.689	-0.253	0.0822	0.518	Transferrin receptor protein 1
P04075	ALDOA	0.237	0.721	0.67	0.199	Fructose-bisphosphate aldolase A
P04080	CSTB	0.265	2.67	0.814	0.0212	Cystatin-B
P04406	GAPDH	-0.797	-0.597	0.166	0.297	Glyceraldehyde-3-phosphate dehydrogenase
P04818	TYMS	-0.316	-1.24	0.669	0.098	Thymidylate synthase
P05091	ALDH2	0.641	0.262	0.486	0.775	Aldehyde dehydrogenase, mitochondrial
P05161	ISG15	1.07	-0.554	0.182	0.486	Ubiquitin-like protein ISG15
P06454	PTMA	0.965	0.236	0.326	0.809	Prothymosin alpha
P06703	S100A6	-0.939	0.318	0.316	0.733	Protein S100-A6
P06744	GPI	-1.1	0.431	0.39	0.734	Glucose-6-phosphate isomerase
P07195	LDHB	-1.06	0.171	0.0439	0.739	L-lactate dehydrogenase B chain
P07237	P4HB	-2.52	-2	0.0528	0.121	Protein disulfide-isomerase
P07384	CAPN1	1.67	0.143	0.127	0.895	Calpain-1 catalytic subunit
P07477	PRSS1	0.574	0.0999	0.553	0.918	Serine protease 1
P07737	PFN1	0.484	1	0.328	0.0461	Profilin-1
P07951	TPM2	-0.227	-0.269	0.71	0.661	Tropomyosin beta chain
P08174	CD55	-0.52	-2.66	0.66	0.0283	Complement decay-accelerating factor
P08195	SLC3A2	0.508	-0.11	0.118	0.732	Amino acid transporter heavy chain SLC3A2
P08651	NFIC	-1.54	-1.33	0.175	0.238	Nuclear factor 1 C-type
P08754	GNAI3	1.54	-1.46	0.179	0.202	Guanine nucleotide-binding protein G(i) subunit alpha-3
P08758	ANXA5	0.555	1.61	0.564	0.0979	Annexin A5
P09234	SNRPC	1.14	0.618	0.0974	0.364	U1 small nuclear ribonucleoprotein C
P09429	HMGB1	-1.32	-1.02	0.0896	0.187	High mobility group protein B1
P09488	GSTM1	-1.67	-2.09	0.142	0.0675	Glutathione S-transferase Mu 1
P09493	TPM1	-0.613	-0.539	0.312	0.373	Tropomyosin alpha-1 chain
P09874	PARP1	0.547	0.532	0.17	0.182	Poly [ADP-ribose] polymerase 1
P10155	RO60	2.24	1.27	0.0417	0.243	RNA-binding protein RO60
P10398	ARAF	0.528	-1.79	0.522	0.0336	Serine/threonine-protein kinase A-Raf
P10619	CTSA	1.05	-0.599	0.197	0.461	Lysosomal protective protein
P10809	HSPD1	0.362	0.4	0.399	0.353	60 kDa heat shock protein, mitochondrial
P10909	CLU	0.741	0.15	0.292	0.83	Clusterin
P11137	MAP2	1.21	-0.943	0.0928	0.186	Microtubule-associated protein 2
P11233	RALA	0.218	0.361	0.661	0.468	Ras-related protein Ral-A
P11279	LAMP1	0.891	0.415	0.0284	0.297	Lysosome-associated membrane glycoprotein 1
P11310	ACADM	0.369	-0.893	0.462	0.0789	Medium-chain specific acyl-CoA dehydrogenase, mitochondrial
P11766	ADH5	0.523	-0.0833	0.549	0.924	Alcohol dehydrogenase class-3
P12004	PCNA	0.927	-0.232	0.00826	0.492	Proliferating cell nuclear antigen
P12268	IMPDH2	-0.127	-0.597	0.776	0.185	Inosine-5'-monophosphate dehydrogenase 2
P12956	XRCC6	-0.576	-0.738	0.365	0.248	X-ray repair cross-complementing protein 6
P13010	XRCC5	-0.284	-0.387	0.666	0.557	X-ray repair cross-complementing protein 5
P13073	COX4I1	-0.756	-0.635	0.126	0.198	Cytochrome c oxidase subunit 4 isoform 1, mitochondrial
P13639	EEF2	-0.0454	0.501	0.927	0.312	Elongation factor 2
P13987	CD59	0.392	-0.179	0.435	0.72	CD59 glycoprotein
P14649	MYL6B	-0.395	-0.198	0.574	0.778	Myosin light chain 6B
P15328	FOLR1	0.607	0.2	0.289	0.725	Folate receptor alpha
P15531	NME1	0.472	1.03	0.345	0.0434	Nucleoside diphosphate kinase A
P15559	NQO1	-0.036	0.983	0.953	0.115	NAD(P)H dehydrogenase [quinone] 1
P16070	CD44	0.699	-0.621	0.171	0.223	CD44 antigen
P16989	YBX3	1.26	-0.241	0.0493	0.7	Y-box-binding protein 3
P17096	HMGA1	0.838	0.404	0.185	0.519	High mobility group protein HMG-I/HMG-Y
P17858	PFKL	1.24	-1.23	0.135	0.137	ATP-dependent 6-phosphofructokinase, liver type
P19387	POLR2C	0.251	-1.21	0.694	0.063	DNA-directed RNA polymerase II subunit RPB3
P19623	SRM	0.126	0.931	0.895	0.331	Spermidine synthase
P20290	BTF3	-0.623	-1.53	0.396	0.041	Transcription factor BTF3
P20908	COL5A1	1.17	-0.986	0.0668	0.121	Collagen alpha-1(V) chain
P21127	CDK11B	1.56	-1.17	0.109	0.226	Cyclin-dependent kinase 11B
P21266	GSTM3	-0.742	-0.599	0.0989	0.181	Glutathione S-transferase Mu 3
P21333	FLNA	-1.17	-0.38	0.0358	0.488	Filamin-A
P21359	NF1	2.92	1.13	0.0354	0.404	Neurofibromin
P22087	FBL	2.03	1.4	0.104	0.258	rRNA 2'-O-methyltransferase fibrillarin
P22694	PRKACB	0.532	-1.36	0.553	0.133	cAMP-dependent protein kinase catalytic subunit beta
P23381	WARS1	-0.773	-1.01	0.52	0.402	Tryptophan--tRNA ligase, cytoplasmic
P24534	EEF1B2	0.767	0.662	0.0374	0.0704	Elongation factor 1-beta
P24666	ACP1	0.339	0.847	0.685	0.313	Low molecular weight phosphotyrosine protein phosphatase
P24844	MYL9	0.181	0.159	0.703	0.739	Myosin regulatory light polypeptide 9
P24941	CDK2	1.07	0.0647	0.0544	0.906	Cyclin-dependent kinase 2
P25685	DNAJB1	-0.867	-0.614	0.323	0.482	DnaJ homolog subfamily B member 1
P26038	MSN	0.821	0.398	0.211	0.542	Moesin
P26639	TARS1	0.287	-0.398	0.556	0.414	Threonine--tRNA ligase 1, cytoplasmic
P26641	EEF1G	0.282	-0.117	0.538	0.798	Elongation factor 1-gamma
P27144	AK4	1.02	-0.189	0.108	0.761	Adenylate kinase 4, mitochondrial
P27695	APEX1	0.452	-1.33	0.663	0.201	DNA repair nuclease/redox regulator APEX1
P27708	CAD	0.363	-1.07	0.511	0.0579	Multifunctional protein CAD
P28340	POLD1	1.05	-0.39	0.238	0.66	DNA polymerase delta catalytic subunit
P29401	TKT	0.415	0.508	0.2	0.118	Transketolase
P29692	EEF1D	-0.506	-0.15	0.34	0.776	Elongation factor 1-delta
P30419	NMT1	0.392	-1.14	0.658	0.2	Glycylpeptide N-tetradecanoyltransferase 1
P31153	MAT2A	-0.763	0.103	0.104	0.823	S-adenosylmethionine synthase isoform type-2
P31327	CPS1	0.491	-0.108	0.129	0.736	Carbamoyl-phosphate synthase [ammonia], mitochondrial
P33991	MCM4	0.872	0.0292	0.111	0.957	DNA replication licensing factor MCM4
P33992	MCM5	-0.444	-0.325	0.506	0.626	DNA replication licensing factor MCM5
P34897	SHMT2	0.211	-0.219	0.597	0.584	Serine hydroxymethyltransferase, mitochondrial
P35579	MYH9	-0.152	0.108	0.695	0.78	Myosin-9
P35998	PSMC2	0.994	-0.252	0.0951	0.668	26S proteasome regulatory subunit 7
P36507	MAP2K2	1.63	-0.631	0.0625	0.464	Dual specificity mitogen-activated protein kinase kinase 2
P36957	DLST	-0.404	-0.249	0.564	0.721	Dihydrolipoyllysine-residue succinyltransferase component of 2-oxoglutarate dehydrogenase complex, mitochondrial
P37802	TAGLN2	1.97	0.313	0.0397	0.739	Transgelin-2
P38606	ATP6V1A	1.07	0.338	0.0342	0.492	V-type proton ATPase catalytic subunit A
P40227	CCT6A	-0.144	-0.674	0.765	0.166	T-complex protein 1 subunit zeta
P40926	MDH2	0.278	0.836	0.801	0.449	Malate dehydrogenase, mitochondrial
P42694	HELZ	-0.434	-0.958	0.357	0.0458	Probable helicase with zinc finger domain
P43490	NAMPT	1.59	0.605	0.0372	0.417	Nicotinamide phosphoribosyltransferase
P43897	TSFM	-1.36	-0.925	0.079	0.227	Elongation factor Ts, mitochondrial
P46459	NSF	1.06	1.78	0.229	0.0468	Vesicle-fusing ATPase
P47755	CAPZA2	-0.149	0.254	0.811	0.683	F-actin-capping protein subunit alpha-2
P48507	GCLM	-1.8	1.7	0.0773	0.0947	Glutamate--cysteine ligase regulatory subunit
P48643	CCT5	-0.636	-0.501	0.205	0.316	T-complex protein 1 subunit epsilon
P48735	IDH2	0.5	-0.712	0.561	0.409	Isocitrate dehydrogenase [NADP], mitochondrial
P49591	SARS1	0.731	-0.23	0.148	0.646	Serine--tRNA ligase, cytoplasmic
P49720	PSMB3	0.999	0.828	0.19	0.276	Proteasome subunit beta type-3
P49755	TMED10	0.757	0.179	0.0357	0.612	Transmembrane emp24 domain-containing protein 10
P49916	LIG3	1.7	0.0398	0.0375	0.96	DNA ligase 3
P50454	SERPINH1	0.609	0.0095	0.117	0.98	Serpin H1
P50990	CCT8	0.154	0.0365	0.764	0.943	T-complex protein 1 subunit theta
P50991	CCT4	0.939	-0.0922	0.0459	0.841	T-complex protein 1 subunit delta
P51148	RAB5C	0.761	0.383	0.036	0.283	Ras-related protein Rab-5C
P51151	RAB9A	0.968	-0.00982	0.26	0.991	Ras-related protein Rab-9A
P51648	ALDH3A2	0.996	-1.04	0.212	0.192	Aldehyde dehydrogenase family 3 member A2
P52434	POLR2H	1.09	-1.12	0.113	0.103	DNA-directed RNA polymerases I, II, and III subunit RPABC3
P52907	CAPZA1	-0.43	-0.149	0.329	0.734	F-actin-capping protein subunit alpha-1
P54852	EMP3	-0.368	-1.27	0.66	0.132	Epithelial membrane protein 3
P55084	HADHB	0.148	1.28	0.822	0.0565	Trifunctional enzyme subunit beta, mitochondrial
P55809	OXCT1	2.03	2.01	0.0974	0.102	Succinyl-CoA:3-ketoacid coenzyme A transferase 1, mitochondrial
P56381	ATP5F1E	0.276	-1.07	0.786	0.298	ATP synthase F(1) complex subunit epsilon, mitochondrial
P56556	NDUFA6	1.13	-0.862	0.223	0.349	NADH dehydrogenase [ubiquinone] 1 alpha subcomplex subunit 6
P59998	ARPC4	0.506	1.61	0.545	0.058	Actin-related protein 2/3 complex subunit 4
P60059	SEC61G	0.831	0.643	0.0493	0.125	Protein transport protein Sec61 subunit gamma
P60660	MYL6	-0.513	-0.113	0.232	0.791	Myosin light polypeptide 6
P60709	ACTB	0.679	-0.0928	0.0525	0.787	Actin, cytoplasmic 1
P60842	EIF4A1	0.062	-0.131	0.882	0.754	Eukaryotic initiation factor 4A-I
P60891	PRPS1	0.733	0.384	0.0519	0.301	Ribose-phosphate pyrophosphokinase 1
P61163	ACTR1A	-1.01	0.0366	0.397	0.975	Alpha-centractin
P61221	ABCE1	0.784	1.51	0.517	0.216	ATP-binding cassette sub-family E member 1
P61604	HSPE1	-0.692	-0.186	0.333	0.794	10 kDa heat shock protein, mitochondrial
P61962	DCAF7	1.52	0.685	0.101	0.456	DDB1- and CUL4-associated factor 7
P61981	YWHAG	0.695	0.237	0.512	0.823	14-3-3 protein gamma
P62191	PSMC1	0.708	-1.4	0.46	0.149	26S proteasome regulatory subunit 4
P62258	YWHAE	0.391	0.909	0.423	0.0667	14-3-3 protein epsilon
P62333	PSMC6	0.535	0.123	0.478	0.87	26S proteasome regulatory subunit 10B
P62891	RPL39	-0.294	-0.72	0.839	0.619	Large ribosomal subunit protein eL39
P63104	YWHAZ	0.527	0.232	0.515	0.774	14-3-3 protein zeta/delta
P63220	RPS21	-0.2	-0.0163	0.742	0.979	Small ribosomal subunit protein eS21
P62847	RPS24	2.93	1.01	2.24e-10	0.00718	Small ribosomal subunit protein eS24
P69849	NOMO3	1.97	-0.86	0.046	0.376	BOS complex subunit NOMO3
P78371	CCT2	-0.976	-0.522	0.155	0.443	T-complex protein 1 subunit beta
P82932	MRPS6	0.773	-0.901	0.358	0.285	Small ribosomal subunit protein bS6m
P84085	ARF5	-0.0504	-0.712	0.951	0.39	ADP-ribosylation factor 5
Q00535	CDK5	-0.0445	-1.32	0.954	0.0962	Cyclin-dependent kinase 5
Q01469	FABP5	-0.15	0.295	0.81	0.636	Fatty acid-binding protein 5
Q02218	OGDH	-0.244	0.175	0.673	0.762	2-oxoglutarate dehydrogenase complex component E1
Q02413	DSG1	0.334	-0.847	0.651	0.255	Desmoglein-1
Q04637	EIF4G1	0.843	0.713	0.0761	0.131	Eukaryotic translation initiation factor 4 gamma 1
Q05639	EEF1A2	-0.91	0.807	0.272	0.329	Elongation factor 1-alpha 2
Q06203	PPAT	1.07	-0.797	0.131	0.257	Amidophosphoribosyltransferase
Q08188	TGM3	-0.0177	2.11	0.988	0.0863	Protein-glutamine gamma-glutamyltransferase E
Q08257	CRYZ	0.551	-0.381	0.4	0.56	Quinone oxidoreductase
Q08554	DSC1	0.693	-0.558	0.303	0.406	Desmocollin-1
Q08J23	NSUN2	0.254	0.277	0.709	0.684	RNA cytosine C(5)-methyltransferase NSUN2
Q12769	NUP160	1.81	0.0072	0.0427	0.993	Nuclear pore complex protein Nup160
Q13085	ACACA	1.21	-1.68	0.112	0.0287	Acetyl-CoA carboxylase 1
Q13148	TARDBP	-0.134	0.616	0.832	0.334	TAR DNA-binding protein 43
Q13200	PSMD2	0.848	-0.769	0.146	0.187	26S proteasome non-ATPase regulatory subunit 2
Q13347	EIF3I	-0.921	-2.18	0.511	0.124	Eukaryotic translation initiation factor 3 subunit I
Q13363	CTBP1	0.727	-1.31	0.32	0.0779	C-terminal-binding protein 1
Q13428	TCOF1	0.526	-0.0841	0.468	0.907	Treacle protein
Q13501	SQSTM1	0.483	0.877	0.531	0.258	Sequestosome-1
Q13547	HDAC1	0.942	-1.54	0.166	0.0262	Histone deacetylase 1
Q13573	SNW1	1.18	-0.717	0.0424	0.21	SNW domain-containing protein 1
Q13636	RAB31	0.648	-1.34	0.393	0.081	Ras-related protein Rab-31
Q14566	MCM6	-0.521	-1.08	0.57	0.239	DNA replication licensing factor MCM6
Q14677	CLINT1	0.281	-0.127	0.764	0.893	Clathrin interactor 1
Q14697	GANAB	-0.214	-0.698	0.636	0.127	Neutral alpha-glucosidase AB
Q14C86	GAPVD1	2.13	-1.43	0.0413	0.167	GTPase-activating protein and VPS9 domain-containing protein 1
Q15008	PSMD6	2.38	-0.725	0.0437	0.53	26S proteasome non-ATPase regulatory subunit 6
Q15019	SEPTIN2	-0.327	-0.525	0.632	0.443	Septin-2
Q15054	POLD3	0.855	-1.01	0.298	0.22	DNA polymerase delta subunit 3
Q15293	RCN1	0.894	-2.16	0.339	0.0237	Reticulocalbin-1
Q15365	PCBP1	0.803	0.917	0.154	0.105	Poly(rC)-binding protein 1
Q15366	PCBP2	0.622	0.837	0.183	0.0757	Poly(rC)-binding protein 2
Q15370	ELOB	-0.231	-0.658	0.714	0.3	Elongin-B
Q15477	SKIC2	0.484	-2.18	0.639	0.0395	Superkiller complex protein 2
Q15738	NSDHL	-1.04	-1.46	0.168	0.0558	Sterol-4-alpha-carboxylate 3-dehydrogenase, decarboxylating
Q15750	TAB1	-0.442	-1.04	0.505	0.12	TGF-beta-activated kinase 1 and MAP3K7-binding protein 1
Q15907	RAB11B	0.0968	-0.518	0.811	0.205	Ras-related protein Rab-11B
Q16186	ADRM1	1.12	0.194	0.0535	0.734	Proteasomal ubiquitin receptor ADRM1
Q16401	PSMD5	0.356	-1.27	0.677	0.143	26S proteasome non-ATPase regulatory subunit 5
Q16531	DDB1	0.735	-0.967	0.0543	0.0126	DNA damage-binding protein 1
Q16576	RBBP7	0.7	-0.635	0.491	0.533	Histone-binding protein RBBP7
Q16637	SMN1	1.75	-0.639	0.0921	0.532	Survival motor neuron protein
Q16658	FSCN1	-0.466	0.374	0.632	0.7	Fascin
Q16698	DECR1	0.417	0.526	0.699	0.626	2,4-dienoyl-CoA reductase [(3E)-enoyl-CoA-producing], mitochondrial
Q16719	KYNU	0.309	-1.44	0.661	0.0457	Kynureninase
Q32MZ4	LRRFIP1	0.83	-0.816	0.285	0.293	Leucine-rich repeat flightless-interacting protein 1
Q52LJ0	FAM98B	-0.0935	0.706	0.89	0.299	Protein FAM98B
Q5D862	FLG2	1.04	0.233	0.303	0.816	Filaggrin-2
Q5JTV8	TOR1AIP1	0.541	-0.599	0.511	0.467	Torsin-1A-interacting protein 1
Q5JVF3	PCID2	1.67	-1.16	0.0501	0.169	PCI domain-containing protein 2
Q5SNV9	C1orf167	1.26	-1.96	0.19	0.0435	Uncharacterized protein C1orf167
Q5T6V5	QNG1	0.897	-0.326	0.35	0.733	Queuosine 5'-phosphate N-glycosylase/hydrolase
Q5VYK3	ECPAS	1.36	-0.706	0.0807	0.357	Proteasome adapter and scaffold protein ECM29
Q6DD87	ZNF787	1.26	-0.451	0.0359	0.442	Zinc finger protein 787
Q6S8J3	POTEE	0.457	-0.436	0.624	0.64	POTE ankyrin domain family member E
Q6UXN9	WDR82	2.29	0.117	0.0375	0.913	WD repeat-containing protein 82
Q6Y7W6	GIGYF2	-0.251	-0.684	0.506	0.0741	GRB10-interacting GYF protein 2
Q7L576	CYFIP1	2.02	-0.922	0.0349	0.326	Cytoplasmic FMR1-interacting protein 1
Q7LBR1	CHMP1B	-0.168	-0.754	0.804	0.268	Charged multivesicular body protein 1b
Q7Z478	DHX29	0.903	0.679	0.334	0.466	ATP-dependent RNA helicase DHX29
Q7Z4S6	KIF21A	1.68	0.5	0.105	0.625	Kinesin-like protein KIF21A
Q86UK7	ZNF598	1.12	-1.8	0.216	0.0509	E3 ubiquitin-protein ligase ZNF598
Q86VP6	CAND1	-1.53	-1.42	0.106	0.133	Cullin-associated NEDD8-dissociated protein 1
Q86YZ3	HRNR	0.0405	0.117	0.959	0.882	Hornerin
Q8IV08	PLD3	-0.012	-1.37	0.988	0.103	5'-3' exonuclease PLD3
Q8IVF2	AHNAK2	1.2	-0.339	0.208	0.72	Protein AHNAK2
Q8IVU3	HERC6	-1.63	-2.94	0.203	0.0241	Probable E3 ubiquitin-protein ligase HERC6
Q8IVV2	LOXHD1	-0.288	-1.51	0.69	0.0401	Lipoxygenase homology domain-containing protein 1
Q8N0U8	VKORC1L1	1.33	0.195	0.064	0.781	Vitamin K epoxide reductase complex subunit 1-like protein 1
Q8N1G4	LRRC47	0.146	-0.922	0.836	0.195	Leucine-rich repeat-containing protein 47
Q8N1N4	KRT78	1.4	0.0926	0.168	0.927	Keratin, type II cytoskeletal 78
Q8N684	CPSF7	0.57	0.345	0.138	0.365	Cleavage and polyadenylation specificity factor subunit 7
Q8NFJ5	GPRC5A	0.238	-2	0.791	0.0302	Retinoic acid-induced protein 3
Q8TBQ9	TMEM167A	-0.764	-0.768	0.149	0.147	Protein kish-A
Q8TCT9	HM13	1.58	0.431	0.0437	0.573	Signal peptide peptidase
Q8TED0	UTP15	1.75	1.45	0.196	0.281	U3 small nucleolar RNA-associated protein 15 homolog
Q8WU90	ZC3H15	0.223	1.04	0.82	0.29	Zinc finger CCCH domain-containing protein 15
Q8WWC4	MAIP1	0.947	-1.67	0.252	0.0465	m-AAA protease-interacting protein 1, mitochondrial
Q92888	ARHGEF1	0.167	-1.53	0.864	0.12	Rho guanine nucleotide exchange factor 1
Q92979	EMG1	2.09	-0.884	0.0366	0.368	Ribosomal RNA small subunit methyltransferase NEP1
Q969Z0	TBRG4	-0.754	-1.83	0.476	0.0876	FAST kinase domain-containing protein 4
Q96AE4	FUBP1	-0.468	2.31	0.659	0.0337	Far upstream element-binding protein 1
Q96BN8	OTULIN	-0.749	0.297	0.321	0.692	Ubiquitin thioesterase otulin
Q96CT7	CCDC124	1.15	-0.725	0.256	0.472	Coiled-coil domain-containing protein 124
Q96CW5	TUBGCP3	1.55	-0.913	0.0429	0.225	Gamma-tubulin complex component 3
Q96DV4	MRPL38	1.57	-1.52	0.143	0.156	Large ribosomal subunit protein mL38
Q96F45	ZNF503	0.0164	-0.758	0.973	0.127	Zinc finger protein 503
Q96F86	EDC3	1.21	-1.17	0.081	0.0917	Enhancer of mRNA-decapping protein 3
Q96GY0	ZC2HC1A	1.94	-1.81	0.0547	0.0732	Zinc finger C2HC domain-containing protein 1A
Q96IR7	HPDL	0.951	-0.46	0.0873	0.403	4-hydroxyphenylpyruvate dioxygenase-like protein
Q96JJ7	TMX3	0.993	-0.818	0.0544	0.111	Protein disulfide-isomerase TMX3
Q96QK1	VPS35	-0.296	-0.771	0.723	0.358	Vacuolar protein sorting-associated protein 35
Q99460	PSMD1	1.64	-0.00384	0.126	0.997	26S proteasome non-ATPase regulatory subunit 1
Q99497	PARK7	-0.421	0.944	0.732	0.444	Parkinson disease protein 7
Q99543	DNAJC2	-0.775	-0.943	0.333	0.241	DnaJ homolog subfamily C member 2
Q99623	PHB2	0.456	0.0107	0.381	0.984	Prohibitin-2
Q99720	SIGMAR1	1.13	0.67	0.223	0.469	Sigma non-opioid intracellular receptor 1
Q99735	MGST2	0.254	-0.371	0.798	0.71	Microsomal glutathione S-transferase 2
Q99829	CPNE1	-0.589	-0.82	0.293	0.146	Copine-1
Q9BRJ2	MRPL45	1.88	0.66	0.0785	0.531	Large ribosomal subunit protein mL45
Q9BUH6	PAXX	0.525	-1.28	0.723	0.39	Protein PAXX
Q9BVJ7	DUSP23	0.479	-0.52	0.535	0.502	Dual specificity protein phosphatase 23
Q9BVK6	TMED9	1.06	0.141	0.197	0.862	Transmembrane emp24 domain-containing protein 9
Q9BW92	TARS2	1.06	-0.785	0.194	0.336	Threonine--tRNA ligase, mitochondrial
Q9BXB5	OSBPL10	0.41	0.35	0.605	0.658	Oxysterol-binding protein-related protein 10
Q9BXJ9	NAA15	2.1	0.556	0.0738	0.631	N-alpha-acetyltransferase 15, NatA auxiliary subunit
Q9BZX2	UCK2	1.31	0.146	0.0875	0.846	Uridine-cytidine kinase 2
Q9GZS3	SKIC8	0.604	-0.207	0.295	0.718	Superkiller complex protein 8
Q9H0U6	MRPL18	-0.148	-1.1	0.838	0.133	Large ribosomal subunit protein uL18m
Q9H845	ACAD9	0.75	-0.707	0.397	0.424	Complex I assembly factor ACAD9, mitochondrial
Q9NUQ8	ABCF3	0.286	-1.32	0.715	0.0985	ATP-binding cassette sub-family F member 3
Q9NX63	CHCHD3	0.356	0.36	0.684	0.681	MICOS complex subunit MIC19
Q9P0W8	SPATA7	0.119	-0.575	0.897	0.534	Spermatogenesis-associated protein 7
Q9P2J5	LARS1	-1.38	-1.91	0.195	0.075	Leucine--tRNA ligase, cytoplasmic
Q9UBR2	CTSZ	1.47	-1.64	0.0894	0.06	Cathepsin Z
Q9UBT2	UBA2	1.26	0.647	0.0905	0.378	SUMO-activating enzyme subunit 2
Q9UBU8	MORF4L1	0.539	-1.65	0.477	0.0338	Mortality factor 4-like protein 1
Q9UHD8	SEPTIN9	-0.268	0.723	0.766	0.425	Septin-9
Q9UI30	TRMT112	-1.08	-0.704	0.176	0.377	Multifunctional methyltransferase subunit TRM112-like protein
Q9UIA9	XPO7	1.02	-2.28	0.318	0.0295	Exportin-7
Q9UN37	VPS4A	0.538	0.389	0.373	0.519	Vacuolar protein sorting-associated protein 4A
Q9UPQ0	LIMCH1	-0.812	0.0781	0.102	0.873	LIM and calponin homology domains-containing protein 1
Q9UQ35	SRRM2	-0.324	0.319	0.822	0.825	Serine/arginine repetitive matrix protein 2
Q9Y230	RUVBL2	0.125	-1.22	0.829	0.0393	RuvB-like 2
Q9Y265	RUVBL1	0.445	-1.65	0.606	0.0605	RuvB-like 1
Q9Y277	VDAC3	0.626	0.314	0.187	0.505	Non-selective voltage-gated ion channel VDAC3
Q9Y282	ERGIC3	0.682	-0.735	0.361	0.325	Endoplasmic reticulum-Golgi intermediate compartment protein 3
Q9Y399	MRPS2	1.47	-1.01	0.0868	0.234	Small ribosomal subunit protein uS2m
Q9Y4I1	MYO5A	-0.353	-1.91	0.72	0.0576	Unconventional myosin-Va
Q9Y5Q9	GTF3C3	1.75	-1.43	0.051	0.108	General transcription factor 3C polypeptide 3
Q9Y618	NCOR2	-0.148	0.403	0.744	0.376	Nuclear receptor corepressor 2
Q9Y6R0	NUMBL	0.881	0.193	0.309	0.823	Numb-like protein

## Sheet: LFQ - WT & N26 vs untreated
Protein ID	GeneName	log2FC (50 nM ΔN26/untreated)	log2FC (0.5 nM WT/untreated)	log2FC (50 nM WT/untreated)	log2FC (5 nM WT/untreated)	p-value (50 nM ΔN26/untreated)	p-value (0.5 nM WT/untreated)	p-value (50 nM WT/untreated)	p-value (5 nM WT/untreated)	Description
P28482	MAPK1	1.07	1.61	1.4	2.47	0.186	0.0503	0.0872	0.00334	Mitogen-activated protein kinase 1
A0A2R8Y4L2	HNRNPA1L3	1.48	1.4	0.919	1.49	0.000273	0.000536	0.0186	0.00025	Heterogeneous nuclear ribonucleoprotein A1-like 3
A0FGR8	ESYT2	3.29	1.04	0.823	1.07	3.75e-05	0.156	0.26	0.146	Extended synaptotagmin-2
A1L0T0	ILVBL	3.33	1.16	0.701	1.68	3.31e-05	0.115	0.338	0.0245	2-hydroxyacyl-CoA lyase 2
A4D1E9	GTPBP10	1.97	-0.276	-0.688	-0.63	0.0268	0.749	0.428	0.467	GTP-binding protein 10
A5YKK6	CNOT1	2.21	0.598	1.82	1.45	0.0221	0.525	0.0579	0.129	CCR4-NOT transcription complex subunit 1
A6NHL2	TUBAL3	1.16	-0.349	-0.566	-0.18	0.00266	0.343	0.127	0.623	Tubulin alpha chain-like 3
A8CG34	POM121C	1.14	-0.223	-0.0871	-0.127	0.0244	0.651	0.859	0.796	Nuclear envelope pore membrane protein POM 121C
E9PRG8	C11orf98	2.69	-0.27	-0.0386	0.0176	5.51e-07	0.563	0.934	0.97	Uncharacterized protein C11orf98
L0R8F8	MIEF1	-0.143	-2.84	-2.73	-2.09	0.838	0.00017	0.000281	0.00431	Mitochondrial ribosome and complex I assembly factor AltMIEF1
O00116	AGPS	1.77	0.709	0.404	1.06	0.000724	0.153	0.412	0.0348	Alkyldihydroxyacetonephosphate synthase, peroxisomal
O00139	KIF2A	2.38	0.729	0.377	0.904	0.00036	0.244	0.545	0.151	Kinesin-like protein KIF2A
O00148	DDX39A	1.37	0.71	0.503	0.853	0.00449	0.128	0.279	0.0693	ATP-dependent RNA helicase DDX39A
O00154	ACOT7	2.56	-0.109	0.24	0.581	0.027	0.923	0.832	0.607	Cytosolic acyl coenzyme A thioester hydrolase
O00178	GTPBP1	5.25	1.45	1.79	1.92	6.38e-07	0.119	0.0548	0.0407	GTP-binding protein 1
O00203	AP3B1	3.56	-0.238	-1.1	-0.111	0.00188	0.827	0.314	0.919	AP-3 complex subunit beta-1
O00217	NDUFS8	2.23	-0.0167	-0.23	0.337	0.00096	0.979	0.719	0.597	NADH dehydrogenase [ubiquinone] iron-sulfur protein 8, mitochondrial
O00232	PSMD12	1.93	-0.288	0.373	0.458	0.00403	0.654	0.561	0.477	26S proteasome non-ATPase regulatory subunit 12
O00257	CBX4	2.73	-0.558	-0.265	-0.255	0.000453	0.444	0.715	0.725	E3 SUMO-protein ligase CBX4
O00411	POLRMT	3.71	0.37	0.137	0.63	5.57e-05	0.66	0.871	0.455	DNA-directed RNA polymerase, mitochondrial
O00425	IGF2BP3	1.92	2.11	1.91	2.29	0.000403	0.000128	0.000428	3.98e-05	Insulin-like growth factor 2 mRNA-binding protein 3
O00458	IFRD1	2.24	0.0821	-0.809	-0.0812	0.00014	0.88	0.141	0.881	Interferon-related developmental regulator 1
O00483	NDUFA4	-0.767	-2.71	-2.75	-2.46	0.331	0.00116	0.000993	0.00288	Cytochrome c oxidase subunit NDUFA4
O00488	ZNF593	1.88	-0.336	-0.248	-0.03	1.17e-05	0.383	0.52	0.938	Zinc finger protein 593
O00541	PES1	3.2	0.83	0.641	1.44	0.000111	0.279	0.402	0.0632	Pescadillo homolog
O00560	SDCBP	1.74	-0.204	0.0816	0.0313	0.00511	0.733	0.891	0.958	Syntenin-1
O00566	MPHOSPH10	1.33	-0.003	-0.219	-0.643	0.0103	0.995	0.663	0.203	U3 small nucleolar ribonucleoprotein protein MPP10
O00567	NOP56	4.33	-0.125	-0.121	-0.74	1.47e-07	0.859	0.863	0.295	Nucleolar protein 56
O00571	DDX3X	1.45	0.831	0.71	0.963	0.000916	0.0486	0.0899	0.0232	ATP-dependent RNA helicase DDX3X
O00712	NFIB	-2.14	-3.21	-3.66	-1.93	0.00772	0.000129	1.91e-05	0.0154	Nuclear factor 1 B-type
O00743	PPP6C	2.55	0.477	0.604	0.7	0.0263	0.669	0.589	0.532	Serine/threonine-protein phosphatase 6 catalytic subunit
O00767	SCD	3.67	1.46	2.21	3.08	0.000665	0.154	0.0326	0.00367	Stearoyl-CoA desaturase
O14579	COPE	1.55	-0.693	-0.667	-0.337	0.00108	0.125	0.14	0.452	Coatomer subunit epsilon
O14602	EIF1AY	1.77	2.06	1.67	1.71	0.0246	0.00956	0.0338	0.0298	Eukaryotic translation initiation factor 1A, Y-chromosomal
O14617	AP3D1	6.34	0.494	1.11	1.4	4.31e-07	0.649	0.307	0.201	AP-3 complex subunit delta-1
O14639	ABLIM1	-4.33	-1.83	-2.14	-2.29	1.91e-06	0.026	0.00994	0.00609	Actin-binding LIM protein 1
O14640	DVL1	1.87	0.299	0.112	0.562	0.00381	0.628	0.856	0.364	Segment polarity protein dishevelled homolog DVL-1
O14641	DVL2	3.24	0.148	-0.361	0.135	4.18e-06	0.813	0.564	0.829	Segment polarity protein dishevelled homolog DVL-2
O14646	CHD1	3.81	0.0444	-0.637	0.264	8.93e-06	0.954	0.409	0.731	Chromodomain-helicase-DNA-binding protein 1
O14656	TOR1A	1.27	-0.54	-1.09	-0.243	0.0286	0.341	0.0577	0.667	Torsin-1A
O14732	IMPA2	2.14	0.863	0.633	1.08	7.83e-05	0.0872	0.207	0.0332	Inositol monophosphatase 2
O14735	CDIPT	2.62	0.462	-0.112	0.617	0.000917	0.536	0.88	0.409	CDP-diacylglycerol--inositol 3-phosphatidyltransferase
O14744	PRMT5	1.15	1.67	1.57	1.89	0.0833	0.0136	0.0202	0.00568	Protein arginine N-methyltransferase 5
O14773	TPP1	1.5	0.213	-0.184	-0.083	0.0227	0.739	0.773	0.897	Tripeptidyl-peptidase 1
O14776	TCERG1	4.29	2.87	2.16	2.94	2.23e-05	0.00285	0.0216	0.00225	Transcription elongation regulator 1
O14802	POLR3A	4	-0.0971	-0.589	0.54	3.59e-07	0.886	0.387	0.427	DNA-directed RNA polymerase III subunit RPC1
O14828	SCAMP3	1.59	0.52	0.338	0.305	0.00991	0.384	0.57	0.608	Secretory carrier-associated membrane protein 3
O14880	MGST3	2.28	0.67	1.29	1.72	0.00363	0.373	0.0898	0.0249	Glutathione S-transferase 3, mitochondrial
O14925	TIMM23	3.45	1.01	0.259	2.19	0.000164	0.234	0.759	0.0121	Mitochondrial import inner membrane translocase subunit Tim23
O14979	HNRNPDL	2.29	2.84	2.63	3.07	2.22e-05	4.56e-07	2.08e-06	8.73e-08	Heterogeneous nuclear ribonucleoprotein D-like
O14980	XPO1	1.66	0.197	0.377	0.696	0.00356	0.717	0.489	0.204	Exportin-1
O15014	ZNF609	3.31	3.07	1.65	2.15	0.00477	0.00859	0.146	0.0605	Zinc finger protein 609
O15091	PRORP	1.62	-0.838	-0.662	0.0344	0.0101	0.173	0.279	0.955	Mitochondrial ribonuclease P catalytic subunit
O15160	POLR1C	3.85	0.485	-0.214	0.129	1.33e-05	0.542	0.788	0.872	DNA-directed RNA polymerases I and III subunit RPAC1
O15173	PGRMC2	1.72	0.734	-0.233	-0.193	0.0237	0.325	0.753	0.795	Membrane-associated progesterone receptor component 2
O15226	NKRF	2.84	0.0293	-0.139	-0.152	2.35e-05	0.962	0.819	0.803	NF-kappa-B-repressing factor
O15258	RER1	2.21	-0.14	-0.377	0.543	0.00431	0.849	0.611	0.464	Protein RER1
O15260	SURF4	1.09	-1.19	-1.37	-0.778	0.0119	0.00668	0.00203	0.0686	Surfeit locus protein 4
O15269	SPTLC1	3.9	0.91	1	1.82	6.48e-07	0.186	0.145	0.00995	Serine palmitoyltransferase 1
O15305	PMM2	1.92	2.51	2.25	2.66	0.0153	0.00187	0.00487	0.00105	Phosphomannomutase 2
O15371	EIF3D	2.85	2.19	2.01	2.2	0.0183	0.0669	0.0916	0.0655	Eukaryotic translation initiation factor 3 subunit D
O15381	NVL	1.49	-0.716	-0.264	-0.59	0.0236	0.267	0.681	0.36	Nuclear valosin-containing protein-like
O15397	IPO8	2.01	-0.374	-0.818	-0.0269	0.00163	0.536	0.179	0.964	Importin-8
O15427	SLC16A3	1.46	0.0648	0.0368	0.418	0.00897	0.904	0.945	0.438	Monocarboxylate transporter 4
O15446	POLR1G	4.96	0.799	1.26	0.532	3.9e-10	0.209	0.0509	0.401	DNA-directed RNA polymerase I subunit RPA34
O15460	P4HA2	2.4	-0.0239	-0.891	0.517	0.0109	0.979	0.331	0.571	Prolyl 4-hydroxylase subunit alpha-2
O15511	ARPC5	2.47	-0.182	-0.2	-0.0691	0.0104	0.845	0.83	0.941	Actin-related protein 2/3 complex subunit 5
O15533	TAPBP	-0.331	-2.92	-2.79	-2.9	0.596	2.27e-05	4.44e-05	2.48e-05	Tapasin
O43143	DHX15	1.72	0.647	1.5	0.85	0.000972	0.193	0.00363	0.0891	ATP-dependent RNA helicase DHX15
O43159	RRP8	2.51	-0.776	-0.594	-0.161	5.57e-05	0.177	0.3	0.777	Ribosomal RNA-processing protein 8
O43172	PRPF4	2.72	0.746	1.51	0.865	0.000309	0.29	0.0356	0.221	U4/U6 small nuclear ribonucleoprotein Prp4
O43237	DYNC1LI2	3.29	-0.515	-0.98	-0.775	6.65e-05	0.497	0.199	0.307	Cytoplasmic dynein 1 light intermediate chain 2
O43242	PSMD3	1.82	-0.159	0.0282	0.171	0.00341	0.788	0.962	0.774	26S proteasome non-ATPase regulatory subunit 3
O43251	RBFOX2	2.99	1.8	1.46	1.96	0.00132	0.0444	0.1	0.03	RNA binding protein fox-1 homolog 2
O43252	PAPSS1	4.83	1.5	0.0881	1.52	4.94e-11	0.0112	0.877	0.00999	Bifunctional 3'-phosphoadenosine 5'-phosphosulfate synthase 1
O43290	SART1	6.54	1.81	1.57	2.17	1.18e-11	0.017	0.037	0.00484	U4/U6.U5 tri-snRNP-associated protein 1
O43294	TGFB1I1	1.61	0.566	-0.215	0.703	0.002	0.254	0.662	0.158	Transforming growth factor beta-1-induced transcript 1 protein
O43314	PPIP5K2	3.23	-0.0451	0.574	0.753	2.15e-06	0.94	0.341	0.214	Inositol hexakisphosphate and diphosphoinositol-pentakisphosphate kinase 2
O43318	MAP3K7	2.36	1.53	1.98	1.63	8.5e-05	0.00741	0.000721	0.00467	Mitogen-activated protein kinase kinase kinase 7
O43324	EEF1E1	3.14	-0.0676	-0.151	0.272	7.09e-08	0.891	0.76	0.582	Eukaryotic translation elongation factor 1 epsilon-1
O43390	HNRNPR	3.16	1.75	2.1	2.06	1.48e-05	0.00992	0.00235	0.0028	Heterogeneous nuclear ribonucleoprotein R
O43395	PRPF3	3.17	1.55	1.79	2.27	0.000763	0.0841	0.0473	0.013	U4/U6 small nuclear ribonucleoprotein Prp3
O43432	EIF4G3	3.03	2.28	1.96	2.3	5.09e-05	0.00157	0.00584	0.00142	Eukaryotic translation initiation factor 4 gamma 3
O43474	KLF4	3.25	-0.494	-0.551	-0.728	1.99e-06	0.413	0.362	0.229	Krueppel-like factor 4
O43592	XPOT	2.42	0.742	1.11	1.42	0.00205	0.322	0.14	0.0622	Exportin-T
O43615	TIMM44	1.96	0.653	0.241	0.712	0.00377	0.314	0.709	0.273	Mitochondrial import inner membrane translocase subunit TIM44
O43633	CHMP2A	-2.38	-2.75	-3.95	-3.25	0.00013	1.62e-05	1.14e-08	7.9e-07	Charged multivesicular body protein 2a
O43660	PLRG1	5.57	1.45	1.5	1.9	7.65e-07	0.143	0.13	0.0575	Pleiotropic regulator 1
O43663	PRC1	2.18	1.06	0.821	1.23	0.000605	0.0796	0.172	0.0437	Protein regulator of cytokinesis 1
O43670	ZNF207	1.5	1.49	1.67	1.53	0.00828	0.00887	0.00366	0.00729	BUB3-interacting and GLEBS motif-containing protein ZNF207
O43674	NDUFB5	-3.75	-2.75	-3.31	-3.64	7.21e-06	0.000561	5.03e-05	1.15e-05	NADH dehydrogenase [ubiquinone] 1 beta subcomplex subunit 5, mitochondrial
O43684	BUB3	2.28	2.17	2.33	2.26	0.00054	0.00093	0.00042	0.0006	Mitotic checkpoint protein BUB3
O43776	NARS1	2.5	2.28	1.51	2.52	0.0276	0.0432	0.177	0.0266	Asparagine--tRNA ligase, cytoplasmic
O43795	MYO1B	-0.761	-1.35	-1.77	-1.31	0.188	0.0214	0.0032	0.0255	Unconventional myosin-Ib
O43813	LANCL1	2.77	2.6	2.68	3.14	0.000359	0.000727	0.000521	7.05e-05	Glutathione S-transferase LANCL1
O43819	SCO2	2.22	1.51	0.554	1.29	0.000254	0.00971	0.328	0.0259	Protein SCO2 homolog, mitochondrial
O43823	AKAP8	2.34	-0.00491	0.379	1.37	0.00599	0.995	0.644	0.0975	A-kinase anchor protein 8
O43824	GTPBP6	4.76	0.902	1.61	0.86	5.36e-06	0.336	0.0891	0.358	Putative GTP-binding protein 6
O43837	IDH3B	3.1	1.32	1.92	1.96	0.000314	0.104	0.0197	0.0174	Isocitrate dehydrogenase [NAD] subunit beta, mitochondrial
O43852	CALU	1.95	0.293	-0.157	0.308	0.0043	0.653	0.81	0.637	Calumenin
O43854	EDIL3	2.69	0.389	0.858	1.28	0.000538	0.594	0.242	0.0834	EGF-like repeat and discoidin I-like domain-containing protein 3
O43865	AHCYL1	2.21	2.08	1.91	2.23	0.00269	0.00453	0.00877	0.00248	S-adenosylhomocysteine hydrolase-like protein 1
O43896	KIF1C	4.35	1.58	1.21	2.27	7.37e-06	0.0728	0.165	0.0113	Kinesin-like protein KIF1C
O43920	NDUFS5	4.3	1.13	0.631	1.67	6.45e-05	0.256	0.523	0.0948	NADH dehydrogenase [ubiquinone] iron-sulfur protein 5
O43929	ORC4	2.47	0.157	-0.0699	0.718	8.06e-05	0.784	0.903	0.215	Origin recognition complex subunit 4
O60231	DHX16	5.41	1.58	1.43	2.31	2.48e-09	0.0369	0.0579	0.00287	Pre-mRNA-splicing factor ATP-dependent RNA helicase DHX16
O60264	SMARCA5	0.229	-2.73	-2.79	-2.17	0.785	0.00204	0.00165	0.0126	SWI/SNF-related matrix-associated actin-dependent regulator of chromatin subfamily A member 5
O60293	ZFC3H1	2.2	-0.119	-0.242	-0.227	0.00241	0.862	0.726	0.742	Zinc finger C3H1 domain-containing protein
O60306	AQR	5.03	0.299	-0.584	-0.11	3.53e-08	0.697	0.448	0.886	RNA helicase aquarius
O60313	OPA1	2.7	0.876	1.34	1.43	0.00133	0.274	0.0979	0.078	Dynamin-like GTPase OPA1, mitochondrial
O60333	KIF1B	1.56	-0.0682	-0.452	-0.357	0.0231	0.919	0.501	0.594	Kinesin-like protein KIF1B
O60341	KDM1A	3.67	2.17	1.66	2.18	3.3e-06	0.0031	0.0207	0.00297	Lysine-specific histone demethylase 1A
O60427	FADS1	4.35	0.687	-0.0661	1.25	1.17e-05	0.443	0.941	0.166	Acyl-CoA (8-3)-desaturase
O60488	ACSL4	3.63	0.23	-0.352	0.318	0.000432	0.811	0.715	0.741	Long-chain-fatty-acid--CoA ligase 4
O60502	OGA	2.4	-0.452	-0.48	0.0566	0.000196	0.451	0.423	0.924	Protein O-GlcNAcase
O60506	SYNCRIP	1.6	0.624	0.542	0.822	0.000428	0.147	0.206	0.0577	Heterogeneous nuclear ribonucleoprotein Q
O60518	RANBP6	2.15	0.622	0.0157	0.43	0.000237	0.255	0.977	0.43	Ran-binding protein 6
O60524	NEMF	2.68	-0.116	-0.336	0.305	0.0141	0.913	0.751	0.772	Ribosome quality control complex subunit NEMF
O60573	EIF4E2	2.88	1.75	1.97	2.32	1.53e-07	0.000487	0.000112	9.83e-06	Eukaryotic translation initiation factor 4E type 2
O60610	DIAPH1	3	1.77	1.9	2.19	8.99e-05	0.0148	0.00907	0.00298	Protein diaphanous homolog 1
O60645	EXOC3	4.95	0.726	1.2	1.91	1.37e-07	0.368	0.138	0.0207	Exocyst complex component 3
O60683	PEX10	3.47	0.539	0.132	0.387	6.94e-07	0.378	0.828	0.526	Peroxisome biogenesis factor 10
O60701	UGDH	1.89	1.2	1.07	1.58	0.00126	0.0347	0.0571	0.0061	UDP-glucose 6-dehydrogenase
O60716	CTNND1	1.82	-0.0853	0.165	0.368	0.000927	0.869	0.749	0.477	Catenin delta-1
O60749	SNX2	3.04	0.472	0.318	0.515	0.000165	0.528	0.671	0.491	Sorting nexin-2
O60762	DPM1	1.96	0.259	0.062	0.491	0.000354	0.613	0.903	0.338	Dolichol-phosphate mannosyltransferase subunit 1
O60783	MRPS14	2.8	1.15	0.391	1.15	0.00863	0.267	0.703	0.268	Small ribosomal subunit protein uS14m
O60832	DKC1	4.19	1.29	0.629	1.01	1.99e-06	0.101	0.419	0.196	H/ACA ribonucleoprotein complex subunit DKC1
O60841	EIF5B	1.93	0.958	0.953	1.18	0.000449	0.0673	0.0689	0.0255	Eukaryotic translation initiation factor 5B
O60884	DNAJA2	1.76	-0.784	-0.469	-0.119	0.0179	0.279	0.516	0.869	DnaJ homolog subfamily A member 2
O60942	RNGTT	2.09	0.222	0.748	0.573	0.00192	0.729	0.245	0.372	mRNA-capping enzyme
O75030	MITF	-4.42	-4.98	-4.98	-3.2	2.21e-07	1.53e-08	1.51e-08	6.42e-05	Microphthalmia-associated transcription factor
O75122	CLASP2	4.4	2.21	1.66	2.16	7.55e-07	0.00611	0.0366	0.00727	CLIP-associating protein 2
O75128	COBL	2.49	0.853	1.07	1.08	0.000278	0.184	0.0959	0.0926	Protein cordon-bleu
O75165	DNAJC13	3.75	-1.14	-1.28	-1.42	0.00153	0.313	0.257	0.21	DnaJ homolog subfamily C member 13
O75179	ANKRD17	3.87	2.9	2.97	3.09	7.65e-06	0.000453	0.000341	0.000206	Ankyrin repeat domain-containing protein 17
O75190	DNAJB6	1.88	0.372	-0.408	-0.0569	0.0192	0.633	0.601	0.942	DnaJ homolog subfamily B member 6
O75223	GGCT	0.107	0.091	2.21	0.488	0.879	0.897	0.00272	0.488	Gamma-glutamylcyclotransferase
O75306	NDUFS2	1.95	0.643	0.773	1.09	0.00918	0.373	0.286	0.133	NADH dehydrogenase [ubiquinone] iron-sulfur protein 2, mitochondrial
O75352	MPDU1	1.84	-0.274	-0.0178	0.514	0.00882	0.686	0.979	0.449	Mannose-P-dolichol utilization defect 1 protein
O75390	CS	2.81	1.8	2.02	1.97	1.05e-05	0.00278	0.000876	0.00117	Citrate synthase, mitochondrial
O75400	PRPF40A	-0.809	-2.8	-1.81	-2.64	0.3	0.000713	0.0236	0.0013	Pre-mRNA-processing factor 40 homolog A
O75420	GIGYF1	3.99	0.615	0.4	0.505	4.83e-08	0.321	0.518	0.414	GRB10-interacting GYF protein 1
O75439	PMPCB	1.6	0.677	0.529	0.858	0.00504	0.219	0.335	0.121	Mitochondrial-processing peptidase subunit beta
O75475	PSIP1	-0.48	-3	-3.64	-2.64	0.479	5.21e-05	2.22e-06	0.000295	PC4 and SFRS1-interacting protein
O75494	SRSF10	2.08	0.948	1.87	1.23	0.0192	0.274	0.0342	0.156	Serine/arginine-rich splicing factor 10
O75530	EED	2.26	0.118	-0.637	-0.204	0.000505	0.846	0.298	0.737	Polycomb protein EED
O75531	BANF1	-3.78	-2.37	-2.78	-2.51	5.82e-11	2.97e-06	1.3e-07	1.08e-06	Barrier-to-autointegration factor
O75533	SF3B1	3.91	1.93	3.32	2.24	5.67e-06	0.015	7.32e-05	0.00524	Splicing factor 3B subunit 1
O75534	CSDE1	2.03	3.62	3.22	3.37	0.0107	2.1e-05	0.000116	6.03e-05	Cold shock domain-containing protein E1
O75586	MED6	1.4	-0.614	-0.607	0.308	0.0112	0.251	0.257	0.563	Mediator of RNA polymerase II transcription subunit 6
O75592	MYCBP2	5.02	-0.0844	0.4	0.577	3.99e-07	0.921	0.641	0.502	E3 ubiquitin-protein ligase MYCBP2
O75607	NPM3	4.62	0.229	0.308	0.224	1.16e-09	0.708	0.615	0.715	Nucleoplasmin-3
O75616	ERAL1	2.92	1.65	1.66	2.2	1.03e-06	0.00267	0.00249	0.000107	GTPase Era, mitochondrial
O75643	SNRNP200	4.9	2.7	2.7	3.13	3.86e-09	0.00023	0.000238	3.08e-05	U5 small nuclear ribonucleoprotein 200 kDa helicase
O75676	RPS6KA4	4.08	-0.105	1.17	1.24	7.16e-05	0.911	0.217	0.193	Ribosomal protein S6 kinase alpha-4
O75691	UTP20	2.84	0.216	0.267	-0.0909	0.000751	0.785	0.736	0.908	Small subunit processome component 20 homolog
O75718	CRTAP	2.22	0.485	0.515	0.452	0.016	0.588	0.565	0.613	Cartilage-associated protein
O75746	SLC25A12	2.4	0.105	0.653	0.00925	0.00619	0.901	0.438	0.991	Electrogenic aspartate/glutamate antiporter SLC25A12, mitochondrial
O75751	SLC22A3	1.86	-0.15	0.0466	0.203	0.00142	0.786	0.933	0.713	Solute carrier family 22 member 3
O75844	ZMPSTE24	2.77	2.8	3.18	1.99	0.000868	0.000797	0.000176	0.0141	CAAX prenyl protease 1 homolog
O75880	SCO1	1.68	0.0558	-0.272	0.328	0.0104	0.93	0.667	0.604	Protein SCO1 homolog, mitochondrial
O75909	CCNK	1.94	-0.375	-0.3	-0.103	0.000516	0.474	0.566	0.844	Cyclin-K
O75915	ARL6IP5	1.38	0.918	0.705	0.908	0.00627	0.0625	0.149	0.0652	PRA1 family protein 3
O75934	BCAS2	4.21	0.72	0.755	0.744	1.19e-06	0.345	0.323	0.329	Pre-mRNA-splicing factor SPF27
O75940	SMNDC1	2.86	2.36	3.04	2.18	0.000785	0.00485	0.000406	0.00886	Survival of motor neuron-related-splicing factor 30
O75955	FLOT1	-2.31	-4.89	-4.63	-4.79	0.00221	1.37e-08	4.91e-08	2.22e-08	Flotillin-1
O75962	TRIO	6.84	2.72	3.47	3.52	3.47e-11	0.0013	6.97e-05	5.77e-05	Triple functional domain protein
O76009	KRT33A	-2.09	-3.24	-2.67	-2.22	0.00138	3.54e-06	7.61e-05	0.00075	Keratin, type I cuticular Ha3-I
O76021	RSL1D1	3.96	-0.779	-0.458	0.101	4.51e-06	0.313	0.552	0.895	Ribosomal L1 domain-containing protein 1
O76031	CLPX	4.05	3.2	3.1	3.41	8.43e-07	4.84e-05	7.46e-05	1.8e-05	ATP-dependent clpX-like chaperone, mitochondrial
O76094	SRP72	2.23	0.137	0.246	0.541	7.11e-05	0.79	0.633	0.295	Signal recognition particle subunit SRP72
O94766	B3GAT3	2.65	0.135	0.855	0.545	0.000451	0.849	0.229	0.441	Galactosylgalactosylxylosylprotein 3-beta-glucuronosyltransferase 3
O94822	LTN1	1.43	-0.307	0.206	0.333	0.0103	0.568	0.701	0.536	E3 ubiquitin-protein ligase listerin
O94874	UFL1	5.79	1.76	2.42	2.77	7.07e-08	0.0583	0.0104	0.0037	E3 UFM1-protein ligase 1
O94905	ERLIN2	2.16	0.957	0.704	1.69	0.00445	0.191	0.334	0.0235	Erlin-2
O94906	PRPF6	4.11	1.47	1.52	1.86	7.93e-08	0.0279	0.023	0.00609	Pre-mRNA-processing factor 6
O94919	ENDOD1	-1.9	-2.52	-2.98	-2.74	0.000355	6.01e-06	2.5e-07	1.29e-06	Endonuclease domain-containing 1 protein
O94925	GLS	1.26	0.432	0.028	0.444	0.00575	0.325	0.949	0.313	Glutaminase kidney isoform, mitochondrial
O94964	MTCL2	2.28	-0.187	-0.0437	0.113	0.00027	0.749	0.94	0.846	Microtubule cross-linking factor 2
O94979	SEC31A	1.67	1.26	1.36	1.8	0.0164	0.0663	0.0493	0.0103	Protein transport protein Sec31A
O95071	UBR5	1.25	0.361	-0.202	0.59	0.0208	0.492	0.7	0.264	E3 ubiquitin-protein ligase UBR5
O95104	SCAF4	3.07	-0.535	0.422	0.153	2.79e-06	0.358	0.467	0.791	SR-related and CTD-associated factor 4
O95140	MFN2	2.06	0.00923	0.085	0.128	0.000968	0.987	0.885	0.828	Mitofusin-2
O95155	UBE4B	3.03	-0.106	-0.393	0.328	9.63e-05	0.881	0.582	0.646	Ubiquitin conjugation factor E4 B
O95163	ELP1	3.1	0.955	0.813	1.17	3.95e-05	0.168	0.239	0.0939	Elongator complex protein 1
O95218	ZRANB2	-4.88	-4.44	-3.29	-5.53	3.27e-08	2.59e-07	5.12e-05	1.5e-09	Zinc finger Ran-binding domain-containing protein 2
O95232	LUC7L3	1.94	-2.22	-1.15	-2.03	0.0223	0.00923	0.165	0.0166	Luc7-like protein 3
O95235	KIF20A	1.66	-0.0162	-0.372	0.278	0.00464	0.977	0.507	0.62	Kinesin-like protein KIF20A
O95239	KIF4A	4.25	2.05	1.65	2.59	1.75e-06	0.0114	0.0392	0.00171	Chromosome-associated kinesin KIF4A
O95248	SBF1	1.58	0.263	0.0413	0.575	0.00333	0.608	0.936	0.265	Myotubularin-related protein 5
O95292	VAPB	1.5	1.05	1.55	2.18	0.062	0.186	0.0544	0.00766	Vesicle-associated membrane protein-associated protein B/C
O95299	NDUFA10	2.04	-1.08	-0.896	-0.604	0.0195	0.205	0.292	0.476	NADH dehydrogenase [ubiquinone] 1 alpha subcomplex subunit 10, mitochondrial
O95340	PAPSS2	3.74	1.59	1.19	1.9	1.55e-05	0.0455	0.132	0.0181	Bifunctional 3'-phosphoadenosine 5'-phosphosulfate synthase 2
O95347	SMC2	2.86	0.668	0.584	1.02	1.91e-06	0.21	0.272	0.0582	Structural maintenance of chromosomes protein 2
O95373	IPO7	1.04	-0.0714	-0.16	0.169	0.0107	0.856	0.684	0.666	Importin-7
O95391	SLU7	1.73	-0.233	-0.282	0.427	0.00425	0.688	0.627	0.463	Pre-mRNA-splicing factor SLU7
O95394	PGM3	1.86	-0.531	-1.16	0.376	0.0111	0.454	0.106	0.596	Phosphoacetylglucosamine mutase
O95400	CD2BP2	3.6	0.35	0.982	0.414	9.93e-06	0.632	0.183	0.572	CD2 antigen cytoplasmic tail-binding protein 2
O95425	SVIL	-3.71	-3.09	-3.68	-4.19	0.0137	0.0382	0.0145	0.00576	Supervillin
O95433	AHSA1	2.87	1.53	1.77	2.45	0.0146	0.183	0.123	0.0356	Activator of 90 kDa heat shock protein ATPase homolog 1
O95470	SGPL1	3.82	-0.195	-0.583	0.185	4.15e-05	0.818	0.494	0.827	Sphingosine-1-phosphate lyase 1
O95478	NSA2	4.4	1.82	1.97	2.19	1.11e-10	0.0013	0.000553	0.000153	Ribosome biogenesis protein NSA2 homolog
O95563	MPC2	1.92	-0.408	-0.468	-0.0795	0.00778	0.557	0.5	0.909	Mitochondrial pyruvate carrier 2
O95573	ACSL3	2.87	0.815	0.449	1.11	0.000248	0.266	0.538	0.132	Fatty acid CoA ligase Acsl3
O95707	POP4	2.53	-0.588	-0.959	0.218	5.65e-06	0.239	0.0576	0.66	Ribonuclease P protein subunit p29
O95747	OXSR1	2.3	1.05	1.21	1.64	0.00258	0.151	0.101	0.0275	Serine/threonine-protein kinase OSR1
O95782	AP2A1	2.33	1.19	1.1	1.42	0.00469	0.136	0.168	0.076	AP-2 complex subunit alpha-1
O95793	STAU1	2.97	-0.2	-0.00191	-0.79	7.5e-06	0.735	0.997	0.186	Double-stranded RNA-binding protein Staufen homolog 1
O95817	BAG3	1.7	0.473	0.195	0.647	0.00242	0.376	0.714	0.228	BAG family molecular chaperone regulator 3
O95831	AIFM1	3.07	1.19	1.01	1.6	5.32e-06	0.0519	0.0965	0.0102	Apoptosis-inducing factor 1, mitochondrial
O95864	FADS2	2.83	-0.389	-0.241	-0.276	0.000669	0.619	0.757	0.724	Acyl-CoA 6-desaturase
O95985	TOP3B	3.55	1.81	1.43	2.37	0.00016	0.0421	0.105	0.00854	DNA topoisomerase 3-beta-1
O96008	TOMM40	2.01	1.61	1.2	1.49	0.00946	0.0348	0.111	0.0503	Mitochondrial import receptor subunit TOM40 homolog
O96019	ACTL6A	1.83	-2.61	-1.51	-0.7	0.0132	0.000584	0.0388	0.328	Actin-like protein 6A
P00387	CYB5R3	1.71	0.509	2.12	2.03	0.00588	0.395	0.000797	0.0013	NADH-cytochrome b5 reductase 3
P00390	GSR	2.19	3.1	3.15	3.33	0.00438	0.000104	8.62e-05	3.76e-05	Glutathione reductase, mitochondrial
P00846	MT-ATP6	2.33	1.12	0.221	1.45	0.00185	0.121	0.756	0.0462	ATP synthase F(0) complex subunit a
P02452	COL1A1	2.66	0.801	1.32	1.39	0.00232	0.337	0.115	0.0977	Collagen alpha-1(I) chain
P02511	CRYAB	0.904	-2.23	-2.07	-1.88	0.0532	1.24e-05	3.98e-05	0.000153	Alpha-crystallin B chain
P02533	KRT14	0.312	-1.05	-1.58	-1.13	0.476	0.0192	0.000673	0.0125	Keratin, type I cytoskeletal 14
P02538	KRT6A	1.05	-1.34	-1.57	-1.6	0.0612	0.0183	0.00611	0.00541	Keratin, type II cytoskeletal 6A
P02545	LMNA	-2.35	-0.534	-1.13	-0.949	2.71e-06	0.231	0.0131	0.036	Prelamin-A/C
P02786	TFRC	1.27	0.546	0.373	0.718	0.0105	0.258	0.438	0.139	Transferrin receptor protein 1
P02795	MT2A	1.1	-0.0458	0.262	0.362	0.026	0.924	0.589	0.454	Metallothionein-2
P04083	ANXA1	-0.881	-1.85	-2.48	0.201	0.244	0.0172	0.00176	0.789	Annexin A1
P04150	NR3C1	2.66	-0.0708	-0.0469	0.622	0.000718	0.924	0.949	0.401	Glucocorticoid receptor
P04181	OAT	2.32	0.741	0.628	1.27	8.73e-05	0.177	0.252	0.0236	Ornithine aminotransferase, mitochondrial
P04183	TK1	4.81	1.15	1.02	1.53	1.71e-07	0.148	0.197	0.0572	Thymidine kinase, cytosolic
P04259	KRT6B	1.22	-1.37	-1.7	-1.95	0.0589	0.0348	0.00949	0.00328	Keratin, type II cytoskeletal 6B
P04279	SEMG1	-1.73	-2.58	-2.07	0.38	0.053	0.00481	0.0216	0.664	Semenogelin-1
P04439	HLA-A	-0.482	-2.91	-1.48	-1.81	0.598	0.00246	0.109	0.0514	HLA class I histocompatibility antigen, A alpha chain
P04818	TYMS	2.15	0.959	0.788	1.43	0.000278	0.0856	0.156	0.0119	Thymidylate synthase
P04843	RPN1	1.47	0.323	0.203	0.568	0.00096	0.444	0.63	0.181	Dolichyl-diphosphooligosaccharide--protein glycosyltransferase subunit 1
P04844	RPN2	1.36	-0.0381	-0.28	0.203	0.00263	0.929	0.515	0.636	Dolichyl-diphosphooligosaccharide--protein glycosyltransferase subunit 2
P05023	ATP1A1	1.61	0.426	0.222	0.615	0.00155	0.379	0.646	0.206	Sodium/potassium-transporting ATPase subunit alpha-1
P05141	SLC25A5	1.82	0.841	0.829	0.933	0.00021	0.069	0.0732	0.0445	ADP/ATP translocase 2
P05161	ISG15	-1.7	-2.46	-2.77	-2.29	0.0101	0.000328	6.8e-05	0.000754	Ubiquitin-like protein ISG15
P05186	ALPL	-2.51	-2.73	-3.4	-3.38	1.2e-05	2.85e-06	3.1e-08	3.46e-08	Alkaline phosphatase, tissue-nonspecific isozyme
P05198	EIF2S1	1.38	0.0195	-0.049	0.185	0.00136	0.962	0.905	0.65	Eukaryotic translation initiation factor 2 subunit 1
P05386	RPLP1	1.55	0.882	1.45	1.12	0.000459	0.0368	0.000953	0.00908	Large ribosomal subunit protein P1
P06396	GSN	-2.45	-3.34	-3.97	-4.22	0.00423	0.00016	1.27e-05	4.47e-06	Gelsolin
P06703	S100A6	-1.98	-1.75	-0.261	-1.63	0.0139	0.0288	0.739	0.0414	Protein S100-A6
P06730	EIF4E	2.25	3.27	3.18	3.09	0.0107	0.00034	0.00048	0.00066	Eukaryotic translation initiation factor 4E
P06733	ENO1	0.563	1.13	0.793	1.25	0.21	0.0141	0.0798	0.00683	Alpha-enolase
P06748	NPM1	2.18	-0.0736	-0.603	0.129	1.93e-06	0.855	0.138	0.749	Nucleophosmin
P06753	TPM3	-2.03	-1.76	-2.58	-2.35	0.00148	0.00527	8.54e-05	0.000287	Tropomyosin alpha-3 chain
P06756	ITGAV	2.63	-1.53	-0.946	0.285	0.000544	0.0363	0.189	0.69	Integrin alpha-V
P06858	LPL	2.56	-1.82	-1.26	-1.01	0.00321	0.0317	0.132	0.225	Lipoprotein lipase
P07108	DBI	2.35	2.18	2.95	1.97	0.00146	0.00295	0.000104	0.00669	Acyl-CoA-binding protein
P07355	ANXA2	0.0763	0.914	0.624	1.08	0.84	0.0188	0.104	0.00618	Annexin A2
P07477	PRSS1	-2.62	-3.54	-1.06	-1.06	0.0146	0.00126	0.31	0.309	Serine protease 1
P07686	HEXB	3.02	0.929	2	1.37	0.012	0.426	0.0909	0.241	Beta-hexosaminidase subunit beta
P07814	EPRS1	2.94	0.762	0.697	1.17	1.81e-07	0.119	0.153	0.0186	Bifunctional glutamate/proline--tRNA ligase
P07858	CTSB	2.46	0.00184	0.0568	0.208	0.00033	0.998	0.929	0.744	Cathepsin B
P07910	HNRNPC	1.71	1.55	1.32	1.7	0.000545	0.0015	0.00632	0.000596	Heterogeneous nuclear ribonucleoproteins C1/C2
P07942	LAMB1	2.02	-0.542	-0.368	0.0163	0.00165	0.374	0.545	0.979	Laminin subunit beta-1
P07947	YES1	-1.02	-1.85	-1.69	-1.88	0.036	0.000302	0.000823	0.000241	Tyrosine-protein kinase Yes
P07951	TPM2	-3.54	-3.16	-4.03	-3.92	1.51e-06	1.11e-05	1.1e-07	1.97e-07	Tropomyosin beta chain
P08134	RHOC	-0.178	-2.38	-2.23	-1.98	0.819	0.00344	0.00576	0.0137	Rho-related GTP-binding protein RhoC
P08237	PFKM	2.1	0.0768	-0.0808	0.245	0.00108	0.899	0.894	0.686	ATP-dependent 6-phosphofructokinase, muscle type
P08240	SRPRA	4.67	2.63	2.24	3	3.7e-09	0.00017	0.00113	2.77e-05	Signal recognition particle receptor subunit alpha
P08243	ASNS	2.68	2.58	2.66	2.84	0.000394	0.000608	0.000429	0.000195	Asparagine synthetase [glutamine-hydrolyzing]
P08574	CYC1	1.01	0.303	0.329	0.227	0.0118	0.438	0.401	0.561	Cytochrome c1, heme protein, mitochondrial
P08579	SNRPB2	3.79	2.18	2.86	1.78	0.00021	0.0254	0.00392	0.0659	U2 small nuclear ribonucleoprotein B''
P08581	MET	2.53	-0.0573	-0.316	0.405	6.73e-05	0.921	0.586	0.487	Hepatocyte growth factor receptor
P08621	SNRNP70	-0.0767	-2.19	-1.32	-2.18	0.922	0.00703	0.0952	0.00727	U1 small nuclear ribonucleoprotein 70 kDa
P08727	KRT19	-0.865	2.89	2.64	2.97	0.23	0.000187	0.000545	0.000132	Keratin, type I cytoskeletal 19
P08754	GNAI3	-1.3	-2.65	-2.64	-2.09	0.0948	0.00114	0.0012	0.00884	Guanine nucleotide-binding protein G(i) subunit alpha-3
P08779	KRT16	0.788	-1.11	-1.58	-1.39	0.118	0.0296	0.00254	0.00704	Keratin, type I cytoskeletal 16
P09001	MRPL3	1.7	0.372	0.426	0.588	0.0131	0.574	0.52	0.376	Large ribosomal subunit protein uL3m
P09211	GSTP1	0.00778	0.987	1.23	1.76	0.989	0.0955	0.0394	0.00392	Glutathione S-transferase P
P09234	SNRPC	3.22	1.67	2.48	2.1	0.000398	0.0541	0.00511	0.0165	U1 small nuclear ribonucleoprotein C
P09467	FBP1	0.996	0.0304	2.46	0.174	0.234	0.971	0.00464	0.835	Fructose-1,6-bisphosphatase 1
P09488	GSTM1	2.58	1.13	1.38	1.79	0.0229	0.308	0.213	0.109	Glutathione S-transferase Mu 1
P09493	TPM1	-2.69	-1.86	-2.54	-2.64	1.2e-05	0.00143	2.88e-05	1.6e-05	Tropomyosin alpha-1 chain
P09543	CNP	2.39	1.12	0.996	1.42	0.000249	0.0694	0.105	0.0231	2',3'-cyclic-nucleotide 3'-phosphodiesterase
P09601	HMOX1	1.77	2.73	2.32	2.84	0.00349	2.01e-05	0.000198	1.01e-05	Heme oxygenase 1
P09651	HNRNPA1	2.86	3.43	3.2	3.08	0.000106	6.49e-06	2.05e-05	3.63e-05	Heterogeneous nuclear ribonucleoprotein A1
P09661	SNRPA1	2.18	1.34	2.13	1.52	0.00164	0.0462	0.00205	0.0242	U2 small nuclear ribonucleoprotein A'
P0C0S5	H2AZ1	-0.906	-1.12	-1.18	-1.59	0.0839	0.0346	0.0264	0.00328	Histone H2A.Z
P0C0S8	H2AC11	-0.222	-2.05	-1.72	-1.14	0.726	0.00217	0.00899	0.0768	Histone H2A type 1
P0DMV8	HSPA1A	1.12	0.558	0.452	0.871	0.00587	0.156	0.248	0.029	Heat shock 70 kDa protein 1A
P0DP23	CALM1	-1.54	-1.85	-1.43	-1.75	0.00454	0.000804	0.00783	0.00139	Calmodulin-1
P0DPA2	VSIG8	1.69	0.000427	4.08	0.138	0.16	1	0.00122	0.908	V-set and immunoglobulin domain-containing protein 8
P0DPB6	POLR1D	1.53	-0.0662	0.19	0.12	0.00948	0.907	0.738	0.833	DNA-directed RNA polymerases I and III subunit RPAC2
P10398	ARAF	2.5	0.536	0.51	0.618	0.000671	0.438	0.461	0.372	Serine/threonine-protein kinase A-Raf
P10412	H1-4	1.99	-0.95	-0.657	-0.299	0.000229	0.0627	0.194	0.551	Histone H1.4
P10586	PTPRF	2.94	0.421	-0.71	0.224	0.000303	0.579	0.351	0.767	Receptor-type tyrosine-protein phosphatase F
P10620	MGST1	2.22	1.1	0.976	1.29	0.000174	0.0485	0.079	0.022	Microsomal glutathione S-transferase 1
P11137	MAP2	1.52	0.104	-0.196	0.28	0.0183	0.868	0.754	0.656	Microtubule-associated protein 2
P11166	SLC2A1	1.93	-0.00811	0.0312	0.442	0.000311	0.987	0.95	0.376	Solute carrier family 2, facilitated glucose transporter member 1
P11177	PDHB	1.26	0.146	-0.0562	0.439	0.00632	0.743	0.899	0.325	Pyruvate dehydrogenase E1 component subunit beta, mitochondrial
P11182	DBT	-3.56	-0.541	-0.922	-0.46	0.0125	0.694	0.504	0.738	Lipoamide acyltransferase component of branched-chain alpha-keto acid dehydrogenase complex, mitochondrial
P11387	TOP1	1.55	-1.1	-1.13	-0.759	0.0146	0.0795	0.0705	0.222	DNA topoisomerase 1
P11413	G6PD	1.42	0.167	0.274	0.343	0.0068	0.74	0.586	0.496	Glucose-6-phosphate 1-dehydrogenase
P11586	MTHFD1	1.19	0.86	0.722	0.985	0.0095	0.0564	0.107	0.0298	C-1-tetrahydrofolate synthase, cytoplasmic
P11717	IGF2R	1.68	-0.727	-0.445	-0.567	0.0105	0.255	0.485	0.374	Cation-independent mannose-6-phosphate receptor
P11940	PABPC1	0.887	1.61	1.6	1.75	0.0523	0.000739	0.000812	0.000274	Polyadenylate-binding protein 1
P12004	PCNA	1.38	0.534	0.203	0.571	0.000298	0.138	0.569	0.113	Proliferating cell nuclear antigen
P12235	SLC25A4	2.36	-1.17	-0.361	-0.142	0.000279	0.0565	0.55	0.813	ADP/ATP translocase 1
P12236	SLC25A6	4.34	2.54	2.72	2.46	2.59e-08	0.000298	0.000122	0.000428	ADP/ATP translocase 3
P12268	IMPDH2	-1.08	-1.89	-1.8	-1.42	0.0152	6.3e-05	0.000125	0.00183	Inosine-5'-monophosphate dehydrogenase 2
P12273	PIP	-2.07	-2.54	-2.49	-2.3	0.00275	0.000328	0.000421	0.000997	Prolactin-inducible protein
P12956	XRCC6	-2.08	-1.9	-2.22	-2.01	0.000937	0.0022	0.000442	0.00133	X-ray repair cross-complementing protein 6
P13010	XRCC5	-1.96	-1.89	-2.1	-1.83	0.00361	0.00474	0.00187	0.00631	X-ray repair cross-complementing protein 5
P13497	BMP1	1.51	-0.299	-0.654	0.0766	0.0138	0.616	0.274	0.897	Bone morphogenetic protein 1
P13645	KRT10	-0.601	-0.805	-1.25	-1.3	0.131	0.0453	0.0026	0.00175	Keratin, type I cytoskeletal 10
P13647	KRT5	-0.527	-1.48	-1.84	-1.72	0.256	0.00234	0.000226	0.000499	Keratin, type II cytoskeletal 5
P13674	P4HA1	2.71	-0.0902	-0.0334	0.582	0.000197	0.894	0.961	0.39	Prolyl 4-hydroxylase subunit alpha-1
P13797	PLS3	-1.71	0.346	-0.738	0.173	0.00639	0.567	0.224	0.773	Plastin-3
P14314	PRKCSH	0.214	-1.88	-2.77	-1.52	0.78	0.0177	0.000707	0.052	Glucosidase 2 subunit beta
P14618	PKM	0.896	1.76	1.59	1.85	0.0705	0.000683	0.0019	0.000403	Pyruvate kinase PKM
P14649	MYL6B	-3.06	-2.16	-3.05	-2.81	3.91e-06	0.000567	4.16e-06	1.63e-05	Myosin light chain 6B
P14866	HNRNPL	2.95	4.7	4.27	4.59	0.000275	1.06e-07	7.68e-07	1.73e-07	Heterogeneous nuclear ribonucleoprotein L
P14868	DARS1	3.13	0.739	0.764	1.18	4.24e-07	0.172	0.158	0.0315	Aspartate--tRNA ligase, cytoplasmic
P14923	JUP	-0.479	-1.01	-0.936	-1.26	0.267	0.0224	0.0332	0.00492	Junction plakoglobin
P15291	B4GALT1	0.288	-1.57	-1.56	-1.35	0.534	0.00132	0.00141	0.00528	Beta-1,4-galactosyltransferase 1
P15311	EZR	-2.19	-1.27	-1.94	-0.978	0.0187	0.164	0.0358	0.281	Ezrin
P15880	RPS2	5.14	2.56	2.92	2.83	1.18e-08	0.00124	0.000284	0.000414	Small ribosomal subunit protein uS5
P15924	DSP	0.277	-1.4	-0.939	-1.39	0.561	0.00496	0.0534	0.00531	Desmoplakin
P15927	RPA2	-1.03	-1.67	-2.38	-1.5	0.198	0.0394	0.00413	0.0637	Replication protein A 32 kDa subunit
P15941	MUC1	-1.81	-3.15	-2.9	-2.9	0.00291	1.85e-06	7.91e-06	7.81e-06	Mucin-1
P16070	CD44	-0.351	-2.66	-1.91	-1.18	0.677	0.00263	0.0268	0.164	CD44 antigen
P16104	H2AX	-0.253	-4.01	-3.6	-3.54	0.762	1.56e-05	7.91e-05	9.8e-05	Histone H2AX
P16144	ITGB4	4.09	-0.207	-0.517	0.176	1.38e-06	0.781	0.487	0.813	Integrin beta-4
P16220	CREB1	-4.36	-5.49	-5.2	-4.11	5.34e-09	1.03e-11	4.94e-11	2.24e-08	Cyclic AMP-responsive element-binding protein 1
P16401	H1-5	1.93	-0.605	-0.304	0.00923	0.000296	0.226	0.541	0.985	Histone H1.5
P16402	H1-3	2.47	-0.841	-0.549	0.485	0.000953	0.235	0.436	0.491	Histone H1.3
P16403	H1-2	1.56	-0.918	-0.733	-0.466	0.00146	0.0529	0.119	0.318	Histone H1.2
P16615	ATP2A2	1.85	0.265	0.244	0.489	0.00126	0.624	0.652	0.368	Sarcoplasmic/endoplasmic reticulum calcium ATPase 2
P16989	YBX3	1.54	0.476	0.288	0.53	0.00602	0.377	0.592	0.326	Y-box-binding protein 3
P17096	HMGA1	-1.87	-1.56	-1.99	-1.3	0.00187	0.0083	0.000999	0.026	High mobility group protein HMG-I/HMG-Y
P17252	PRKCA	2.23	1.34	1.02	1.25	0.0173	0.144	0.265	0.174	Protein kinase C alpha type
P17480	UBTF	1.67	-0.673	-0.832	-0.377	0.00323	0.217	0.128	0.486	Nucleolar transcription factor 1
P17544	ATF7	-0.846	-2.13	-1.91	-1.87	0.174	0.00113	0.00316	0.00381	Cyclic AMP-dependent transcription factor ATF-7
P17812	CTPS1	1.42	0.379	0.269	0.623	0.00507	0.437	0.581	0.204	CTP synthase 1
P17844	DDX5	1.23	0.531	0.472	0.551	0.00439	0.203	0.256	0.186	Probable ATP-dependent RNA helicase DDX5
P17858	PFKL	2.66	0.706	0.713	-0.0526	0.00379	0.423	0.418	0.952	ATP-dependent 6-phosphofructokinase, liver type
P17931	LGALS3	-1.44	-2.65	-0.164	-2.67	0.0997	0.00336	0.849	0.00324	Galectin-3
P18031	PTPN1	3.7	0.12	-0.441	0.29	0.000327	0.9	0.646	0.762	Tyrosine-protein phosphatase non-receptor type 1
P18077	RPL35A	1.84	0.598	0.52	0.779	0.000238	0.201	0.265	0.0979	Large ribosomal subunit protein eL33
P18124	RPL7	2.31	0.788	0.722	1.01	1.61e-06	0.0674	0.0927	0.0204	Large ribosomal subunit protein uL30
P18621	RPL17	1.28	-0.572	-0.563	-0.514	0.00175	0.145	0.151	0.19	Large ribosomal subunit protein uL22
P18669	PGAM1	1.08	0.0253	2.12	-0.0902	0.132	0.972	0.00425	0.899	Phosphoglycerate mutase 1
P18846	ATF1	-4.47	-4.28	-4.6	-4.3	6.78e-06	1.37e-05	4.03e-06	1.27e-05	Cyclic AMP-dependent transcription factor ATF-1
P19013	KRT4	1.04	-2.32	-2.14	-2.77	0.215	0.00749	0.0129	0.00164	Keratin, type II cytoskeletal 4
P19105	MYL12A	-2.54	-2.1	-2.3	-2.37	1.25e-07	5.05e-06	9.49e-07	5.42e-07	Myosin regulatory light chain 12A
P19338	NCL	1.31	-0.0809	-0.396	-0.00656	0.00386	0.852	0.363	0.988	Nucleolin
P19388	POLR2E	4.01	0.337	0.601	1.64	1.23e-05	0.682	0.467	0.0505	DNA-directed RNA polymerases I, II, and III subunit RPABC1
P19447	ERCC3	3.59	-0.244	0.0817	0.0812	7.17e-08	0.666	0.885	0.886	General transcription and DNA repair factor IIH helicase/translocase subunit XPB
P19484	TFEB	-5.65	-4.36	-5.24	-5.01	2.58e-06	0.000148	9.59e-06	2.02e-05	Transcription factor EB
P19525	EIF2AK2	2.09	-0.192	-0.139	0.138	0.00013	0.703	0.782	0.783	Interferon-induced, double-stranded RNA-activated protein kinase
P19532	TFE3	-4.76	-2.94	-2.6	-2.49	4.33e-05	0.00774	0.0173	0.0226	Transcription factor E3
P19623	SRM	1.63	4.18	3.63	3.97	0.0146	5.17e-08	9.61e-07	1.56e-07	Spermidine synthase
P20020	ATP2B1	2.81	-0.117	-0.0529	-0.383	0.00588	0.905	0.957	0.695	Plasma membrane calcium-transporting ATPase 1
P20042	EIF2S2	1.39	0.439	0.212	0.0946	0.00707	0.377	0.668	0.848	Eukaryotic translation initiation factor 2 subunit 2
P20226	TBP	-3.05	-4	-4.15	-3.96	0.00016	2.35e-06	1.15e-06	2.77e-06	TATA-box-binding protein
P20585	MSH3	2.43	-1.56	-1.51	-0.644	0.00351	0.0547	0.0626	0.419	DNA mismatch repair protein Msh3
P20908	COL5A1	1.61	0.154	-0.0048	0.396	0.00548	0.782	0.993	0.477	Collagen alpha-1(V) chain
P20962	PTMS	2.25	1	-0.246	-0.0538	0.0165	0.272	0.786	0.953	Parathymosin
P21127	CDK11B	2.3	-2.57	-1.07	-1.06	0.029	0.0155	0.3	0.306	Cyclin-dependent kinase 11B
P21266	GSTM3	1.66	1.58	1.24	1.78	0.0175	0.0233	0.0719	0.0112	Glutathione S-transferase Mu 3
P21796	VDAC1	0.101	-1.81	-1.44	-1.34	0.798	3e-05	0.000585	0.00124	Non-selective voltage-gated ion channel VDAC1
P21953	BCKDHB	1.32	-0.305	-0.322	0.165	0.0119	0.548	0.526	0.745	2-oxoisovalerate dehydrogenase subunit beta, mitochondrial
P21964	COMT	3.01	1.35	1.35	1.61	0.00381	0.179	0.177	0.109	Catechol O-methyltransferase
P21980	TGM2	1.72	0.15	-0.0492	0.0209	0.0122	0.821	0.941	0.975	Protein-glutamine gamma-glutamyltransferase 2
P22087	FBL	5.13	1.57	4.11	2.9	4.17e-05	0.172	0.000705	0.0137	rRNA 2'-O-methyltransferase fibrillarin
P22102	GART	1.75	0.664	0.41	0.752	0.00293	0.239	0.466	0.183	Trifunctional purine biosynthetic protein adenosine-3
P22626	HNRNPA2B1	1.99	2.53	2.42	2.75	0.000144	3.6e-06	7.59e-06	7.31e-07	Heterogeneous nuclear ribonucleoproteins A2/B1
P22694	PRKACB	2.69	-0.316	-0.183	0.128	0.00238	0.708	0.828	0.879	cAMP-dependent protein kinase catalytic subunit beta
P22830	FECH	2.45	1.67	1.3	1.61	0.00158	0.0262	0.0807	0.0318	Ferrochelatase, mitochondrial
P23246	SFPQ	0.54	3.26	2.97	3.16	0.298	8.38e-08	5.85e-07	1.65e-07	Splicing factor, proline- and glutamine-rich
P23258	TUBG1	2.22	0.672	0.516	0.86	0.000275	0.24	0.365	0.134	Tubulin gamma-1 chain
P23284	PPIB	1.64	1.09	1.08	1.42	0.00209	0.0364	0.0373	0.00699	Peptidyl-prolyl cis-trans isomerase B
P23396	RPS3	1.31	0.2	0.12	0.328	0.00425	0.647	0.784	0.455	Small ribosomal subunit protein uS3
P23634	ATP2B4	1.84	2.64	1.91	3.65	0.0538	0.00666	0.0451	0.000276	Plasma membrane calcium-transporting ATPase 4
P23743	DGKA	3.69	0.205	-0.118	0.573	4.15e-07	0.745	0.852	0.366	Diacylglycerol kinase alpha
P23919	DTYMK	2.44	0.788	0.416	1.09	0.000104	0.176	0.472	0.0637	Thymidylate kinase
P24844	MYL9	-2.13	-1.59	-2.43	-2.1	1.65e-05	0.000788	1.7e-06	2.11e-05	Myosin regulatory light polypeptide 9
P24928	POLR2A	1.65	-0.0451	-0.472	0.0203	0.0142	0.945	0.47	0.975	DNA-directed RNA polymerase II subunit RPB1
P24941	CDK2	1.52	0.852	0.562	0.977	0.0054	0.108	0.286	0.0668	Cyclin-dependent kinase 2
P25311	AZGP1	-1.58	-0.979	-0.405	-0.111	0.00857	0.0962	0.486	0.848	Zinc-alpha-2-glycoprotein
P25398	RPS12	1.45	0.812	0.473	0.647	0.000688	0.0466	0.24	0.11	Small ribosomal subunit protein eS12
P25440	BRD2	2.37	-0.25	0.426	-0.112	0.0002	0.673	0.472	0.85	Bromodomain-containing protein 2
P25490	YY1	3.53	0.832	0.313	1.49	1.06e-05	0.25	0.663	0.0427	Transcriptional repressor protein YY1
P25686	DNAJB2	1.82	0.966	0.823	1.12	0.00973	0.159	0.229	0.104	DnaJ homolog subfamily B member 2
P25789	PSMA4	-1.9	-1.32	-1.29	-1.97	0.0202	0.102	0.111	0.0162	Proteasome subunit alpha type-4
P26196	DDX6	4.7	5.85	5.95	6.21	1.71e-09	3.62e-12	2.11e-12	5.7e-13	Probable ATP-dependent RNA helicase DDX6
P26368	U2AF2	1.72	0.00394	0.959	0.218	0.000828	0.993	0.0518	0.651	Splicing factor U2AF 65 kDa subunit
P26373	RPL13	1.91	0.689	0.434	0.761	2.53e-05	0.098	0.293	0.0687	Large ribosomal subunit protein eL13
P26447	S100A4	-1.2	-1.43	-2.33	-2.01	0.0888	0.045	0.00157	0.00568	Protein S100-A4
P26599	PTBP1	1.01	1.84	1.63	2.06	0.0417	0.000419	0.00152	9.8e-05	Polypyrimidine tract-binding protein 1
P26639	TARS1	2.82	2.6	2.26	2.91	1.2e-05	4.3e-05	0.000273	7.11e-06	Threonine--tRNA ligase 1, cytoplasmic
P26640	VARS1	3.07	1.96	1.81	2.22	0.000346	0.0174	0.0277	0.00761	Valine--tRNA ligase
P27105	STOM	-0.0378	-3.55	-3.92	-3.12	0.955	2.62e-06	3.83e-07	2.33e-05	Stomatin
P27448	MARK3	3.77	0.716	1.07	1.65	2.85e-06	0.317	0.139	0.0246	MAP/microtubule affinity-regulating kinase 3
P27635	RPL10	2.38	0.955	0.832	1.12	4.26e-06	0.042	0.0751	0.0184	Large ribosomal subunit protein uL16
P27658	COL8A1	0.44	-2.24	-2.61	-2.71	0.431	0.000199	2.22e-05	1.23e-05	Collagen alpha-1(VIII) chain
P28288	ABCD3	4	1.76	1.81	1.98	0.000124	0.0716	0.064	0.0434	ATP-binding cassette sub-family D member 3
P28289	TMOD1	-5.57	-4.72	-4.11	-5.16	6.06e-09	2.54e-07	3.7e-06	3.69e-08	Tropomodulin-1
P28331	NDUFS1	2.82	1.05	1.36	1.85	0.00154	0.217	0.112	0.0317	NADH-ubiquinone oxidoreductase 75 kDa subunit, mitochondrial
P28340	POLD1	3.06	0.938	1.15	1.74	0.000203	0.223	0.137	0.026	DNA polymerase delta catalytic subunit
P28347	TEAD1	-3.37	-3.05	-3.25	-2.19	0.00552	0.0112	0.00721	0.0646	Transcriptional enhancer factor TEF-1
P28370	SMARCA1	2.17	-0.503	-0.561	-0.243	0.000935	0.417	0.366	0.694	SWI/SNF-related matrix-associated actin-dependent regulator of chromatin subfamily A member 1
P28799	GRN	2.87	-0.205	0.827	0.021	0.000352	0.784	0.272	0.978	Progranulin
P29084	GTF2E2	2.26	-0.583	-0.119	0.0716	0.000167	0.297	0.831	0.897	Transcription initiation factor IIE subunit beta
P29218	IMPA1	2.29	2.28	1.17	1.89	0.00125	0.00134	0.0853	0.00682	Inositol monophosphatase 1
P29317	EPHA2	2.49	-0.465	0.988	-0.0113	0.00178	0.539	0.195	0.988	Ephrin type-A receptor 2
P29372	MPG	1.85	-0.124	-1.12	0.293	0.00569	0.847	0.0869	0.648	DNA-3-methyladenine glycosylase
P29401	TKT	1.33	1.39	1.41	1.67	0.00335	0.00234	0.00204	0.000325	Transketolase
P29558	RBMS1	4.17	3.29	3.36	3.67	2.23e-06	0.000103	7.38e-05	2.03e-05	RNA-binding motif, single-stranded-interacting protein 1
P29692	EEF1D	1.24	1.57	1.55	1.69	0.0146	0.00248	0.00275	0.0012	Elongation factor 1-delta
P29992	GNA11	2.36	-2.18	-2.16	-0.777	0.00361	0.00681	0.00738	0.318	Guanine nucleotide-binding protein subunit alpha-11
P30041	PRDX6	0.825	1.14	0.895	1.35	0.0548	0.00903	0.0379	0.00226	Peroxiredoxin-6
P30048	PRDX3	-1.93	-0.555	-0.265	0.174	0.0199	0.491	0.742	0.828	Thioredoxin-dependent peroxide reductase, mitochondrial
P30049	ATP5F1D	2.36	-0.29	-0.191	0.599	0.00536	0.721	0.814	0.462	ATP synthase F(1) complex subunit delta, mitochondrial
P30050	RPL12	1.39	0.321	0.257	0.245	0.000454	0.388	0.488	0.508	Large ribosomal subunit protein uL11
P30260	CDC27	4.46	-0.838	-0.746	-0.294	1.95e-06	0.313	0.368	0.722	Cell division cycle protein 27 homolog
P30536	TSPO	3.46	0.846	1.26	0.494	0.00153	0.415	0.227	0.633	Translocator protein
P30876	POLR2B	2.77	0.777	-0.4	0.572	0.0014	0.345	0.626	0.486	DNA-directed RNA polymerase II subunit RPB2
P31040	SDHA	2.23	1.49	1.39	1.78	0.00578	0.0584	0.0768	0.0252	Succinate dehydrogenase [ubiquinone] flavoprotein subunit, mitochondrial
P31153	MAT2A	2.55	2.99	3.11	3.14	0.000298	3.46e-05	1.93e-05	1.66e-05	S-adenosylmethionine synthase isoform type-2
P31327	CPS1	1.27	0.803	0.727	1.02	0.00269	0.0514	0.0768	0.0141	Carbamoyl-phosphate synthase [ammonia], mitochondrial
P31350	RRM2	2.22	0.646	1.37	1.98	0.00224	0.351	0.0523	0.00594	Ribonucleoside-diphosphate reductase subunit M2
P31942	HNRNPH3	3.05	3.27	3.13	3.6	2.98e-07	6.61e-08	1.68e-07	6.79e-09	Heterogeneous nuclear ribonucleoprotein H3
P31943	HNRNPH1	1.97	1.43	1.11	1.26	1.93e-05	0.00117	0.0104	0.00386	Heterogeneous nuclear ribonucleoprotein H
P32119	PRDX2	-1.2	0.213	0.426	0.392	0.0173	0.663	0.386	0.424	Peroxiredoxin-2
P32969	RPL9	1.59	-0.00882	-0.148	0.282	2.82e-05	0.98	0.667	0.414	Large ribosomal subunit protein uL6
P33121	ACSL1	1.5	0.246	0.621	0.208	0.00279	0.606	0.196	0.663	Long-chain-fatty-acid--CoA ligase 1
P33897	ABCD1	2.18	0.613	1.56	0.192	0.00165	0.352	0.0204	0.77	ATP-binding cassette sub-family D member 1
P33947	KDELR2	3.7	1.56	2.38	2.47	5.31e-07	0.0181	0.000494	0.000331	ER lumen protein-retaining receptor 2
P33991	MCM4	1.5	0.86	0.808	1.01	0.00647	0.109	0.132	0.0605	DNA replication licensing factor MCM4
P33992	MCM5	2.63	2.06	1.87	2.24	0.00187	0.013	0.0231	0.00713	DNA replication licensing factor MCM5
P33993	MCM7	1.24	0.607	0.359	0.772	0.00525	0.157	0.4	0.0739	DNA replication licensing factor MCM7
P35030	PRSS3	-0.728	-2.13	-0.212	-0.454	0.308	0.00423	0.766	0.524	Trypsin-3
P35080	PFN2	0.563	2.35	2.4	2.68	0.426	0.00159	0.00129	0.00039	Profilin-2
P35221	CTNNA1	3.03	0.627	0.439	1.82	0.00146	0.488	0.626	0.0481	Catenin alpha-1
P35232	PHB1	-0.497	-1.84	-1.02	-1.19	0.331	0.000711	0.0506	0.0229	Prohibitin 1
P35244	RPA3	-1.54	-1.91	-2.27	-1.42	0.01	0.00168	0.000258	0.0171	Replication protein A 14 kDa subunit
P35249	RFC4	2.16	0.885	0.821	1.21	0.000113	0.0904	0.115	0.0223	Replication factor C subunit 4
P35250	RFC2	2.24	0.679	-0.00537	1.02	0.000276	0.239	0.993	0.0786	Replication factor C subunit 2
P35251	RFC1	2.31	-0.479	-0.786	-0.101	0.000157	0.398	0.168	0.858	Replication factor C subunit 1
P35268	RPL22	1.16	-0.0976	-0.104	0.0647	0.00396	0.799	0.787	0.866	Large ribosomal subunit protein eL22
P35527	KRT9	-0.631	-0.783	-1.14	-0.849	0.121	0.0561	0.00628	0.0391	Keratin, type I cytoskeletal 9
P35568	IRS1	2.11	0.359	0.309	0.755	0.0129	0.663	0.707	0.361	Insulin receptor substrate 1
P35579	MYH9	-2.46	-1.8	-2.32	-2.16	2.45e-07	5.75e-05	8.45e-07	3.22e-06	Myosin-9
P35580	MYH10	-2.22	-1.62	-2.11	-1.88	1.23e-07	4.09e-05	3.79e-07	3.4e-06	Myosin-10
P35610	SOAT1	1.44	-1.23	-1.54	-2.14	0.0249	0.0543	0.0171	0.00119	Sterol O-acyltransferase 1
P35637	FUS	0.747	1.35	1.24	1.37	0.0454	0.000545	0.00135	0.000467	RNA-binding protein FUS
P35658	NUP214	3.55	2.26	2.15	2.47	2.6e-10	5.95e-06	1.36e-05	1.24e-06	Nuclear pore complex protein Nup214
P35749	MYH11	-5.37	-6.38	-6.5	-5.36	9.25e-10	7.09e-12	4.1e-12	9.9e-10	Myosin-11
P36404	ARL2	1.73	0.556	0.375	0.341	0.00176	0.292	0.476	0.517	ADP-ribosylation factor-like protein 2
P36507	MAP2K2	2.17	-0.0177	-0.357	0.641	0.00935	0.982	0.657	0.426	Dual specificity mitogen-activated protein kinase kinase 2
P36542	ATP5F1C	1.05	0.194	-0.141	0.172	0.008	0.609	0.711	0.651	ATP synthase F(1) complex subunit gamma, mitochondrial
P36578	RPL4	3.52	1.66	1.7	1.82	7.43e-09	0.00178	0.00138	0.000694	Large ribosomal subunit protein uL4
P36873	PPP1CC	1.6	0.466	0.266	0.195	0.00763	0.421	0.644	0.736	Serine/threonine-protein phosphatase PP1-gamma catalytic subunit
P36915	GNL1	1.83	-0.642	-0.674	-0.203	0.00168	0.249	0.227	0.714	Guanine nucleotide-binding protein-like 1
P36957	DLST	-1.7	-1.75	-1.98	-2.3	0.0357	0.0303	0.0149	0.00529	Dihydrolipoyllysine-residue succinyltransferase component of 2-oxoglutarate dehydrogenase complex, mitochondrial
P37198	NUP62	2.93	1.44	1.19	1.66	7.56e-12	5.1e-05	0.000621	5.46e-06	Nuclear pore glycoprotein p62
P37268	FDFT1	2.01	0.505	0.764	1.21	0.0014	0.398	0.204	0.047	Squalene synthase
P38159	RBMX	1.1	0.653	0.378	0.729	0.0138	0.135	0.383	0.0962	RNA-binding motif protein, X chromosome
P38606	ATP6V1A	1.68	0.796	0.904	0.967	0.0103	0.213	0.158	0.132	V-type proton ATPase catalytic subunit A
P38919	EIF4A3	3.52	3.48	3.75	4.03	0.000769	0.000849	0.000372	0.000152	Eukaryotic initiation factor 4A-III
P38935	IGHMBP2	2.7	0.105	0.423	-0.131	9.18e-05	0.869	0.505	0.836	DNA-binding protein SMUBP-2
P39023	RPL3	2.65	0.682	0.568	0.935	4.49e-07	0.138	0.215	0.0443	Large ribosomal subunit protein uL3
P39656	DDOST	1.22	-0.167	-0.461	0.0819	0.00321	0.671	0.245	0.835	Dolichyl-diphosphooligosaccharide--protein glycosyltransferase 48 kDa subunit
P39748	FEN1	2.55	1.1	0.937	1.29	9.83e-08	0.00881	0.0248	0.00244	Flap endonuclease 1
P39880	CUX1	-3.73	-1.37	-1.9	-1.09	2.97e-08	0.0186	0.00146	0.0575	Homeobox protein cut-like 1
P40222	TXLNA	5.02	0.767	0.479	0.497	2.2e-09	0.264	0.484	0.468	Alpha-taxilin
P40429	RPL13A	2.08	0.668	0.784	0.927	2.36e-05	0.138	0.0834	0.0419	Large ribosomal subunit protein uL13
P40616	ARL1	1.17	-0.0979	-0.173	0.0928	0.0136	0.832	0.708	0.84	ADP-ribosylation factor-like protein 1
P40763	STAT3	2.11	-0.15	-0.442	-0.169	0.0171	0.861	0.606	0.844	Signal transducer and activator of transcription 3
P40937	RFC5	2.41	1.07	1.29	1.36	0.000258	0.0865	0.0398	0.0306	Replication factor C subunit 5
P40938	RFC3	1.41	-0.218	-0.208	0.229	0.00392	0.641	0.657	0.625	Replication factor C subunit 3
P41091	EIF2S3	1.82	0.529	0.482	0.764	0.000244	0.253	0.298	0.102	Eukaryotic translation initiation factor 2 subunit 3
P41223	BUD31	1.87	1.16	0.328	1.42	7e-05	0.00939	0.447	0.00174	Protein BUD31 homolog
P41252	IARS1	3.26	1.05	0.882	1.29	4.9e-07	0.0652	0.121	0.0254	Isoleucine--tRNA ligase, cytoplasmic
P41743	PRKCI	4.73	1.34	0.847	1.56	9.18e-08	0.0792	0.263	0.042	Protein kinase C iota type
P42166	TMPO	-2.87	-1.22	-1.56	-1.43	1.24e-07	0.0108	0.0014	0.00312	Lamina-associated polypeptide 2, isoform alpha
P42167	TMPO	-1.78	-0.706	-1.15	-1.04	0.000388	0.137	0.0173	0.0314	Lamina-associated polypeptide 2, isoforms beta/gamma
P42224	STAT1	2.35	0.475	-0.283	0.834	0.000375	0.442	0.647	0.18	Signal transducer and activator of transcription 1-alpha/beta
P42285	MTREX	6.18	2.45	2.41	2.91	1.46e-11	0.000974	0.00118	0.000128	Exosome RNA helicase MTR4
P42677	RPS27	2.24	0.926	0.67	0.96	1.73e-05	0.0537	0.159	0.0458	Small ribosomal subunit protein eS27
P42694	HELZ	3.83	3.3	3.38	3.65	1.33e-08	3.66e-07	2.22e-07	3.96e-08	Probable helicase with zinc finger domain
P42695	NCAPD3	4.97	-0.114	-0.945	-0.471	1.68e-08	0.877	0.201	0.521	Condensin-2 complex subunit D3
P42696	RBM34	4.18	0.0265	-0.325	-0.0243	6.43e-10	0.961	0.55	0.964	RNA-binding protein 34
P42704	LRPPRC	1.37	0.62	0.3	0.779	0.00486	0.186	0.52	0.0988	Leucine-rich PPR motif-containing protein, mitochondrial
P42766	RPL35	2.2	0.252	0.502	0.209	3.38e-05	0.603	0.302	0.666	Large ribosomal subunit protein uL29
P43243	MATR3	1.21	1.23	1.08	1.53	0.03	0.0274	0.053	0.00696	Matrin-3
P43246	MSH2	2.35	1.09	0.909	1.35	0.000197	0.0674	0.124	0.0241	DNA mismatch repair protein Msh2
P43353	ALDH3B1	1.96	0.468	0.846	1.04	0.00742	0.507	0.233	0.146	Aldehyde dehydrogenase family 3 member B1
P43897	TSFM	1.6	2.49	1.57	2.96	0.066	0.0051	0.0708	0.00109	Elongation factor Ts, mitochondrial
P46087	NOP2	3.45	-1.02	-0.946	-0.771	6.87e-05	0.204	0.237	0.334	28S rRNA (cytosine(4447)-C(5))-methyltransferase
P46100	ATRX	2.63	0.737	-0.155	0.903	0.00212	0.366	0.848	0.269	Transcriptional regulator ATRX
P46459	NSF	2.01	0.748	0.861	0.798	0.00558	0.284	0.219	0.254	Vesicle-fusing ATPase
P46734	MAP2K3	2.75	0.00741	0.391	0.079	0.0018	0.993	0.641	0.925	Dual specificity mitogen-activated protein kinase kinase 3
P46776	RPL27A	1.97	0.237	-0.224	0.242	0.000195	0.63	0.648	0.622	Large ribosomal subunit protein uL15
P46777	RPL5	1.87	0.204	0.052	0.349	0.000269	0.669	0.913	0.464	Large ribosomal subunit protein uL18
P46778	RPL21	1.97	0.0522	0.0014	0.0458	5.04e-05	0.906	0.997	0.918	Large ribosomal subunit protein eL21
P46779	RPL28	1.07	-0.501	-0.34	-0.0884	0.026	0.286	0.468	0.85	Large ribosomal subunit protein eL28
P46781	RPS9	2.18	0.518	0.394	0.579	4.49e-06	0.223	0.352	0.174	Small ribosomal subunit protein uS4
P46782	RPS5	1.46	0.5	0.246	0.623	0.00085	0.227	0.55	0.135	Small ribosomal subunit protein uS7
P46783	RPS10	1.18	-0.17	-0.131	0.0139	0.00109	0.617	0.699	0.967	Small ribosomal subunit protein eS10
P46940	IQGAP1	1.05	-0.432	-0.762	-0.208	0.0161	0.31	0.0766	0.623	Ras GTPase-activating-like protein IQGAP1
P46977	STT3A	2.69	1.1	0.919	1.1	0.000142	0.0958	0.164	0.0959	Dolichyl-diphosphooligosaccharide--protein glycosyltransferase subunit STT3A
P47755	CAPZA2	-1.13	-0.879	-0.854	-0.504	0.0235	0.0753	0.0836	0.303	F-actin-capping protein subunit alpha-2
P47756	CAPZB	-1.45	-0.777	-0.786	-0.751	0.00208	0.0877	0.0843	0.0985	F-actin-capping protein subunit beta
P47897	QARS1	2.87	0.676	0.572	0.904	4.07e-07	0.172	0.247	0.0702	Glutamine--tRNA ligase
P47914	RPL29	2.87	-0.306	-0.154	0.25	2.86e-05	0.623	0.804	0.689	Large ribosomal subunit protein eL29
P47929	LGALS7	-2.13	-2.85	-1.9	-3	0.0102	0.00082	0.0211	0.000468	Galectin-7
P48059	LIMS1	3.42	2.72	2.57	2.71	5.9e-06	0.000182	0.000367	0.000197	LIM and senescent cell antigen-like-containing domain protein 1
P48147	PREP	0.546	0.414	1.99	-0.23	0.422	0.542	0.00488	0.735	Prolyl endopeptidase
P48444	ARCN1	3.08	0.24	0.187	0.592	6.83e-06	0.694	0.76	0.336	Coatomer subunit delta
P48507	GCLM	1.94	4.12	3.84	4.41	0.0251	1.12e-05	3.32e-05	3.45e-06	Glutamate--cysteine ligase regulatory subunit
P48634	PRRC2A	2.63	2.38	2.16	2.4	2.76e-06	1.59e-05	6.63e-05	1.39e-05	Protein PRRC2A
P48643	CCT5	1.32	1.5	1.06	1.67	0.0301	0.0146	0.0798	0.00693	T-complex protein 1 subunit epsilon
P48651	PTDSS1	3.75	0.706	0.184	0.848	5.31e-05	0.406	0.828	0.319	Phosphatidylserine synthase 1
P48729	CSNK1A1	1.98	0.585	0.964	0.76	0.00192	0.337	0.117	0.213	Casein kinase I isoform alpha
P48730	CSNK1D	3.59	2.36	2.95	2.45	8.71e-05	0.0069	0.00093	0.00507	Casein kinase I isoform delta
P49207	RPL34	1.57	-0.314	-0.362	-0.12	0.00118	0.494	0.431	0.793	Large ribosomal subunit protein eL34
P49257	LMAN1	1.96	1.21	0.961	1.16	0.0013	0.0402	0.1	0.0487	Protein ERGIC-53
P49327	FASN	1.03	2.36	2.16	2.43	0.243	0.00921	0.0165	0.0073	Fatty acid synthase
P49406	MRPL19	2.33	1.9	1.87	2.01	0.00105	0.00657	0.00726	0.00417	Large ribosomal subunit protein bL19m
P49411	TUFM	1.08	0.52	0.266	0.639	0.00936	0.198	0.507	0.116	Elongation factor Tu, mitochondrial
P49419	ALDH7A1	1.86	0.347	0.185	0.552	0.000254	0.464	0.696	0.245	Alpha-aminoadipic semialdehyde dehydrogenase
P49458	SRP9	1.66	-0.155	-0.399	0.00183	0.000462	0.727	0.37	0.997	Signal recognition particle 9 kDa protein
P49590	HARS2	2.69	0.167	-0.214	0.772	0.000528	0.818	0.768	0.291	Histidine--tRNA ligase, mitochondrial
P49591	SARS1	2.78	1.15	1.74	2.14	0.00129	0.164	0.0372	0.0115	Serine--tRNA ligase, cytoplasmic
P49674	CSNK1E	1.55	0.186	0.0358	0.491	0.0153	0.765	0.954	0.431	Casein kinase I isoform epsilon
P49750	YLPM1	3.36	3.19	2.93	3.62	8.56e-05	0.000171	0.000491	2.9e-05	YLP motif-containing protein 1
P49821	NDUFV1	2.35	1.9	1.11	1.15	0.0037	0.0174	0.158	0.141	NADH dehydrogenase [ubiquinone] flavoprotein 1, mitochondrial
P49841	GSK3B	2.49	0.632	0.714	1.39	0.000856	0.369	0.311	0.0526	Glycogen synthase kinase-3 beta
P49848	TAF6	1.35	-0.348	0.129	-0.262	0.0167	0.526	0.814	0.633	Transcription initiation factor TFIID subunit 6
P49915	GMPS	2.06	1.06	1.28	0.994	0.0026	0.107	0.0537	0.131	GMP synthase [glutamine-hydrolyzing]
P49916	LIG3	-0.387	-1.61	-2.23	-1.29	0.535	0.0124	0.000767	0.0422	DNA ligase 3
P49959	MRE11	5.04	1.55	1.83	2.43	2.18e-08	0.0443	0.0182	0.0022	Double-strand break repair protein MRE11
P50402	EMD	-2.39	-1.63	-2.12	-1.74	7.96e-06	0.0013	5.37e-05	0.000637	Emerin
P50416	CPT1A	4.23	1.69	1.83	2.15	6.48e-06	0.0478	0.033	0.013	Carnitine O-palmitoyltransferase 1, liver isoform
P50454	SERPINH1	1.55	1.02	0.716	1.23	0.000606	0.0194	0.0962	0.00561	Serpin H1
P50579	METAP2	3.5	0.971	1.55	1.75	0.000618	0.314	0.112	0.0724	Methionine aminopeptidase 2
P50750	CDK9	3.73	1.12	1.13	1.29	4.76e-08	0.0553	0.0542	0.0292	Cyclin-dependent kinase 9
P50851	LRBA	2.01	0.361	0.306	0.433	0.00198	0.559	0.62	0.484	Lipopolysaccharide-responsive and beige-like anchor protein
P50897	PPT1	1.31	0.252	-0.341	0.402	0.0167	0.635	0.522	0.451	Palmitoyl-protein thioesterase 1
P50914	RPL14	1.69	-0.151	-0.0682	0.271	0.000112	0.708	0.865	0.502	Large ribosomal subunit protein eL14
P50991	CCT4	2.14	1.65	1.32	1.85	0.00144	0.012	0.0425	0.00524	T-complex protein 1 subunit delta
P51114	FXR1	1.37	1.05	0.572	1.13	0.00763	0.0384	0.25	0.0263	RNA-binding protein FXR1
P51116	FXR2	1.8	1.11	0.655	1.26	0.000542	0.0266	0.182	0.012	RNA-binding protein FXR2
P51149	RAB7A	1.06	0.367	0.595	0.775	0.0165	0.393	0.169	0.0753	Ras-related protein Rab-7a
P51398	DAP3	2.52	1.39	1.29	1.88	0.0229	0.202	0.233	0.0869	Small ribosomal subunit protein mS29
P51532	SMARCA4	3.68	0.0453	0.266	0.765	0.000174	0.96	0.77	0.401	SWI/SNF-related matrix-associated actin-dependent regulator of chromatin subfamily A member 4
P51571	SSR4	1.24	0.0204	-0.125	0.258	0.00398	0.96	0.762	0.531	Translocon-associated protein subunit delta
P51572	BCAP31	-1.01	-2.52	-1.05	-1.93	0.111	0.00019	0.0973	0.0032	B-cell receptor-associated protein 31
P51608	MECP2	-2.66	-3.61	-4.27	-2.64	0.000126	8.54e-07	2.37e-08	0.000143	Methyl-CpG-binding protein 2
P51610	HCFC1	2.68	-0.121	0.0172	0.105	0.000309	0.861	0.98	0.879	Host cell factor 1
P51636	CAV2	0.149	-3.83	-3.24	-3.34	0.846	7.65e-06	0.0001	6.53e-05	Caveolin-2
P51991	HNRNPA3	1.63	1.87	1.63	1.9	0.000313	4.78e-05	0.00031	3.84e-05	Heterogeneous nuclear ribonucleoprotein A3
P52272	HNRNPM	1.4	0.631	0.512	0.778	0.00429	0.182	0.277	0.102	Heterogeneous nuclear ribonucleoprotein M
P52292	KPNA2	1.43	-0.307	-0.346	0.0252	0.00286	0.502	0.45	0.956	Importin subunit alpha-1
P52294	KPNA1	1.69	0.663	0.114	1.17	0.0191	0.345	0.87	0.101	Importin subunit alpha-5
P52434	POLR2H	2.59	0.619	1.11	0.599	0.000388	0.365	0.107	0.381	DNA-directed RNA polymerases I, II, and III subunit RPABC3
P52564	MAP2K6	2.06	-0.306	-0.121	-0.0169	0.000968	0.603	0.837	0.977	Dual specificity mitogen-activated protein kinase kinase 6
P52597	HNRNPF	1.22	0.347	0.272	0.553	0.00539	0.41	0.519	0.192	Heterogeneous nuclear ribonucleoprotein F
P52701	MSH6	3.27	0.708	0.402	1.3	5.41e-05	0.341	0.588	0.0837	DNA mismatch repair protein Msh6
P52756	RBM5	1.05	-0.223	0.54	-0.17	0.0275	0.631	0.249	0.715	RNA-binding protein 5
P52907	CAPZA1	-1.67	-1.43	-1.57	-1.4	0.000368	0.00196	0.000736	0.00229	F-actin-capping protein subunit alpha-1
P52948	NUP98	4.61	3.55	3.58	3.62	1.88e-11	1.9e-08	1.52e-08	1.17e-08	Nuclear pore complex protein Nup98-Nup96
P53007	SLC25A1	4.3	2.44	2.36	2.66	5.04e-07	0.00182	0.00252	0.000767	Tricarboxylate transport protein, mitochondrial
P53582	METAP1	2.07	0.912	0.619	1.32	0.00704	0.22	0.403	0.0784	Methionine aminopeptidase 1
P53597	SUCLG1	2.36	1.16	1.21	1.35	4.63e-06	0.014	0.0109	0.00468	Succinate--CoA ligase [ADP/GDP-forming] subunit alpha, mitochondrial
P53618	COPB1	1.82	-0.0902	-0.124	0.315	0.00244	0.874	0.828	0.582	Coatomer subunit beta
P53621	COPA	2.11	-0.122	-0.236	0.113	0.000114	0.808	0.64	0.823	Coatomer subunit alpha
P53985	SLC16A1	2.3	1.56	1.54	1.9	0.00192	0.0306	0.0329	0.00918	Monocarboxylate transporter 1
P53999	SUB1	-2.76	-2.78	-2.8	-3.07	1.85e-07	1.58e-07	1.38e-07	1.63e-08	Activated RNA polymerase II transcriptional coactivator p15
P54136	RARS1	2.72	0.488	0.339	0.807	3.53e-07	0.293	0.463	0.085	Arginine--tRNA ligase, cytoplasmic
P54577	YARS1	1.63	0.87	0.81	1.02	0.00132	0.074	0.0954	0.0375	Tyrosine--tRNA ligase, cytoplasmic
P54727	RAD23B	1.83	-1.49	-0.0645	-0.941	0.00648	0.0242	0.92	0.149	UV excision repair protein RAD23 homolog B
P54750	PDE1A	-2.05	-1.65	-2.14	-1.88	0.0149	0.0477	0.0112	0.0247	Dual specificity calcium/calmodulin-dependent 3',5'-cyclic nucleotide phosphodiesterase 1A
P54886	ALDH18A1	2.27	1.55	0.0867	0.706	0.00715	0.061	0.915	0.387	Delta-1-pyrroline-5-carboxylate synthase
P55072	VCP	-2.14	-1.59	-1.08	-0.989	0.00437	0.0302	0.137	0.172	Transitional endoplasmic reticulum ATPase
P55265	ADAR	3.8	2.57	1.61	2.71	5.93e-06	0.0012	0.0358	0.000675	Double-stranded RNA-specific adenosine deaminase
P55735	SEC13	3.52	3.41	2.87	3.01	1.9e-05	3.2e-05	0.000329	0.000177	Protein SEC13 homolog
P55769	SNU13	3.68	1.05	0.902	0.434	1e-05	0.164	0.231	0.562	NHP2-like protein 1
P55795	HNRNPH2	1.35	1.22	0.595	1.26	0.00382	0.00842	0.186	0.00671	Heterogeneous nuclear ribonucleoprotein H2
P55809	OXCT1	2.97	2.52	2.4	2.46	0.00391	0.0132	0.0179	0.0153	Succinyl-CoA:3-ketoacid coenzyme A transferase 1, mitochondrial
P56134	ATP5MF	1.31	0.0203	-0.211	0.278	0.00177	0.959	0.595	0.484	ATP synthase F(0) complex subunit f, mitochondrial
P56182	RRP1	4.54	0.011	-0.343	0.727	5.46e-07	0.989	0.663	0.357	Ribosomal RNA processing protein 1 homolog A
P56192	MARS1	2.52	0.845	0.755	1.1	3.34e-05	0.13	0.175	0.0515	Methionine--tRNA ligase, cytoplasmic
P56385	ATP5ME	-0.155	-2.41	-3.55	-3.12	0.857	0.0072	0.000145	0.000678	ATP synthase F(0) complex subunit e, mitochondrial
P56537	EIF6	3.4	-0.662	-0.206	-0.0205	2.69e-07	0.248	0.717	0.971	Eukaryotic translation initiation factor 6
P56545	CTBP2	3.08	2.26	2.08	2.19	6.49e-05	0.00232	0.00466	0.003	C-terminal-binding protein 2
P56556	NDUFA6	3.06	1.11	0.46	1.4	0.000911	0.205	0.597	0.111	NADH dehydrogenase [ubiquinone] 1 alpha subcomplex subunit 6
P57088	TMEM33	3.59	0.925	1.58	1.15	9.79e-07	0.153	0.0165	0.0773	Transmembrane protein 33
P57772	EEFSEC	3.33	-0.0141	0.769	0.499	7.02e-06	0.983	0.248	0.452	Selenocysteine-specific elongation factor
P60059	SEC61G	1.4	0.7	0.946	0.949	0.0258	0.254	0.125	0.124	Protein transport protein Sec61 subunit gamma
P60468	SEC61B	1.15	0.302	0.0868	0.275	0.00857	0.477	0.837	0.516	Protein transport protein Sec61 subunit beta
P60660	MYL6	-2.64	-2.27	-2.46	-2.21	4.9e-07	8.17e-06	1.96e-06	1.24e-05	Myosin light polypeptide 6
P60709	ACTB	-1.1	-1.53	-1.9	-1.65	0.0098	0.000508	2.76e-05	0.000203	Actin, cytoplasmic 1
P60842	EIF4A1	1.27	1.37	1.16	1.44	0.0068	0.00372	0.0125	0.0024	Eukaryotic initiation factor 4A-I
P60891	PRPS1	1.4	0.987	0.826	1.11	0.00407	0.0379	0.0801	0.0204	Ribose-phosphate pyrophosphokinase 1
P60900	PSMA6	1.73	0.689	2.29	1.34	0.0305	0.38	0.00507	0.0915	Proteasome subunit alpha type-6
P60953	CDC42	2.34	-1.16	-1.49	-0.35	0.0045	0.145	0.0634	0.657	Cell division control protein 42 homolog
P60981	DSTN	0.923	2.98	3.49	3.83	0.319	0.00216	0.000413	0.000126	Destrin
P61009	SPCS3	2.79	2.12	1.49	2.09	0.00019	0.00354	0.0359	0.00392	Signal peptidase complex subunit 3
P61019	RAB2A	1.47	0.283	0.4	0.232	0.0216	0.649	0.521	0.709	Ras-related protein Rab-2A
P61073	CXCR4	2.74	0.622	0.529	0.851	2.78e-05	0.296	0.374	0.155	C-X-C chemokine receptor type 4
P61106	RAB14	1.23	0.268	0.0331	0.384	0.0159	0.587	0.946	0.436	Ras-related protein Rab-14
P61163	ACTR1A	2.57	2.77	2.5	2.78	0.0231	0.0149	0.027	0.0146	Alpha-centractin
P61165	TMEM258	1.51	-0.161	-0.446	0.366	0.0103	0.777	0.433	0.52	Dolichyl-diphosphooligosaccharide--protein glycosyltransferase subunit TMEM258
P61221	ABCE1	3.02	3.54	3.11	4.54	0.0152	0.00487	0.0125	0.000433	ATP-binding cassette sub-family E member 1
P61247	RPS3A	1.87	0.0942	-0.117	0.273	9.54e-05	0.83	0.791	0.536	Small ribosomal subunit protein eS1
P61254	RPL26	1.98	0.186	0.152	0.422	5.19e-05	0.677	0.733	0.347	Large ribosomal subunit protein uL24
P61313	RPL15	2.99	0.786	0.737	0.969	4.89e-09	0.0654	0.0834	0.0244	Large ribosomal subunit protein eL15
P61421	ATP6V0D1	3.06	0.917	2.23	1.88	0.00254	0.344	0.0242	0.056	V-type proton ATPase subunit d 1
P61513	RPL37A	2.43	1.21	1.3	1.3	1.68e-06	0.0089	0.00525	0.00508	Large ribosomal subunit protein eL43
P61586	RHOA	3.51	2.47	2.26	2.6	1.7e-05	0.00148	0.00334	0.000893	Transforming protein RhoA
P61962	DCAF7	3.39	1.88	1.6	1.3	0.00033	0.0365	0.0731	0.142	DDB1- and CUL4-associated factor 7
P61964	WDR5	2.96	1.57	1.22	1.64	1.67e-06	0.00551	0.029	0.00378	WD repeat-containing protein 5
P61978	HNRNPK	1.36	1.55	1.41	1.78	0.00648	0.00214	0.00489	0.000519	Heterogeneous nuclear ribonucleoprotein K
P62081	RPS7	1.01	-0.775	-0.769	-0.519	0.00216	0.0158	0.0166	0.1	Small ribosomal subunit protein eS7
P62136	PPP1CA	2.09	-1.14	-0.22	0.614	0.00944	0.147	0.778	0.43	Serine/threonine-protein phosphatase PP1-alpha catalytic subunit
P62241	RPS8	1.57	0.133	0.044	0.375	0.000454	0.751	0.916	0.371	Small ribosomal subunit protein eS8
P62249	RPS16	1.29	0.231	0.0808	0.379	0.00244	0.57	0.842	0.352	Small ribosomal subunit protein uS9
P62263	RPS14	1.46	-0.273	-0.397	0.066	0.00271	0.556	0.393	0.886	Small ribosomal subunit protein uS11
P62269	RPS18	1.14	0.28	0.329	0.293	0.00515	0.473	0.399	0.452	Small ribosomal subunit protein uS13
P62273	RPS29	2.5	1.45	1.41	2.01	2.63e-05	0.00935	0.0117	0.00048	Small ribosomal subunit protein uS14
P62277	RPS13	1.05	-0.683	-0.738	-0.543	0.00739	0.0748	0.0551	0.154	Small ribosomal subunit protein uS15
P62280	RPS11	1.79	0.484	0.379	0.515	1.86e-05	0.203	0.316	0.176	Small ribosomal subunit protein uS17
P62330	ARF6	2.06	0.11	0.116	0.214	4.31e-05	0.81	0.8	0.641	ADP-ribosylation factor 6
P62424	RPL7A	2.31	0.474	0.499	0.64	8.79e-06	0.31	0.286	0.173	Large ribosomal subunit protein eL8
P62633	CNBP	3.17	1.61	1.33	1.05	6e-05	0.0296	0.0706	0.15	CCHC-type zinc finger nucleic acid binding protein
P62701	RPS4X	1.76	-0.0342	-0.106	0.159	9.55e-05	0.934	0.799	0.701	Small ribosomal subunit protein eS4, X isoform
P62736	ACTA2	-0.455	-0.326	-2.09	-0.489	0.495	0.625	0.0028	0.463	Actin, aortic smooth muscle
P62750	RPL23A	1.51	-0.27	-0.397	-0.0139	0.00206	0.563	0.397	0.976	Large ribosomal subunit protein uL23
P62753	RPS6	2.78	0.893	0.807	0.978	1.17e-06	0.0789	0.111	0.0551	Small ribosomal subunit protein eS6
P62805	H4C1	-0.45	-1.5	-1.35	-1.32	0.287	0.000805	0.00235	0.00278	Histone H4
P62829	RPL23	1.4	0.394	0.143	0.562	0.000167	0.255	0.677	0.107	Large ribosomal subunit protein uL14
P62847	RPS24	1.66	-0.123	-0.0337	0.134	0.000114	0.756	0.932	0.734	Small ribosomal subunit protein eS24
P62854	RPS26	1.56	-0.105	-0.163	0.214	0.00115	0.817	0.719	0.638	Small ribosomal subunit protein eS26
P62888	RPL30	2.02	0.705	0.644	0.51	1.87e-06	0.0628	0.0885	0.174	Large ribosomal subunit protein eL30
P62899	RPL31	1.6	-0.43	-0.559	-0.334	0.000886	0.347	0.222	0.464	Large ribosomal subunit protein eL31
P62906	RPL10A	1.14	-0.38	-0.405	-0.179	0.00705	0.352	0.322	0.659	Large ribosomal subunit protein uL1
P62910	RPL32	3.46	1.07	0.939	1.27	1.99e-08	0.0428	0.0735	0.017	Large ribosomal subunit protein eL32
P62917	RPL8	2.25	0.348	0.00947	0.548	1.51e-05	0.459	0.984	0.246	Large ribosomal subunit protein uL2
P62979	RPS27A	2.26	0.994	1.34	1.15	1.13e-06	0.0176	0.00171	0.00668	Ubiquitin-40S ribosomal protein S27a
P62987	UBA52	-0.435	-3.49	-2.75	-3.16	0.649	0.000611	0.00576	0.0017	Ubiquitin-ribosomal protein eL40 fusion protein
P62995	TRA2B	4.62	2.71	2.83	1.96	0.00176	0.058	0.0478	0.165	Transformer-2 protein homolog beta
P63000	RAC1	-1.02	-1.29	-2.67	-1.45	0.117	0.0492	0.000131	0.0278	Ras-related C3 botulinum toxin substrate 1
P63010	AP2B1	2.38	1.67	1.43	1.86	0.00215	0.0274	0.0569	0.0146	AP-2 complex subunit beta
P63167	DYNLL1	4.18	1.92	1.51	1.65	6.91e-05	0.0506	0.122	0.091	Dynein light chain 1, cytoplasmic
P63173	RPL38	1.16	-0.479	-0.354	-0.336	0.0284	0.354	0.493	0.514	Large ribosomal subunit protein eL38
P63244	RACK1	1.65	1.78	1.78	1.89	0.00704	0.00389	0.00388	0.00226	Small ribosomal subunit protein RACK1
P63261	ACTG1	-1.81	-1.08	-1.36	-1.23	0.00314	0.0681	0.0233	0.0395	Actin, cytoplasmic 2
P67775	PPP2CA	1.75	0.239	0.014	0.305	0.000637	0.62	0.977	0.527	Serine/threonine-protein phosphatase 2A catalytic subunit alpha isoform
P67809	YBX1	1.28	-0.0189	0.00451	0.181	0.00573	0.966	0.992	0.683	Y-box-binding protein 1
P67870	CSNK2B	2.16	0.0472	-0.459	-0.203	0.00123	0.94	0.468	0.748	Casein kinase II subunit beta
P67936	TPM4	-2.54	-2.16	-2.82	-2.79	9.37e-05	0.000691	2.04e-05	2.44e-05	Tropomyosin alpha-4 chain
P68032	ACTC1	-1.89	-2.71	-3.08	-3.35	0.0246	0.00175	0.000452	0.000163	Actin, alpha cardiac muscle 1
P69849	NOMO3	3.53	0.852	0.00123	0.759	0.000716	0.386	0.999	0.439	BOS complex subunit NOMO3
P78344	EIF4G2	2.43	1.62	1.57	1.84	9.17e-07	0.00047	0.000655	9.54e-05	Eukaryotic translation initiation factor 4 gamma 2
P78345	RPP38	2.35	0.185	-0.453	0.178	0.000105	0.739	0.417	0.749	Ribonuclease P protein subunit p38
P78346	RPP30	2.86	-0.0854	-0.355	0.171	0.000223	0.905	0.622	0.812	Ribonuclease P protein subunit p30
P78362	SRPK2	4.62	0.99	0.794	0.378	3.17e-10	0.0943	0.178	0.518	SRSF protein kinase 2
P78386	KRT85	2.47	2.34	3.56	2.51	0.0226	0.0302	0.00141	0.0207	Keratin, type II cuticular Hb5
P78406	RAE1	3.61	2.67	2.65	2.78	5.64e-08	1.76e-05	2.06e-05	9.32e-06	mRNA export factor RAE1
P78527	PRKDC	3.04	1.47	1.53	1.78	7.87e-07	0.00842	0.00629	0.00164	DNA-dependent protein kinase catalytic subunit
P78549	NTHL1	2.11	0.416	0.541	1.26	0.000344	0.45	0.328	0.0256	Endonuclease III-like protein 1
P82650	MRPS22	2.64	-0.163	0.0899	0.412	6.33e-06	0.754	0.863	0.43	Small ribosomal subunit protein mS22
P82663	MRPS25	2.26	-0.342	0.121	0.229	0.00245	0.63	0.864	0.747	Small ribosomal subunit protein mS25
P82664	MRPS10	3.44	0.387	0.974	1.08	2.3e-05	0.599	0.189	0.146	Small ribosomal subunit protein uS10m
P82673	MRPS35	4.53	-0.00989	0.839	1.06	4.32e-07	0.99	0.282	0.175	Small ribosomal subunit protein mS35
P82675	MRPS5	5.43	1.68	0.689	1.3	3.48e-08	0.0464	0.407	0.122	Small ribosomal subunit protein uS5m
P82912	MRPS11	2.58	-0.353	0.0217	-1.18	0.00316	0.672	0.979	0.161	Small ribosomal subunit protein uS11m
P82914	MRPS15	2.11	-1.23	-0.903	-0.465	0.0096	0.12	0.252	0.554	Small ribosomal subunit protein uS15m
P82921	MRPS21	3.05	1.06	0.252	0.921	0.000151	0.16	0.735	0.219	Small ribosomal subunit protein bS21m
P82930	MRPS34	1.99	-0.124	-0.365	0.144	0.000418	0.814	0.489	0.785	Small ribosomal subunit protein mS34
P82932	MRPS6	2.73	0.748	-0.0268	0.863	8.05e-05	0.242	0.966	0.178	Small ribosomal subunit protein bS6m
P82933	MRPS9	2.43	0.0958	-0.0368	0.456	8.87e-05	0.866	0.948	0.424	Small ribosomal subunit protein uS9m
P83731	RPL24	1.57	-0.42	-0.41	-0.421	0.00124	0.362	0.374	0.36	Large ribosomal subunit protein eL24
P83881	RPL36A	-1.28	-4.17	-1.77	-2.78	0.199	0.000105	0.0779	0.00681	Large ribosomal subunit protein eL42
P84095	RHOG	2.28	0.151	0.744	0.843	0.00922	0.858	0.38	0.32	Rho-related GTP-binding protein RhoG
P84098	RPL19	3.03	0.689	0.442	0.824	2.74e-06	0.231	0.44	0.153	Large ribosomal subunit protein eL19
P84103	SRSF3	1.31	0.398	0.67	0.285	0.00843	0.409	0.167	0.553	Serine/arginine-rich splicing factor 3
P85037	FOXK1	2.1	-0.48	-0.0341	0.374	0.00717	0.524	0.964	0.619	Forkhead box protein K1
P98175	RBM10	5.18	2.64	3.46	3.09	4.29e-07	0.00445	0.000281	0.00102	RNA-binding protein 10
P98179	RBM3	1.62	0.493	0.419	0.814	0.000518	0.262	0.339	0.0669	RNA-binding protein 3
P98194	ATP2C1	1.27	-0.587	-0.133	0.0666	0.0137	0.243	0.79	0.894	Calcium-transporting ATPase type 2C member 1
Q00059	TFAM	-3.24	-1.98	-2.34	-1.95	3.62e-07	0.0007	9.3e-05	0.000831	Transcription factor A, mitochondrial
Q00325	SLC25A3	2.01	0.766	0.749	0.863	0.000261	0.138	0.147	0.0959	Solute carrier family 25 member 3
Q00341	HDLBP	2.15	1.41	1.71	1.87	0.0296	0.149	0.0805	0.0576	Vigilin
Q00577	PURA	4.15	2.59	1.97	3.48	2.8e-05	0.0057	0.0322	0.000315	Transcriptional activator protein Pur-alpha
Q00587	CDC42EP1	1.64	0.217	-0.479	0.189	0.00761	0.714	0.42	0.75	Cdc42 effector protein 1
Q00610	CLTC	1.09	-0.649	-0.284	-0.408	0.0246	0.173	0.548	0.389	Clathrin heavy chain 1
Q00839	HNRNPU	1.8	0.371	0.225	0.575	0.000359	0.431	0.632	0.225	Heterogeneous nuclear ribonucleoprotein U
Q01081	U2AF1	1.42	0.107	1.03	-0.0133	0.0093	0.839	0.0555	0.98	Splicing factor U2AF 35 kDa subunit
Q01085	TIAL1	1.49	3.62	3.65	4.06	0.153	0.000957	0.000876	0.000254	Nucleolysin TIAR
Q01130	SRSF2	2	-0.462	0.026	-0.0314	0.0132	0.555	0.974	0.968	Serine/arginine-rich splicing factor 2
Q01196	RUNX1	-2.98	-3.44	-3.38	-2.7	7.1e-05	7.65e-06	1.04e-05	0.000263	Runt-related transcription factor 1
Q01650	SLC7A5	1.33	0.401	0.518	0.781	0.00986	0.423	0.301	0.122	Large neutral amino acids transporter small subunit 1
Q01658	DR1	-1.78	-2.58	-2.4	-2.21	0.000798	4.57e-06	1.48e-05	5.46e-05	Protein Dr1
Q01780	EXOSC10	3.97	0.872	0.649	1.47	1.9e-06	0.238	0.378	0.0496	Exosome complex component 10
Q01804	OTUD4	3.16	0.833	0.366	0.929	0.000296	0.307	0.652	0.256	OTU domain-containing protein 4
Q01813	PFKP	1.89	0.362	0.105	0.592	0.000184	0.441	0.823	0.21	ATP-dependent 6-phosphofructokinase, platelet type
Q01831	XPC	2.01	-0.581	-0.586	-0.494	0.00266	0.364	0.36	0.441	DNA repair protein complementing XP-C cells
Q01844	EWSR1	1.23	1.09	1.78	1.47	0.0296	0.0526	0.00221	0.0102	RNA-binding protein EWS
Q02241	KIF23	1.84	0.551	0.244	0.876	0.000994	0.297	0.642	0.1	Kinesin-like protein KIF23
Q02383	SEMG2	0.934	-0.308	-1.1	2.25	0.246	0.7	0.174	0.00677	Semenogelin-2
Q02413	DSG1	-0.932	-1.5	-2.13	-0.976	0.203	0.0434	0.00498	0.182	Desmoglein-1
Q02539	H1-1	4.45	-0.662	-0.561	-0.7	3.74e-07	0.383	0.46	0.357	Histone H1.1
Q02543	RPL18A	2.22	0.923	0.687	1.07	1.04e-05	0.0459	0.134	0.022	Large ribosomal subunit protein eL20
Q02809	PLOD1	4.21	2.37	2.22	2.66	7.01e-07	0.00224	0.00397	0.000716	Procollagen-lysine,2-oxoglutarate 5-dioxygenase 1
Q02878	RPL6	4.09	0.437	0.703	0.482	4.07e-09	0.445	0.221	0.4	Large ribosomal subunit protein eL6
Q02880	TOP2B	1.21	-1.87	-2.83	-2.03	0.163	0.0331	0.00173	0.021	DNA topoisomerase 2-beta
Q02978	SLC25A11	4.93	2.77	2.96	2.47	1.75e-07	0.00123	0.000612	0.0035	Mitochondrial 2-oxoglutarate/malate carrier protein
Q03001	DST	0.757	2.31	1.81	2.33	0.331	0.00439	0.0231	0.00411	Dystonin
Q03135	CAV1	-0.68	-3.35	-3.2	-2.75	0.211	1.21e-07	3.12e-07	5.59e-06	Caveolin-1
Q03169	TNFAIP2	5.36	0.665	0.685	1.74	3.38e-06	0.516	0.504	0.0935	Tumor necrosis factor alpha-induced protein 2
Q03519	TAP2	1.49	0.423	0.0865	0.281	0.023	0.508	0.892	0.66	Antigen peptide transporter 2
Q04637	EIF4G1	3.49	3.37	3.32	3.56	5.56e-07	1.09e-06	1.47e-06	3.6e-07	Eukaryotic translation initiation factor 4 gamma 1
Q04837	SSBP1	-1.51	-1.95	-2.16	-1.92	0.00275	0.00018	4.44e-05	0.000213	Single-stranded DNA-binding protein, mitochondrial
Q06265	EXOSC9	3.42	1.25	0.639	0.796	0.000112	0.13	0.434	0.331	Exosome complex component RRP45
Q06587	RING1	3.78	1.57	1.02	1.54	4.93e-06	0.0367	0.17	0.0407	E3 ubiquitin-protein ligase RING1
Q06787	FMR1	1.06	1.02	0.466	1.16	0.0242	0.0293	0.31	0.0144	Fragile X messenger ribonucleoprotein 1
Q07020	RPL18	2.97	0.531	0.469	0.46	5.09e-08	0.252	0.311	0.319	Large ribosomal subunit protein eL18
Q07021	C1QBP	1	0.296	0.536	0.698	0.00826	0.419	0.147	0.0609	Complement component 1 Q subcomponent-binding protein, mitochondrial
Q07157	TJP1	4.58	0.885	1.14	1.25	9.43e-07	0.28	0.167	0.131	Tight junction protein 1
Q07666	KHDRBS1	1.19	1.42	1.27	1.62	0.00513	0.00102	0.00286	0.000211	KH domain-containing, RNA-binding, signal transduction-associated protein 1
Q07955	SRSF1	1.32	0.678	0.834	0.748	0.0253	0.242	0.151	0.197	Serine/arginine-rich splicing factor 1
Q08170	SRSF4	1.2	-0.561	-0.718	-0.144	0.0235	0.279	0.167	0.78	Serine/arginine-rich splicing factor 4
Q08211	DHX9	1.9	2.4	1.94	2.39	0.000188	5.56e-06	0.000141	5.69e-06	ATP-dependent RNA helicase A
Q08257	CRYZ	3.6	2.19	2.05	2.67	3.84e-06	0.00254	0.00456	0.000328	Quinone oxidoreductase
Q08379	GOLGA2	3	0.348	0.0421	1.01	5.96e-05	0.611	0.951	0.145	Golgin subfamily A member 2
Q08380	LGALS3BP	1.58	0.178	0.275	0.723	0.0012	0.699	0.55	0.12	Galectin-3-binding protein
Q08AD1	CAMSAP2	4.4	0.119	0.857	1.19	8.17e-07	0.878	0.274	0.13	Calmodulin-regulated spectrin-associated protein 2
Q08AF3	SLFN5	3.92	-0.716	-1.06	-0.443	9.17e-05	0.438	0.251	0.631	Schlafen family member 5
Q10471	GALNT2	1.4	1.56	1.5	1.5	0.0128	0.00608	0.00796	0.00812	Polypeptide N-acetylgalactosaminyltransferase 2
Q10472	GALNT1	-0.227	-2.78	-3.2	-2.18	0.779	0.00121	0.000243	0.00946	Polypeptide N-acetylgalactosaminyltransferase 1
Q12769	NUP160	2.15	0.232	-0.112	0.458	0.025	0.804	0.904	0.624	Nuclear pore complex protein Nup160
Q12789	GTF3C1	5.68	0.139	0.402	0.474	2.54e-09	0.858	0.606	0.542	General transcription factor 3C polypeptide 1
Q12797	ASPH	1.83	0.237	0.0308	0.457	2.37e-05	0.545	0.937	0.246	Aspartyl/asparaginyl beta-hydroxylase
Q12802	AKAP13	2.19	0.0464	-0.473	-0.00709	0.000533	0.938	0.426	0.99	A-kinase anchor protein 13
Q12849	GRSF1	2.16	1.42	1.01	1.47	0.000806	0.0227	0.1	0.0185	G-rich sequence factor 1
Q12873	CHD3	1.72	0.181	0.104	0.328	0.0037	0.748	0.854	0.562	Chromodomain-helicase-DNA-binding protein 3
Q12894	IFRD2	2.84	-0.00157	-0.38	0.295	0.000397	0.998	0.612	0.694	Interferon-related developmental regulator 2
Q12899	TRIM26	3.27	0.676	0.499	0.799	1.35e-06	0.257	0.401	0.182	Tripartite motif-containing protein 26
Q12904	AIMP1	2.57	0.176	0.0258	0.453	7.8e-06	0.732	0.96	0.38	Aminoacyl tRNA synthase complex-interacting multifunctional protein 1
Q12905	ILF2	1.77	0.551	0.469	0.837	0.000113	0.195	0.27	0.0519	Interleukin enhancer-binding factor 2
Q12906	ILF3	1.63	0.386	0.298	0.558	0.00134	0.424	0.537	0.249	Interleukin enhancer-binding factor 3
Q12965	MYO1E	-1.67	-1.92	-2.71	-2.34	0.000483	8.44e-05	2.2e-07	3.85e-06	Unconventional myosin-Ie
Q12986	NFX1	3.89	1.68	2.16	3.42	8.3e-06	0.036	0.0078	6.25e-05	Transcriptional repressor NF-X1
Q13084	MRPL28	1.97	-0.682	-1.04	0.341	0.0114	0.367	0.171	0.651	Large ribosomal subunit protein bL28m
Q13085	ACACA	3.96	1.27	1.51	1.75	0.000125	0.188	0.117	0.0705	Acetyl-CoA carboxylase 1
Q13111	CHAF1A	-4.45	-3.03	-4.18	-2.43	7.24e-05	0.00474	0.00017	0.0216	Chromatin assembly factor 1 subunit A
Q13112	CHAF1B	-3.2	-2.49	-2.96	-1.89	0.00795	0.0365	0.0138	0.108	Chromatin assembly factor 1 subunit B
Q13123	IK	1.82	-0.812	-0.869	-0.391	0.00105	0.126	0.102	0.457	Protein Red
Q13136	PPFIA1	5.1	0.842	0.689	1.48	3.7e-08	0.283	0.378	0.0619	Liprin-alpha-1
Q13144	EIF2B5	2.02	1.03	1.3	1.06	0.0123	0.19	0.1	0.18	Translation initiation factor eIF2B subunit epsilon
Q13148	TARDBP	2.45	2.77	2.49	3.02	0.000116	1.9e-05	9.26e-05	4.61e-06	TAR DNA-binding protein 43
Q13151	HNRNPA0	1.77	0.857	0.851	1.19	0.000178	0.0549	0.0566	0.00905	Heterogeneous nuclear ribonucleoprotein A0
Q13155	AIMP2	2.68	0.321	0.25	0.675	5.39e-08	0.442	0.549	0.11	Aminoacyl tRNA synthase complex-interacting multifunctional protein 2
Q13242	SRSF9	1.69	1.24	1.07	1.36	0.00211	0.0215	0.0455	0.0116	Serine/arginine-rich splicing factor 9
Q13243	SRSF5	3.22	0.196	0.859	-0.294	0.000287	0.812	0.301	0.722	Serine/arginine-rich splicing factor 5
Q13257	MAD2L1	2.25	-0.0913	-0.263	0.307	0.00131	0.89	0.691	0.643	Mitotic spindle assembly checkpoint protein MAD2A
Q13263	TRIM28	0.684	1.35	1.04	1.52	0.19	0.0113	0.0479	0.00486	Transcription intermediary factor 1-beta
Q13283	G3BP1	1.21	2.09	1.93	2.17	0.0105	3.37e-05	0.000107	1.89e-05	Ras GTPase-activating protein-binding protein 1
Q13309	SKP2	2.17	-0.139	0.153	0.619	0.00103	0.824	0.806	0.324	S-phase kinase-associated protein 2
Q13310	PABPC4	1.2	2.16	2.16	2.31	0.0206	8.07e-05	7.78e-05	2.94e-05	Polyadenylate-binding protein 4
Q13409	DYNC1I2	4.09	0.684	0.731	1.17	3.31e-05	0.445	0.415	0.194	Cytoplasmic dynein 1 intermediate chain 2
Q13418	ILK	2.22	0.507	0.0343	0.755	0.000229	0.367	0.951	0.181	Scaffold protein ILK
Q13423	NNT	2.08	1.9	1.7	2.14	0.00258	0.00552	0.0123	0.00199	NAD(P) transhydrogenase, mitochondrial
Q13428	TCOF1	-1.35	-2.14	-2.86	-2.74	0.0806	0.00686	0.00046	0.000717	Treacle protein
Q13435	SF3B2	1.4	-0.394	0.478	-0.0734	0.0238	0.513	0.429	0.903	Splicing factor 3B subunit 2
Q13459	MYO9B	3.38	-0.446	-0.141	-0.0295	9.3e-06	0.515	0.837	0.966	Unconventional myosin-IXb
Q13469	NFATC2	-2.29	-1.86	-2.6	-1.57	0.00145	0.00848	0.000368	0.0248	Nuclear factor of activated T-cells, cytoplasmic 2
Q13509	TUBB3	3.46	-0.752	-1.61	-0.444	0.00173	0.473	0.129	0.672	Tubulin beta-3 chain
Q13547	HDAC1	2.07	1.55	0.916	1.59	9.25e-05	0.00247	0.0643	0.00196	Histone deacetylase 1
Q13573	SNW1	3.84	2.57	2.22	2.69	1.6e-06	0.000611	0.00262	0.000349	SNW domain-containing protein 1
Q13576	IQGAP2	2	-3.38	-3.27	-3.43	0.00406	5.77e-06	1.02e-05	4.35e-06	Ras GTPase-activating-like protein IQGAP2
Q13595	TRA2A	3.26	1.69	2.47	1.47	0.00631	0.146	0.0355	0.205	Transformer-2 protein homolog alpha
Q13601	KRR1	2.87	-0.776	-0.513	-0.436	3.01e-06	0.158	0.348	0.424	KRR1 small subunit processome component homolog
Q13610	PWP1	5.49	0.379	0.787	1.46	2.54e-07	0.68	0.393	0.117	Periodic tryptophan protein 1 homolog
Q13616	CUL1	2.32	2.14	1.07	1.88	0.00328	0.00635	0.16	0.0155	Cullin-1
Q13636	RAB31	3.9	1.76	0.934	2.18	6.93e-07	0.013	0.176	0.00244	Ras-related protein Rab-31
Q13637	RAB32	1.54	0.182	0.136	0.435	0.0159	0.769	0.827	0.484	Ras-related protein Rab-32
Q13724	MOGS	3.99	1.24	1.85	2.2	4.77e-06	0.114	0.0205	0.00633	Mannosyl-oligosaccharide glucosidase
Q13823	GNL2	4.69	-0.286	-0.211	1.27	5.05e-09	0.664	0.749	0.0586	Nucleolar GTP-binding protein 2
Q13835	PKP1	-1.41	-2.46	-2.97	-3.42	0.13	0.01	0.00214	0.000509	Plakophilin-1
Q13867	BLMH	0.000873	-0.243	3.59	0.194	0.999	0.784	0.000181	0.827	Bleomycin hydrolase
Q13868	EXOSC2	5.01	1.47	1.6	2.05	1.36e-09	0.0321	0.0203	0.00343	Exosome complex component RRP4
Q13887	KLF5	2.73	0.195	-0.231	0.523	0.000686	0.797	0.76	0.49	Krueppel-like factor 5
Q13951	CBFB	-2.6	-1.93	-3.15	-2.48	0.000456	0.00752	3.63e-05	0.000769	Core-binding factor subunit beta
Q14008	CKAP5	4.04	1.31	0.763	1.68	1.53e-07	0.0504	0.249	0.0137	Cytoskeleton-associated protein 5
Q14011	CIRBP	2.92	1.97	1.62	2.32	1.35e-06	0.000493	0.00349	6.07e-05	Cold-inducible RNA-binding protein
Q14103	HNRNPD	1.2	0.932	0.723	1.14	0.00936	0.0412	0.11	0.0138	Heterogeneous nuclear ribonucleoprotein D0
Q14126	DSG2	-1.54	-3.03	-3.82	-3	0.157	0.00693	0.000881	0.00759	Desmoglein-2
Q14157	UBAP2L	2.18	2.28	2.28	2.36	3.69e-08	1.25e-08	1.33e-08	5.48e-09	Ubiquitin-associated protein 2-like
Q14160	SCRIB	1.41	0.452	0.642	0.852	0.0249	0.46	0.295	0.167	Protein scribble homolog
Q14192	FHL2	3.04	0.606	1.31	1.25	0.00319	0.538	0.186	0.205	Four and a half LIM domains protein 2
Q14197	MRPL58	3.03	1.67	0.461	1.68	0.000438	0.042	0.567	0.0416	Large ribosomal subunit protein mL62
Q14203	DCTN1	2.48	0.338	0.224	0.628	0.0234	0.751	0.833	0.555	Dynactin subunit 1
Q14204	DYNC1H1	4.06	1.6	1.7	2.15	4.31e-07	0.0246	0.0174	0.00321	Cytoplasmic dynein 1 heavy chain 1
Q14232	EIF2B1	5.3	2.49	2.1	2.38	2.5e-07	0.00679	0.0211	0.0093	Translation initiation factor eIF2B subunit alpha
Q14241	ELOA	3.39	0.0356	0.735	-0.0173	2.55e-06	0.955	0.251	0.978	Elongin-A
Q14244	MAP7	2.42	-0.0313	-0.102	0.254	3.68e-05	0.953	0.848	0.634	Ensconsin
Q14247	CTTN	2.38	-1.39	-1.45	-0.538	0.0103	0.124	0.111	0.549	Src substrate cortactin
Q14254	FLOT2	-2.33	-5.82	-5.49	-4.44	0.00289	4.52e-10	2.06e-09	2.81e-07	Flotillin-2
Q14258	TRIM25	2.27	2.14	1.95	2.59	0.000427	0.000816	0.00208	7.93e-05	E3 ubiquitin/ISG15 ligase TRIM25
Q14315	FLNC	1.35	7.3	7.07	7.38	0.0133	3.58e-18	1.17e-17	2.43e-18	Filamin-C
Q14318	FKBP8	2.99	1.29	1.55	1.82	7.92e-05	0.0674	0.03	0.0116	Peptidyl-prolyl cis-trans isomerase FKBP8
Q14331	FRG1	2.68	0.152	-0.338	0.552	0.00046	0.831	0.636	0.44	Protein FRG1
Q14344	GNA13	-0.783	-2.15	-1.73	-1.53	0.274	0.00386	0.0182	0.036	Guanine nucleotide-binding protein subunit alpha-13
Q14432	PDE3A	2.75	-0.00711	0.0786	0.625	2.62e-05	0.99	0.895	0.295	cGMP-inhibited 3',5'-cyclic phosphodiesterase 3A
Q14444	CAPRIN1	0.972	1.71	1.66	1.89	0.0262	0.000204	0.00029	5.22e-05	Caprin-1
Q14498	RBM39	2.55	-0.499	1.39	0.0405	0.00252	0.535	0.0872	0.96	RNA-binding protein 39
Q14527	HLTF	4.44	0.28	-0.0891	1.29	2.07e-05	0.766	0.925	0.176	Helicase-like transcription factor
Q14532	KRT32	-0.0128	-0.34	3.47	0.198	0.991	0.767	0.00382	0.863	Keratin, type I cuticular Ha2
Q14534	SQLE	1.82	0.381	-0.469	0.7	0.00673	0.555	0.468	0.281	Squalene monooxygenase
Q14558	PRPSAP1	2.45	1.2	0.187	1.47	0.000373	0.0678	0.771	0.0265	Phosphoribosyl pyrophosphate synthase-associated protein 1
Q14573	ITPR3	2.16	-0.271	-0.35	0.0964	0.00113	0.665	0.576	0.877	Inositol 1,4,5-trisphosphate-gated calcium channel ITPR3
Q14669	TRIP12	4.03	0.421	0.27	0.565	2.04e-08	0.485	0.653	0.349	E3 ubiquitin-protein ligase TRIP12
Q14671	PUM1	1.66	1.82	1.92	1.3	0.017	0.00913	0.00621	0.0588	Pumilio homolog 1
Q14677	CLINT1	2.52	2.21	2.23	2.57	0.00211	0.00636	0.00591	0.00173	Clathrin interactor 1
Q14680	MELK	2.18	0.327	0.336	-0.18	0.00258	0.634	0.625	0.793	Maternal embryonic leucine zipper kinase
Q14683	SMC1A	5.84	2.86	3.06	3.82	8.45e-13	1.85e-05	6.05e-06	7.88e-08	Structural maintenance of chromosomes protein 1A
Q14684	RRP1B	3.7	-0.397	0.063	0.325	4.23e-06	0.579	0.93	0.65	Ribosomal RNA processing protein 1 homolog B
Q14687	GSE1	3.44	1.4	0.338	1.38	2.41e-05	0.062	0.647	0.0656	Genetic suppressor element 1
Q14692	BMS1	1.97	-0.523	-0.218	0.345	0.00245	0.4	0.725	0.578	Ribosome biogenesis protein BMS1 homolog
Q14694	USP10	4.03	4.27	4.21	4.67	2.48e-06	8.13e-07	1.08e-06	1.27e-07	Ubiquitin carboxyl-terminal hydrolase 10
Q14738	PPP2R5D	4.77	0.806	0.771	1.34	3.39e-08	0.27	0.291	0.0707	Serine/threonine-protein phosphatase 2A 56 kDa regulatory subunit delta isoform
Q14739	LBR	2.28	0.506	0.667	1.06	0.000251	0.383	0.252	0.0711	Delta(14)-sterol reductase LBR
Q14764	MVP	0.438	-3.95	-4.11	-4.36	0.722	0.00224	0.00153	0.000833	Major vault protein
Q14839	CHD4	3.76	-0.578	-0.301	0.809	3.66e-05	0.486	0.716	0.33	Chromodomain-helicase-DNA-binding protein 4
Q14847	LASP1	0.152	2.77	2.27	2.56	0.834	0.000379	0.00295	0.000895	LIM and SH3 domain protein 1
Q14919	DRAP1	-3.9	-4.02	-4.33	-2.94	1.67e-06	9.59e-07	2.04e-07	0.00015	Dr1-associated corepressor
Q14956	GPNMB	0.528	-2.99	-2.94	-2.55	0.587	0.00331	0.00386	0.0113	Transmembrane glycoprotein NMB
Q14980	NUMA1	3.28	-2.22	-2.02	-0.948	0.00024	0.00958	0.0178	0.255	Nuclear mitotic apparatus protein 1
Q14C86	GAPVD1	2.74	-0.158	0.987	0.688	0.0246	0.894	0.407	0.562	GTPase-activating protein and VPS9 domain-containing protein 1
Q15003	NCAPH	2.9	1.06	0.596	1.29	0.000115	0.132	0.391	0.0673	Condensin complex subunit 2
Q15006	EMC2	1.41	0.501	0.165	0.426	0.0139	0.369	0.766	0.445	ER membrane protein complex subunit 2
Q15014	MORF4L2	1.94	0.306	-0.0839	0.666	0.00014	0.515	0.858	0.16	Mortality factor 4-like protein 2
Q15021	NCAPD2	5.03	-0.0109	-0.473	0.582	5.89e-06	0.991	0.633	0.557	Condensin complex subunit 1
Q15024	EXOSC7	2.73	0.671	0.329	0.386	0.000869	0.386	0.67	0.617	Exosome complex component RRP42
Q15029	EFTUD2	3.68	1.33	1.32	1.84	3.03e-06	0.0619	0.0628	0.0109	116 kDa U5 small nuclear ribonucleoprotein component
Q15041	ARL6IP1	1.9	0.247	0.86	1.32	0.0267	0.768	0.306	0.12	ADP-ribosylation factor-like protein 6-interacting protein 1
Q15043	SLC39A14	2.16	-1.6	-2.13	-1.69	0.00384	0.0289	0.00436	0.0217	Metal cation symporter ZIP14
Q15046	KARS1	2.52	0.304	0.203	0.589	2.12e-06	0.516	0.664	0.212	Lysine--tRNA ligase
Q15050	RRS1	2.19	-0.43	0.141	0.219	0.000144	0.421	0.792	0.681	Ribosome biogenesis regulatory protein homolog
Q15054	POLD3	3.13	0.863	1.03	1.44	0.000356	0.294	0.21	0.0835	DNA polymerase delta subunit 3
Q15058	KIF14	4.11	1.01	0.941	1.02	2.91e-05	0.263	0.294	0.257	Kinesin-like protein KIF14
Q15070	OXA1L	3.49	1.36	1.61	1.98	4.97e-06	0.0505	0.0216	0.00529	Mitochondrial inner membrane protein OXA1L
Q15084	PDIA6	-2.27	-2.81	-2.19	-2.68	0.00431	0.000549	0.0057	0.000904	Protein disulfide-isomerase A6
Q15125	EBP	1.81	0.855	0.943	1.01	0.00223	0.133	0.0986	0.0773	3-beta-hydroxysteroid-Delta(8),Delta(7)-isomerase
Q15147	PLCB4	-4.28	-2.65	-2.77	-0.956	0.000668	0.0288	0.0226	0.42	1-phosphatidylinositol 4,5-bisphosphate phosphodiesterase beta-4
Q15149	PLEC	1.1	0.792	0.584	1.02	0.0255	0.105	0.228	0.0385	Plectin
Q15165	PON2	2.22	-1.44	-1.14	-1	0.0237	0.135	0.234	0.297	Serum paraoxonase/arylesterase 2
Q15185	PTGES3	0.44	2	1.57	2.22	0.562	0.0106	0.043	0.00496	Prostaglandin E synthase 3
Q15233	NONO	1.13	3.19	2.83	2.99	0.0285	6.82e-08	8.57e-07	2.73e-07	Non-POU domain-containing octamer-binding protein
Q15287	RNPS1	1.28	-0.0335	0.538	0.686	0.0163	0.948	0.302	0.19	RNA-binding protein with serine-rich domain 1
Q15349	RPS6KA2	1.72	0.526	-0.0161	0.85	0.021	0.468	0.982	0.243	Ribosomal protein S6 kinase alpha-2
Q15365	PCBP1	2.3	1.86	1.41	1.75	0.00207	0.0111	0.0513	0.0166	Poly(rC)-binding protein 1
Q15366	PCBP2	1.86	1.84	1.77	1.92	0.00118	0.00131	0.00197	0.000844	Poly(rC)-binding protein 2
Q15386	UBE3C	2.43	-0.278	-0.212	-0.386	0.00581	0.742	0.802	0.648	Ubiquitin-protein ligase E3C
Q15388	TOMM20	1.66	-0.29	-0.608	-0.187	0.00108	0.546	0.209	0.697	Mitochondrial import receptor subunit TOM20 homolog
Q15392	DHCR24	3.27	1.7	1.44	1.71	9.23e-08	0.00193	0.00785	0.00177	Delta(24)-sterol reductase
Q15393	SF3B3	2.1	-0.749	1.42	-0.00336	0.011	0.349	0.0799	0.997	Splicing factor 3B subunit 3
Q15397	PUM3	4.1	0.153	0.00291	0.506	6.45e-08	0.811	0.996	0.432	Pumilio homolog 3
Q15398	DLGAP5	5.29	0.449	-0.0725	0.758	1.96e-12	0.425	0.897	0.18	Disks large-associated protein 5
Q15404	RSU1	2.95	0.844	0.483	0.271	4.71e-05	0.205	0.465	0.682	Ras suppressor protein 1
Q15424	SAFB	-1.38	-2.06	-2.31	-2.16	0.0116	0.000278	6.05e-05	0.00015	Scaffold attachment factor B1
Q15427	SF3B4	1.49	-0.373	0.0246	0.0997	0.0274	0.572	0.97	0.88	Splicing factor 3B subunit 4
Q15434	RBMS2	1.99	1.61	0.861	1.84	0.014	0.0439	0.275	0.0222	RNA-binding motif, single-stranded-interacting protein 2
Q15436	SEC23A	1.22	0.474	0.396	0.627	0.0143	0.327	0.413	0.197	Protein transport protein Sec23A
Q15459	SF3A1	3.86	1.65	2.56	2.11	0.00442	0.208	0.0533	0.109	Splicing factor 3A subunit 1
Q15477	SKIC2	3.1	0.0268	1.15	1.65	0.00483	0.98	0.276	0.12	Superkiller complex protein 2
Q15554	TERF2	1.8	0.123	0.115	0.807	0.000843	0.809	0.82	0.116	Telomeric repeat-binding factor 2
Q15582	TGFBI	2.4	-0.837	-0.821	0.0137	0.0119	0.367	0.376	0.988	Transforming growth factor-beta-induced protein ig-h3
Q15629	TRAM1	4.92	0.647	1.05	3.22	9.7e-05	0.578	0.367	0.00767	Translocating chain-associated membrane protein 1
Q15637	SF1	2.91	2.47	3.08	2.64	0.000122	0.000847	5.54e-05	0.000403	Splicing factor 1
Q15645	TRIP13	1.16	-0.151	-0.312	-0.00147	0.0217	0.758	0.525	0.998	Pachytene checkpoint protein 2 homolog
Q15646	OASL	2.11	-3.56	-3.6	-3.38	0.00382	5.11e-06	4.38e-06	1.25e-05	2'-5'-oligoadenylate synthase-like protein
Q15648	MED1	2.48	-0.419	-0.521	-0.494	1.97e-05	0.426	0.323	0.348	Mediator of RNA polymerase II transcription subunit 1
Q15650	TRIP4	2.87	0.129	-0.362	0.283	4.15e-05	0.84	0.57	0.657	Activating signal cointegrator 1
Q15654	TRIP6	1.87	2.86	2.72	3.51	0.0475	0.00324	0.00485	0.000403	Thyroid receptor-interacting protein 6
Q15717	ELAVL1	0.795	2.31	2.11	2.3	0.0797	4.16e-06	1.9e-05	4.69e-06	ELAV-like protein 1
Q15738	NSDHL	2.4	1.05	1.15	1.21	0.00265	0.172	0.137	0.115	Sterol-4-alpha-carboxylate 3-dehydrogenase, decarboxylating
Q15750	TAB1	1.86	1.85	1.74	1.87	0.00546	0.00576	0.0092	0.00537	TGF-beta-activated kinase 1 and MAP3K7-binding protein 1
Q15800	MSMO1	2	0.281	0.517	1.04	0.0163	0.728	0.523	0.202	Methylsterol monooxygenase 1
Q15911	ZFHX3	-2.11	-2.97	-2.76	-2.36	0.00132	1.56e-05	4.75e-05	0.000369	Zinc finger homeobox protein 3
Q16270	IGFBP7	0.0172	-4.15	-3.64	-2.4	0.979	1.02e-07	1.47e-06	0.000678	Insulin-like growth factor-binding protein 7
Q16527	CSRP2	0.818	3.32	2.55	2.89	0.33	0.000231	0.00363	0.0011	Cysteine and glycine-rich protein 2
Q16540	MRPL23	3.91	1.48	1.31	1.88	2.47e-05	0.0831	0.124	0.029	Large ribosomal subunit protein uL23m
Q16576	RBBP7	2.86	2.18	0.629	2.47	0.00264	0.0191	0.488	0.00857	Histone-binding protein RBBP7
Q16629	SRSF7	3.36	1.11	2.88	1.61	0.00493	0.336	0.0149	0.164	Serine/arginine-rich splicing factor 7
Q16658	FSCN1	0.989	2.35	2.02	2.78	0.181	0.00224	0.00788	0.000397	Fascin
Q16666	IFI16	2.58	0.0599	-0.365	0.722	0.00344	0.943	0.664	0.392	Gamma-interferon-inducible protein 16
Q16795	NDUFA9	2.09	-0.433	0.0747	0.00538	0.00149	0.489	0.905	0.993	NADH dehydrogenase [ubiquinone] 1 alpha subcomplex subunit 9, mitochondrial
Q16850	CYP51A1	2.49	0.405	-0.162	1.32	0.00197	0.596	0.832	0.088	Lanosterol 14-alpha demethylase
Q16880	UGT8	1.28	-0.283	-0.257	-0.0376	0.00753	0.54	0.578	0.935	2-hydroxyacylsphingosine 1-beta-galactosyltransferase
Q16881	TXNRD1	4.03	2.21	3.77	3.12	8.16e-07	0.00308	2.9e-06	6.28e-05	Thioredoxin reductase 1, cytoplasmic
Q1ED39	KNOP1	4.23	-0.139	-0.433	-0.227	3.04e-08	0.829	0.5	0.723	Lysine-rich nucleolar protein 1
Q1KMD3	HNRNPUL2	2.9	0.766	0.371	0.965	1.63e-05	0.211	0.542	0.117	Heterogeneous nuclear ribonucleoprotein U-like protein 2
Q27J81	INF2	5.77	2.17	1.12	1.6	2.25e-06	0.0487	0.299	0.141	Inverted formin-2
Q29RF7	PDS5A	4.16	1.83	1.53	2.36	5.59e-07	0.0139	0.0378	0.0019	Sister chromatid cohesion protein PDS5 homolog A
Q2M389	WASHC4	1.15	-0.211	-0.0311	0.0492	0.0258	0.675	0.951	0.922	WASH complex subunit 4
Q2NL82	TSR1	3.36	-0.0315	0.421	1.06	0.00037	0.971	0.632	0.233	Pre-rRNA-processing protein TSR1 homolog
Q2TAL8	QRICH1	1.68	-0.257	-0.92	0.151	0.0173	0.708	0.184	0.826	Transcriptional regulator QRICH1
Q2TAM9	TUSC1	1.88	-0.256	-0.403	0.101	0.00145	0.647	0.471	0.857	Tumor suppressor candidate gene 1 protein
Q32P28	P3H1	1.45	-0.427	-0.392	-0.0977	0.0145	0.457	0.495	0.865	Prolyl 3-hydroxylase 1
Q3KQU3	MAP7D1	5.37	1.09	1.2	2.06	3.69e-08	0.189	0.147	0.0151	MAP7 domain-containing protein 1
Q3MHD2	LSM12	2	3	2.9	3.14	0.00159	7.55e-06	1.32e-05	3.43e-06	Protein LSM12
Q3ZCQ8	TIMM50	2.08	0.291	-0.58	0.757	0.00459	0.679	0.411	0.284	Mitochondrial import inner membrane translocase subunit TIM50
Q49A26	GLYR1	1.49	-0.161	0.363	0.298	0.00955	0.773	0.515	0.592	Cytokine-like nuclear factor N-PAC
Q4G0J3	LARP7	4.52	-0.68	-0.274	-0.226	1.87e-09	0.268	0.653	0.711	La-related protein 7
Q4KMP7	TBC1D10B	4	-0.33	-0.708	-0.0672	9.95e-09	0.569	0.225	0.907	TBC1 domain family member 10B
Q52LJ0	FAM98B	1.34	0.887	0.704	0.938	0.00298	0.0442	0.107	0.0337	Protein FAM98B
Q53EP0	FNDC3B	2.02	-0.604	0.791	-0.0222	0.00357	0.365	0.237	0.973	Fibronectin type III domain-containing protein 3B
Q53FV1	ORMDL2	1.64	-0.482	-0.619	-0.332	0.0137	0.455	0.339	0.607	ORM1-like protein 2
Q53GQ0	HSD17B12	3.8	1.62	2.23	1.88	6.05e-06	0.0348	0.00448	0.0152	Very-long-chain 3-oxoacyl-CoA reductase
Q53GS9	USP39	5.3	0.324	0.465	0.617	3.02e-10	0.629	0.488	0.358	Ubiquitin carboxyl-terminal hydrolase 39
Q53H12	AGK	1.91	-0.411	-0.569	0.372	0.00861	0.558	0.418	0.596	Acylglycerol kinase, mitochondrial
Q56VL3	OCIAD2	2.94	0.268	0.475	0.633	2.67e-05	0.673	0.455	0.321	OCIA domain-containing protein 2
Q5BJF2	TMEM97	1.88	0.286	-0.0245	0.411	0.000201	0.541	0.958	0.381	Sigma intracellular receptor 2
Q5BJH7	YIF1B	1.75	0.0663	-0.574	0.859	0.0176	0.926	0.424	0.233	Protein YIF1B
Q5EB52	MEST	1.51	-0.704	0.0249	0.32	0.00465	0.171	0.961	0.531	Mesoderm-specific transcript homolog protein
Q5EBL8	PDZD11	3.21	-0.211	-0.151	-0.46	2.36e-06	0.725	0.802	0.445	PDZ domain-containing protein 11
Q5F1R6	DNAJC21	3.1	-0.366	-0.0909	0.815	1.17e-05	0.565	0.886	0.203	DnaJ homolog subfamily C member 21
Q5H9R7	PPP6R3	2.68	0.171	0.0903	0.471	0.00505	0.851	0.921	0.606	Serine/threonine-protein phosphatase 6 regulatory subunit 3
Q5JSZ5	PRRC2B	2.33	0.888	0.658	1.14	0.000146	0.122	0.249	0.05	Protein PRRC2B
Q5JTW2	CEP78	1.43	-0.114	0.0413	0.147	0.0124	0.837	0.94	0.79	Centrosomal protein of 78 kDa
Q5JTZ9	AARS2	1.76	0.599	0.313	1.12	0.0087	0.356	0.628	0.0879	Alanine--tRNA ligase, mitochondrial
Q5K651	SAMD9	4.46	0.497	0.0939	1.29	3.22e-07	0.51	0.901	0.0912	Sterile alpha motif domain-containing protein 9
Q5RKV6	EXOSC6	4.52	0.0579	0.554	0.811	9.98e-09	0.929	0.399	0.218	Exosome complex component MTR3
Q5SQ80	ANKRD20A2P	3.19	-0.979	0.142	-0.46	0.00114	0.293	0.878	0.62	Putative ankyrin repeat domain-containing protein 20A2
Q5SSJ5	HP1BP3	3.38	-0.237	-0.553	0.62	1.53e-05	0.737	0.433	0.38	Heterochromatin protein 1-binding protein 3
Q5SW79	CEP170	4.61	0.0637	0.58	1.53	9.53e-08	0.931	0.432	0.0415	Centrosomal protein of 170 kDa
Q5SY16	NOL9	4.03	1.11	0.147	-0.463	6.88e-07	0.121	0.835	0.512	Polynucleotide 5'-hydroxyl-kinase NOL9
Q5T280	SPOUT1	3	-0.0802	0.318	0.339	4.39e-05	0.904	0.635	0.612	28S rRNA (uridine-N(3))-methyltransferase
Q5T3I0	GPATCH4	1.6	-0.553	-0.766	-0.86	0.0162	0.392	0.238	0.186	G patch domain-containing protein 4
Q5T4S7	UBR4	4.79	0.87	-0.217	1.15	4.2e-06	0.349	0.814	0.217	E3 ubiquitin-protein ligase UBR4
Q5T653	MRPL2	3.72	1.03	1.51	1.78	5.31e-07	0.112	0.0226	0.00768	Large ribosomal subunit protein uL2m
Q5T6F2	UBAP2	2.85	2.96	2.76	2.13	0.000737	0.000471	0.00103	0.00936	Ubiquitin-associated protein 2
Q5T6V5	QNG1	2.26	0.802	0.909	1.09	0.0142	0.371	0.311	0.227	Queuosine 5'-phosphate N-glycosylase/hydrolase
Q5T8I3	EEIG2	1.32	-0.454	-0.111	-0.177	0.00993	0.359	0.822	0.719	EEIG family member 2
Q5T8P6	RBM26	3.68	0.426	-0.036	0.603	0.00016	0.637	0.968	0.504	RNA-binding protein 26
Q5T9A4	ATAD3B	5.33	2.66	3.11	4.14	1.02e-09	0.000407	5.36e-05	3.77e-07	ATPase family AAA domain-containing protein 3B
Q5UIP0	RIF1	4.66	-0.108	0.194	0.775	1.06e-10	0.849	0.732	0.175	Telomere-associated protein RIF1
Q5VT25	CDC42BPA	3.07	0.0116	0.425	-0.0159	0.000437	0.989	0.603	0.984	Serine/threonine-protein kinase MRCK alpha
Q5VTL8	PRPF38B	0.345	-2.38	-1.41	-2.31	0.669	0.00471	0.085	0.00593	Pre-mRNA-splicing factor 38B
Q5VTU8	ATP5F1EP2	3.57	3.12	1.62	2.98	0.000717	0.0027	0.107	0.00401	ATP synthase subunit epsilon-like protein, mitochondrial
Q5VYK3	ECPAS	2.59	0.637	0.715	0.766	0.00173	0.418	0.364	0.331	Proteasome adapter and scaffold protein ECM29
Q5VYS8	TUT7	3.15	-0.339	-0.0583	-0.263	1.24e-06	0.552	0.918	0.644	Terminal uridylyltransferase 7
Q5VZE5	NAA35	2.72	-0.203	-0.454	0.141	0.000755	0.789	0.55	0.853	N-alpha-acetyltransferase 35, NatC auxiliary subunit
Q5VZK9	CARMIL1	1.55	-0.493	-0.0284	-0.0607	0.00169	0.294	0.951	0.897	F-actin-uncapping protein LRRC16A
Q5XG87	TENT4A	2.22	1.02	0.363	1.12	0.000632	0.0993	0.552	0.071	Terminal nucleotidyltransferase 4A
Q63HN8	RNF213	7.2	1.78	2.1	3.46	2.89e-13	0.0164	0.00511	1.44e-05	E3 ubiquitin-protein ligase RNF213
Q63ZY3	KANK2	2.02	0.336	-0.567	0.0775	0.00487	0.626	0.411	0.91	KN motif and ankyrin repeat domain-containing protein 2
Q66K74	MAP1S	4.49	-0.0461	0.412	0.601	4.35e-07	0.952	0.593	0.436	Microtubule-associated protein 1S
Q66LE6	PPP2R2D	3.07	2.79	2.46	2.86	4.57e-06	2.22e-05	0.00014	1.56e-05	Serine/threonine-protein phosphatase 2A 55 kDa regulatory subunit B delta isoform
Q68D10	SPTY2D1	2.11	-0.00625	-0.023	0.648	0.000324	0.991	0.966	0.24	Protein SPT2 homolog
Q68E01	INTS3	2.07	-0.79	-0.526	-0.441	0.00226	0.224	0.416	0.495	Integrator complex subunit 3
Q69YQ0	SPECC1L	-2.04	-1.31	-2.22	-1.71	0.0107	0.0953	0.00569	0.0303	Cytospin-A
Q6DD88	ATL3	3.79	-0.948	-1.42	0.638	0.0107	0.509	0.325	0.657	Atlastin-3
Q6DKI1	RPL7L1	4.04	1.03	0.973	1.48	5.23e-08	0.106	0.126	0.0221	Ribosomal protein uL30-like
Q6IBW4	NCAPH2	1.85	1.02	0.863	0.623	0.00119	0.0642	0.115	0.252	Condensin-2 complex subunit H2
Q6IN84	MRM1	2.16	0.707	0.936	1.41	8.44e-05	0.165	0.0683	0.00706	rRNA methyltransferase 1, mitochondrial
Q6KC79	NIPBL	3.51	-0.9	-0.936	-0.452	9.05e-05	0.277	0.258	0.583	Nipped-B-like protein
Q6NTF9	RHBDD2	1.49	-0.316	-0.0641	-0.525	0.012	0.582	0.911	0.361	Rhomboid domain-containing protein 2
Q6NZI2	CAVIN1	2.06	-0.777	-0.729	-0.236	4.29e-05	0.0952	0.117	0.607	Caveolae-associated protein 1
Q6P087	RPUSD3	3.4	1.64	1.5	2.13	2.73e-06	0.0134	0.0229	0.00163	Mitochondrial mRNA pseudouridine synthase RPUSD3
Q6P158	DHX57	4.89	0.204	0.31	0.672	1.34e-09	0.755	0.635	0.306	Putative ATP-dependent RNA helicase DHX57
Q6P161	MRPL54	1.8	-2.58	-2.71	-0.658	0.0371	0.00355	0.00223	0.437	Large ribosomal subunit protein mL54
Q6P1A2	LPCAT3	1.83	-0.197	1.23	0.387	0.017	0.791	0.103	0.603	Lysophospholipid acyltransferase 5
Q6P1J9	CDC73	2.22	1.23	0.705	1.86	0.00381	0.0995	0.339	0.0141	Parafibromin
Q6P2Q9	PRPF8	4.08	0.0586	0.67	0.579	1.96e-05	0.946	0.439	0.503	Pre-mRNA-processing-splicing factor 8
Q6P6C2	ALKBH5	2.25	1.25	1.39	1.3	0.000878	0.0534	0.0325	0.0448	RNA demethylase ALKBH5
Q6PCB8	EMB	-4.88	-5.04	-4.49	-4.25	1.06e-08	4.82e-09	7.4e-08	2.35e-07	Embigin
Q6PGP7	SKIC3	3.73	0.956	0.459	1.39	2.56e-07	0.129	0.462	0.0302	Superkiller complex protein 3
Q6PJG2	MIDEAS	5.77	2.87	2.64	2.67	6.42e-10	0.000358	0.000885	0.000791	Mitotic deacetylase-associated SANT domain protein
Q6PJT7	ZC3H14	2.8	0.248	-0.158	0.185	7.91e-06	0.659	0.778	0.741	Zinc finger CCCH domain-containing protein 14
Q6PK04	CCDC137	2.75	0.467	0.168	0.153	4.16e-05	0.446	0.783	0.802	Coiled-coil domain-containing protein 137
Q6PKG0	LARP1	2.17	0.985	0.842	1.14	1.27e-05	0.0313	0.0639	0.0131	La-related protein 1
Q6R327	RICTOR	6.06	1.05	0.472	1.41	1.11e-06	0.338	0.665	0.2	Rapamycin-insensitive companion of mTOR
Q6RW13	AGTRAP	2.67	1.8	1.74	2.34	0.0104	0.0778	0.088	0.0234	Type-1 angiotensin II receptor-associated protein
Q6S8J3	POTEE	0.483	-1.25	-2.25	-0.982	0.492	0.079	0.00224	0.165	POTE ankyrin domain family member E
Q6UB35	MTHFD1L	2.39	3.01	2.28	2.18	0.00769	0.00101	0.0106	0.0146	Monofunctional C1-tetrahydrofolate synthase, mitochondrial
Q6UN15	FIP1L1	1.65	1.01	0.815	0.179	0.0204	0.146	0.241	0.796	Pre-mRNA 3'-end-processing factor FIP1
Q6UXV4	APOOL	2.67	-0.0663	0.354	-0.154	0.000118	0.917	0.58	0.81	MICOS complex subunit MIC27
Q6WCQ1	MPRIP	-1.3	-1.13	-1.47	-1.32	0.00778	0.0197	0.00281	0.00681	Myosin phosphatase Rho-interacting protein
Q6Y1H2	HACD2	1.8	-0.057	0.0348	0.556	0.00425	0.924	0.954	0.357	Very-long-chain (3R)-3-hydroxyacyl-CoA dehydratase 2
Q6Y7W6	GIGYF2	1.41	1.03	0.925	1.16	0.000666	0.0106	0.0211	0.0044	GRB10-interacting GYF protein 2
Q6YN16	HSDL2	1.34	1.34	1.27	1.61	0.00271	0.00266	0.00425	0.000419	Hydroxysteroid dehydrogenase-like protein 2
Q6ZNB6	NFXL1	3.02	1.27	1.27	0.848	0.00163	0.167	0.167	0.352	NF-X1-type zinc finger protein NFXL1
Q6ZW31	SYDE1	1.21	-0.346	-0.181	-0.0523	0.0198	0.495	0.72	0.918	Rho GTPase-activating protein SYDE1
Q6ZXV5	TMTC3	3.04	0.571	0.851	0.634	3.69e-05	0.395	0.207	0.346	Protein O-mannosyl-transferase TMTC3
Q70J99	UNC13D	2.88	-0.292	-0.196	-0.327	7.53e-05	0.661	0.769	0.623	Protein unc-13 homolog D
Q71DI3	H3C15	-1.77	-3.09	-2.49	-2.63	0.0129	4.5e-05	0.000703	0.000373	Histone H3.2
Q71RC2	LARP4	4.44	3.52	3.29	3.91	2.25e-11	1.09e-08	5.26e-08	7.76e-10	La-related protein 4
Q71U36	TUBA1A	0.218	-1.22	-1.88	-1.21	0.666	0.0187	0.000512	0.0201	Tubulin alpha-1A chain
Q71UM5	RPS27L	1.62	0.163	0.074	0.229	0.00045	0.706	0.864	0.596	Ribosomal protein eS27-like
Q7KZF4	SND1	4.6	2.82	2.72	3.23	3.83e-12	8.29e-07	1.65e-06	4.87e-08	Staphylococcal nuclease domain-containing protein 1
Q7KZI7	MARK2	3.24	1.16	0.858	1.4	7.44e-05	0.127	0.255	0.0667	Serine/threonine-protein kinase MARK2
Q7KZN9	COX15	3.01	-0.462	-1.12	-0.125	1.4e-05	0.46	0.0778	0.842	Heme A synthase COX15
Q7L2E3	DHX30	3.69	1.94	1.62	2.17	0.000101	0.0305	0.0684	0.016	ATP-dependent RNA helicase DHX30
Q7L2J0	MEPCE	5.67	0.121	-0.61	0.76	4.74e-09	0.879	0.444	0.342	7SK snRNA methylphosphate capping enzyme
Q7L311	ARMCX2	3.72	0.275	0.112	0.0218	1.56e-06	0.687	0.869	0.974	Armadillo repeat-containing X-linked protein 2
Q7L4I2	RSRC2	2.3	-0.119	2.29	1.03	0.0053	0.88	0.00553	0.195	Arginine/serine-rich coiled-coil protein 2
Q7L576	CYFIP1	4.4	0.458	1.2	1.83	3.76e-05	0.638	0.22	0.0639	Cytoplasmic FMR1-interacting protein 1
Q7L5D6	GET4	1.33	0.251	-0.117	0.256	0.00946	0.611	0.812	0.604	Golgi to ER traffic protein 4 homolog
Q7LGA3	HS2ST1	3.47	0.845	1.12	1.02	0.000664	0.378	0.244	0.288	Heparan sulfate 2-O-sulfotransferase 1
Q7RTV0	PHF5A	2.29	1.3	2.06	0.882	0.00409	0.0923	0.0093	0.251	PHD finger-like domain-containing protein 5A
Q7Z2K6	ERMP1	1.8	1.56	1.8	1.29	0.0218	0.0449	0.0216	0.0946	Endoplasmic reticulum metallopeptidase 1
Q7Z2T5	TRMT1L	1.67	-0.0981	-0.236	-0.637	0.0123	0.879	0.715	0.326	tRNA (guanine(27)-N(2))-dimethyltransferase
Q7Z2W4	ZC3HAV1	1.76	0.0406	0.0323	0.265	0.00449	0.945	0.956	0.655	Zinc finger CCCH-type antiviral protein 1
Q7Z2W9	MRPL21	3.9	1.41	1.2	2.03	3.46e-05	0.105	0.166	0.0211	Large ribosomal subunit protein bL21m
Q7Z333	SETX	2.91	-0.339	-0.0223	0.0936	0.000624	0.671	0.978	0.906	Probable helicase senataxin
Q7Z3C6	ATG9A	1.26	0.128	0.174	0.407	0.0206	0.808	0.742	0.443	Autophagy-related protein 9A
Q7Z406	MYH14	-2.79	-6.46	-8.56	-6.87	0.0639	6.3e-05	5.04e-07	2.52e-05	Myosin-14
Q7Z417	NUFIP2	0.909	1.84	1.82	2	0.0575	0.000273	0.000306	9.41e-05	FMR1-interacting protein NUFIP2
Q7Z460	CLASP1	5.68	1.41	1.37	2.72	1.59e-07	0.133	0.145	0.00494	CLIP-associating protein 1
Q7Z4Q2	HEATR3	3.57	-0.34	0.205	-0.366	2.25e-07	0.566	0.729	0.537	HEAT repeat-containing protein 3
Q7Z4S6	KIF21A	3.38	2.54	2.93	3.16	0.00743	0.0405	0.0189	0.0117	Kinesin-like protein KIF21A
Q7Z5K2	WAPL	1.63	-0.14	-0.436	-0.443	0.0136	0.826	0.496	0.49	Wings apart-like protein homolog
Q7Z6I8	C5orf24	-3.17	-4.36	-3.9	-3.64	1.2e-07	3.52e-11	7.85e-10	4.61e-09	UPF0461 protein C5orf24
Q7Z6Z7	HUWE1	1.85	1.22	0.513	0.94	0.0103	0.0844	0.462	0.181	E3 ubiquitin-protein ligase HUWE1
Q86SG7	LYG2	0.84	-0.387	2.93	-0.228	0.406	0.701	0.00535	0.821	Lysozyme g-like protein 2
Q86SQ0	PHLDB2	4.84	2.48	2.07	3.09	9.93e-06	0.0146	0.039	0.00273	Pleckstrin homology-like domain family B member 2
Q86TB9	PATL1	2.27	0.385	-0.2	0.547	0.00974	0.649	0.813	0.519	Protein PAT1 homolog 1
Q86TG7	PEG10	3.24	3.49	3.5	3.81	2.31e-05	6.77e-06	6.51e-06	1.41e-06	Retrotransposon-derived protein PEG10
Q86TU7	SETD3	1.09	-0.0794	0.119	-0.238	0.0293	0.87	0.807	0.624	Actin-histidine N-methyltransferase
Q86U06	RBM23	2.89	0.205	0.447	-0.0429	8.46e-06	0.724	0.443	0.941	Probable RNA-binding protein 23
Q86U38	NOP9	3.61	-0.451	-0.465	0.174	5.18e-06	0.522	0.51	0.805	Nucleolar protein 9
Q86U42	PABPN1	2.99	3.02	2.35	3.44	0.00203	0.00187	0.0135	0.000471	Polyadenylate-binding protein 2
Q86U86	PBRM1	1.47	0.129	0.243	0.191	0.00372	0.79	0.617	0.694	Protein polybromo-1
Q86UE4	MTDH	2.32	-0.197	-0.932	0.0178	0.000415	0.748	0.133	0.977	Protein LYRIC
Q86UK7	ZNF598	4.51	2.58	2.01	3.24	1.16e-07	0.000847	0.00776	4.74e-05	E3 ubiquitin-protein ligase ZNF598
Q86UP2	KTN1	2.6	0.239	-0.428	0.887	0.000955	0.747	0.564	0.234	Kinectin
Q86UU1	PHLDB1	3.95	3.32	3.82	3.92	0.000377	0.00231	0.00056	0.000412	Pleckstrin homology-like domain family B member 1
Q86UY6	NAA40	2.8	0.772	0.486	1.33	2.81e-05	0.206	0.424	0.0323	N-alpha-acetyltransferase 40
Q86V48	LUZP1	2.19	0.23	0.175	0.342	0.00761	0.77	0.824	0.664	Leucine zipper protein 1
Q86V81	ALYREF	1.16	-0.482	-0.423	-0.0369	0.012	0.283	0.346	0.934	THO complex subunit 4
Q86VI3	IQGAP3	3.52	-0.526	-0.723	-0.271	1.24e-05	0.468	0.32	0.708	Ras GTPase-activating-like protein IQGAP3
Q86W92	PPFIBP1	4.3	-0.204	0.0428	0.707	6.71e-05	0.836	0.965	0.475	Liprin-beta-1
Q86WI3	NLRC5	1.74	0.496	-0.112	0.826	0.0136	0.469	0.87	0.23	Protein NLRC5
Q86WJ1	CHD1L	-1.44	-1.57	-2.76	-2.48	0.0327	0.0208	0.000114	0.00044	Chromodomain-helicase-DNA-binding protein 1-like
Q86WX3	RPS19BP1	1.32	-0.00395	-0.408	-0.111	0.0132	0.994	0.432	0.83	Active regulator of SIRT1
Q86XI2	NCAPG2	4.22	0.422	0.438	0.39	5.77e-08	0.521	0.506	0.553	Condensin-2 complex subunit G2
Q86XK2	FBXO11	0.952	2.84	2.22	3.05	0.332	0.00541	0.0271	0.00296	F-box only protein 11
Q86XL3	ANKLE2	1.53	0.00554	-0.711	0.129	0.019	0.993	0.266	0.839	Ankyrin repeat and LEM domain-containing protein 2
Q86XZ4	SPATS2	3.51	-0.663	-0.975	-0.719	3.81e-06	0.327	0.152	0.288	Spermatogenesis-associated serine-rich protein 2
Q86Y07	VRK2	1.93	0.388	0.292	-0.319	0.00192	0.511	0.621	0.589	Serine/threonine-protein kinase VRK2
Q86Y56	DNAAF5	3.58	1.91	1.8	2.52	5.34e-05	0.0219	0.0302	0.00298	Dynein axonemal assembly factor 5
Q86Y79	PTRH1	1.67	-1.3	-2.21	-2.45	0.0188	0.0648	0.00231	0.00083	Peptidyl-tRNA hydrolase
Q86YP4	GATAD2A	1.78	-1.44	-1.36	-0.387	0.0108	0.0377	0.0483	0.568	Transcriptional repressor p66-alpha
Q8IUD2	ERC1	1.17	0.132	-0.542	0.428	0.0118	0.768	0.23	0.342	ELKS/Rab6-interacting/CAST family member 1
Q8IV48	ERI1	2.54	-0.9	-0.292	0.313	0.00393	0.287	0.728	0.71	3'-5' exoribonuclease 1
Q8IWC1	MAP7D3	1.93	-0.14	-0.812	-0.225	0.00277	0.819	0.19	0.715	MAP7 domain-containing protein 3
Q8IWR0	ZC3H7A	3.89	2.06	2.32	3.14	2.8e-05	0.0176	0.00808	0.000497	Zinc finger CCCH domain-containing protein 7A
Q8IWS0	PHF6	2.48	-0.00536	-0.144	0.329	0.000176	0.993	0.814	0.59	PHD finger protein 6
Q8IWX8	CHERP	3.43	0.863	3.14	1.81	0.000253	0.324	0.000695	0.0418	Calcium homeostasis endoplasmic reticulum protein
Q8IWZ3	ANKHD1	3.91	2.44	2.7	2.68	3.19e-09	3.83e-05	7.85e-06	8.59e-06	Ankyrin repeat and KH domain-containing protein 1
Q8IX18	DHX40	1.37	0.0817	-0.243	0.283	0.00519	0.862	0.607	0.549	Probable ATP-dependent RNA helicase DHX40
Q8IXB1	DNAJC10	2.87	0.194	0.0189	0.627	0.000638	0.806	0.981	0.428	DnaJ homolog subfamily C member 10
Q8IXI1	RHOT2	1.42	0.46	0.327	0.875	0.0111	0.396	0.545	0.11	Mitochondrial Rho GTPase 2
Q8IXM3	MRPL41	2.92	0.318	0.665	1.4	9.59e-05	0.645	0.336	0.046	Large ribosomal subunit protein mL41
Q8IY21	DDX60	3.7	-0.897	-0.302	-0.358	1.08e-06	0.181	0.649	0.59	Probable ATP-dependent RNA helicase DDX60
Q8IY37	DHX37	4.26	0.219	0.0409	1.22	1.1e-07	0.749	0.952	0.08	Probable ATP-dependent RNA helicase DHX37
Q8IY67	RAVER1	1.94	0.942	1.13	1.29	0.000687	0.0844	0.0392	0.0201	Ribonucleoprotein PTB-binding 1
Q8IY81	FTSJ3	4.82	0.192	0.445	-0.0901	6.58e-10	0.758	0.478	0.885	pre-rRNA 2'-O-ribose RNA methyltransferase FTSJ3
Q8IYB3	SRRM1	0.956	-1.23	-0.137	-0.843	0.0277	0.00544	0.747	0.0509	Serine/arginine repetitive matrix protein 1
Q8IYL3	C1orf174	2.69	0.0164	-0.152	0.289	0.000416	0.982	0.831	0.685	UPF0688 protein C1orf174
Q8IZ69	TRMT2A	2.44	-0.774	-0.576	-0.158	0.000514	0.243	0.383	0.81	tRNA (uracil-5-)-methyltransferase homolog A
Q8IZH2	XRN1	5.08	1.36	2.05	2.12	2.32e-09	0.0535	0.00457	0.00341	5'-3' exoribonuclease 1
Q8IZQ5	SELENOH	1.42	-2.07	-2.3	-1.39	0.0794	0.0122	0.00579	0.0875	Selenoprotein H
Q8N0U8	VKORC1L1	2.04	0.196	1.09	0.497	0.00121	0.741	0.0715	0.404	Vitamin K epoxide reductase complex subunit 1-like protein 1
Q8N122	RPTOR	2	0.326	0.297	0.439	0.00516	0.635	0.665	0.524	Regulatory-associated protein of mTOR
Q8N163	CCAR2	3	1.87	1.09	2.7	0.00209	0.048	0.242	0.00522	Cell cycle and apoptosis regulator protein 2
Q8N1F7	NUP93	3.04	0.483	1.01	0.797	0.00195	0.605	0.283	0.395	Nuclear pore complex protein Nup93
Q8N1G2	CMTR1	1.87	3.21	2.61	2.87	0.0235	0.000209	0.00201	0.000759	Cap-specific mRNA (nucleoside-2'-O-)-methyltransferase 1
Q8N1G4	LRRC47	2.63	0.715	0.772	1.24	0.00499	0.428	0.392	0.174	Leucine-rich repeat-containing protein 47
Q8N1N4	KRT78	-0.816	-0.418	-1.17	-2.07	0.269	0.569	0.114	0.00676	Keratin, type II cytoskeletal 78
Q8N357	SLC35F6	1.38	-0.58	-0.384	0.0244	0.0249	0.335	0.522	0.967	Solute carrier family 35 member F6
Q8N3C0	ASCC3	6.42	3.17	3.08	3.72	5.48e-10	0.000361	0.00049	4.23e-05	Activating signal cointegrator 1 complex subunit 3
Q8N3E9	PLCD3	1.84	-0.206	-0.235	-0.109	0.000291	0.663	0.619	0.818	1-phosphatidylinositol 4,5-bisphosphate phosphodiesterase delta-3
Q8N5A5	ZGPAT	2.19	-0.624	-0.55	-0.332	0.00232	0.363	0.423	0.627	Zinc finger CCCH-type with G patch domain-containing protein
Q8N5C6	SRBD1	1.99	-0.048	-0.454	-0.546	0.000897	0.932	0.421	0.334	S1 RNA-binding domain-containing protein 1
Q8N5L8	RPP25L	2.12	-1.09	-1.76	-1.28	0.000575	0.0635	0.00349	0.0305	Ribonuclease P protein subunit p25-like protein
Q8N5M9	JAGN1	2.41	1.23	-0.421	1.95	0.00503	0.14	0.61	0.0213	Protein jagunal homolog 1
Q8N6L1	KRTCAP2	2.29	-0.114	-0.629	0.136	0.00639	0.888	0.438	0.867	Dolichyl-diphosphooligosaccharide--protein glycosyltransferase subunit KCP2
Q8N6R0	METTL13	0.699	-3.62	-4.1	-2.4	0.515	0.0014	0.000355	0.0288	eEF1A lysine and N-terminal methyltransferase
Q8N726	CDKN2A	2.26	-0.671	-0.265	0.471	0.00268	0.352	0.712	0.513	Tumor suppressor ARF
Q8N766	EMC1	2.47	-0.516	0.65	0.243	0.00653	0.555	0.457	0.781	ER membrane protein complex subunit 1
Q8N884	CGAS	-2.16	-2.55	-2.5	-2.92	0.00471	0.00104	0.00124	0.000216	Cyclic GMP-AMP synthase
Q8N8S7	ENAH	0.34	0.164	2.11	2.74	0.696	0.851	0.0186	0.00274	Protein enabled homolog
Q8N9N2	ASCC1	3.84	-1.41	-0.443	-0.333	3.86e-07	0.0348	0.498	0.611	Activating signal cointegrator 1 complex subunit 1
Q8NB90	AFG2A	4.72	1.82	1.78	2.38	1.67e-08	0.0118	0.0135	0.00127	ATPase family gene 2 protein homolog A
Q8NBJ5	COLGALT1	1.76	0.589	0.392	0.809	0.00123	0.255	0.446	0.12	Procollagen galactosyltransferase 1
Q8NBU5	ATAD1	2.18	1.03	1.09	1.9	0.0136	0.229	0.205	0.0303	Outer mitochondrial transmembrane helix translocase
Q8NC56	LEMD2	-4.35	-2.43	-3.22	-2.52	1.96e-05	0.0108	0.000993	0.00835	LEM domain-containing protein 2
Q8NC60	NOA1	3.47	1.49	0.807	1.57	0.000153	0.0824	0.342	0.0681	Nitric oxide-associated protein 1
Q8ND56	LSM14A	1.98	1.05	1.62	1.52	0.00148	0.0793	0.00807	0.0123	Protein LSM14 homolog A
Q8NDV7	TNRC6A	2.63	1.61	1.15	1.68	4.05e-05	0.00792	0.0537	0.0057	Trinucleotide repeat-containing gene 6A protein
Q8NE71	ABCF1	2.68	0.376	0.109	0.733	2.56e-05	0.515	0.85	0.208	ATP-binding cassette sub-family F member 1
Q8NE86	MCU	1.72	-0.225	-0.0427	1.33	0.0131	0.738	0.949	0.0517	Calcium uniporter protein, mitochondrial
Q8NEJ9	NGDN	2.02	-0.00691	-0.0781	-0.243	0.00295	0.991	0.904	0.707	Neuroguidin
Q8NEY1	NAV1	3.86	-0.437	-0.286	-0.27	2.9e-08	0.455	0.624	0.643	Neuron navigator 1
Q8NEZ5	FBXO22	2.86	1.19	1.38	1.88	0.000159	0.0947	0.0537	0.0098	F-box only protein 22
Q8NF37	LPCAT1	3.93	0.627	0.632	1.33	1.68e-06	0.387	0.383	0.0708	Lysophosphatidylcholine acyltransferase 1
Q8NFJ5	GPRC5A	-0.185	-3.11	-2.06	-1.96	0.806	0.000143	0.00858	0.0119	Retinoic acid-induced protein 3
Q8NFW8	CMAS	3.3	1.2	1.4	1.63	5.38e-05	0.113	0.0649	0.0337	N-acylneuraminate cytidylyltransferase
Q8NHQ9	DDX55	5.38	2.13	1.48	2.46	4.45e-10	0.00314	0.0365	0.000789	ATP-dependent RNA helicase DDX55
Q8NI36	WDR36	4.12	0.548	0.396	0.819	2.88e-08	0.381	0.526	0.193	WD repeat-containing protein 36
Q8TAQ2	SMARCC2	2.34	-1.55	-1.86	-2.01	0.000406	0.0152	0.00388	0.00202	SWI/SNF complex subunit SMARCC2
Q8TB61	SLC35B2	2.67	0.81	0.173	0.73	0.000175	0.221	0.792	0.27	Adenosine 3'-phospho 5'-phosphosulfate transporter 1
Q8TCJ2	STT3B	3.69	1.38	1.36	1.74	1.37e-05	0.0749	0.0792	0.0263	Dolichyl-diphosphooligosaccharide--protein glycosyltransferase subunit STT3B
Q8TDD1	DDX54	5.21	1.57	1.96	2.17	7.33e-06	0.135	0.0633	0.0411	ATP-dependent RNA helicase DDX54
Q8TDM6	DLG5	4.74	1.13	1.81	2.28	2.72e-05	0.272	0.0812	0.03	Disks large homolog 5
Q8TDN6	BRIX1	4.17	-0.166	-0.039	0.554	6.42e-09	0.78	0.948	0.352	Ribosome biogenesis protein BRX1 homolog
Q8TDX7	NEK7	2.57	1.27	1.29	1.7	0.000949	0.0887	0.0838	0.0238	Serine/threonine-protein kinase Nek7
Q8TED1	GPX8	3.13	1.16	1.25	1.74	2.96e-05	0.0913	0.0711	0.0134	Probable glutathione peroxidase 8
Q8TEM1	NUP210	1.54	0.292	0.107	0.103	0.0113	0.62	0.855	0.861	Nuclear pore membrane glycoprotein 210
Q8TEQ6	GEMIN5	4.45	1.44	1.51	2.04	1.47e-07	0.0509	0.041	0.0066	Gem-associated protein 5
Q8TER5	ARHGEF40	2.44	0.113	0.36	0.0075	0.00014	0.848	0.543	0.99	Rho guanine nucleotide exchange factor 40
Q8TEX9	IPO4	2.15	0.246	-0.168	0.57	0.00616	0.744	0.824	0.451	Importin-4
Q8WU90	ZC3H15	-1.82	1.24	0.539	1.16	0.00953	0.0717	0.426	0.0908	Zinc finger CCCH domain-containing protein 15
Q8WUA4	GTF3C2	3.4	-0.615	-0.504	-0.294	2.64e-06	0.338	0.431	0.646	General transcription factor 3C polypeptide 2
Q8WUF5	PPP1R13L	2.2	2.15	2.05	2.27	1.39e-06	2.26e-06	4.99e-06	7.64e-07	RelA-associated inhibitor
Q8WUK0	PTPMT1	3.08	1.01	0.257	1.12	6.92e-05	0.158	0.717	0.118	Phosphatidylglycerophosphatase and protein-tyrosine phosphatase 1
Q8WV41	SNX33	-4.26	-5.02	-5.17	-4.77	1.11e-08	1.54e-10	6.81e-11	6.1e-10	Sorting nexin-33
Q8WVB6	CHTF18	3.44	0.279	-0.275	0.0822	2.8e-08	0.59	0.596	0.874	Chromosome transmission fidelity protein 18 homolog
Q8WVI0	UQCC5	2.63	1.42	0.873	1.52	6.37e-05	0.0224	0.152	0.0144	Ubiquinol-cytochrome c reductase complex assembly factor 5
Q8WVM0	TFB1M	2.79	-0.755	-0.861	0.667	0.00291	0.4	0.338	0.457	Dimethyladenosine transferase 1, mitochondrial
Q8WVX9	FAR1	2.85	1.18	0.595	1.66	0.000309	0.114	0.419	0.0275	Fatty acyl-CoA reductase 1
Q8WWC4	MAIP1	1.95	-0.0966	0.769	0.427	0.015	0.901	0.323	0.582	m-AAA protease-interacting protein 1, mitochondrial
Q8WWI1	LMO7	-1.53	-1.07	-1.47	-1.37	0.00156	0.0232	0.00231	0.00411	LIM domain only protein 7
Q8WWM7	ATXN2L	0.392	1.41	1.18	1.45	0.454	0.00904	0.0274	0.00733	Ataxin-2-like protein
Q8WWY3	PRPF31	3.84	1.92	1.6	2.44	5.31e-07	0.00546	0.019	0.000581	U4/U6 small nuclear ribonucleoprotein Prp31
Q8WXF1	PSPC1	-0.542	4.32	4.88	5.09	0.58	5.56e-05	8.31e-06	3.96e-06	Paraspeckle component 1
Q8WXX5	DNAJC9	2.77	1.95	1.24	1.97	0.000359	0.00938	0.0921	0.00871	DnaJ homolog subfamily C member 9
Q8WYA6	CTNNBL1	2.52	-0.0133	0.44	0.387	0.000134	0.983	0.47	0.525	Beta-catenin-like protein 1
Q92466	DDB2	-1.95	-0.969	-1	-0.29	0.00217	0.113	0.102	0.631	DNA damage-binding protein 2
Q92499	DDX1	0.75	1.26	1.09	1.33	0.0686	0.00293	0.00935	0.00187	ATP-dependent RNA helicase DDX1
Q92522	H1-10	2.12	-0.371	-0.579	-0.0982	2.46e-05	0.418	0.208	0.829	Histone H1.10
Q92538	GBF1	3.39	-0.568	-0.362	0.475	2.47e-05	0.437	0.62	0.515	Golgi-specific brefeldin A-resistance guanine nucleotide exchange factor 1
Q92542	NCSTN	1.61	0.736	1.17	1.22	0.00776	0.21	0.0481	0.0405	Nicastrin
Q92544	TM9SF4	3.71	-0.47	-0.0236	1.17	5.43e-06	0.519	0.974	0.111	Transmembrane 9 superfamily member 4
Q92552	MRPS27	3.24	0.637	0.455	1.05	1.98e-05	0.356	0.508	0.131	Small ribosomal subunit protein mS27
Q92572	AP3S1	2.96	0.224	0.676	0.414	1.28e-05	0.713	0.271	0.498	AP-3 complex subunit sigma-1
Q92615	LARP4B	3.07	1.07	0.865	1.71	5.77e-05	0.132	0.219	0.0173	La-related protein 4B
Q92616	GCN1	3.77	2.32	2.38	2.6	5.91e-05	0.00934	0.00776	0.00379	Stalled ribosome sensor GCN1
Q92620	DHX38	2.98	0.0415	-0.0269	0.631	0.000111	0.953	0.97	0.376	Pre-mRNA-splicing factor ATP-dependent RNA helicase PRP16
Q92626	PXDN	2.55	0.241	-0.295	0.0114	2.88e-05	0.663	0.594	0.983	Peroxidasin homolog
Q92665	MRPS31	3.33	-0.938	-2.24	-1.84	1.21e-05	0.174	0.00188	0.00926	Small ribosomal subunit protein mS31
Q92685	ALG3	2.28	0.166	0.862	1.23	9.73e-05	0.757	0.113	0.0258	Dol-P-Man:Man(5)GlcNAc(2)-PP-Dol alpha-1,3-mannosyltransferase
Q92734	TFG	2.62	-0.363	-0.499	0.488	0.0129	0.721	0.624	0.632	Protein TFG
Q92764	KRT35	1.08	0.0304	3.03	-0.0917	0.288	0.976	0.00423	0.928	Keratin, type I cuticular Ha5
Q92769	HDAC2	3.33	1.67	0.606	1.82	6.51e-05	0.0325	0.428	0.0205	Histone deacetylase 2
Q92785	DPF2	2.42	1.23	0.979	0.971	0.00267	0.112	0.205	0.208	Zinc finger protein ubi-d4
Q92791	P3H4	1.4	0.0491	0.15	0.582	0.0178	0.932	0.794	0.313	Endoplasmic reticulum protein SC65
Q92796	DLG3	2.09	0.494	0.445	0.963	0.00121	0.42	0.467	0.119	Disks large homolog 3
Q92804	TAF15	0.187	1.55	0.987	1.75	0.755	0.013	0.105	0.00541	TATA-binding protein-associated factor 2N
Q92841	DDX17	1.24	0.773	0.724	0.913	0.00289	0.055	0.0715	0.0244	Probable ATP-dependent RNA helicase DDX17
Q92878	RAD50	4.44	1.28	0.982	1.69	4.37e-08	0.066	0.155	0.0166	DNA repair protein RAD50
Q92896	GLG1	4.02	0.384	-0.393	0.864	9.33e-06	0.636	0.629	0.29	Golgi apparatus protein 1
Q92900	UPF1	2.1	2.75	2.58	2.79	0.000225	3.86e-06	1.17e-05	2.97e-06	Regulator of nonsense transcripts 1
Q92922	SMARCC1	3.18	-1.76	-1.53	-0.935	0.000862	0.0552	0.0927	0.301	SWI/SNF complex subunit SMARCC1
Q92925	SMARCD2	3.02	0.12	-0.0215	0.935	6.55e-06	0.84	0.971	0.122	SWI/SNF-related matrix-associated actin-dependent regulator of chromatin subfamily D member 2
Q92945	KHSRP	-0.166	2.92	3.32	2.52	0.846	0.00126	0.000305	0.0048	Far upstream element-binding protein 2
Q92974	ARHGEF2	4.03	-0.0792	0.4	1.41	5.98e-05	0.931	0.664	0.131	Rho guanine nucleotide exchange factor 2
Q92979	EMG1	3.39	2.68	2.84	2.96	0.000116	0.00168	0.000939	0.000595	Ribosomal RNA small subunit methyltransferase NEP1
Q93008	USP9X	2.85	0.706	-0.239	0.738	0.00317	0.445	0.796	0.425	Ubiquitin carboxyl-terminal hydrolase 9X
Q93096	PTP4A1	1.41	-0.243	-0.592	-0.279	0.006	0.622	0.232	0.571	Protein tyrosine phosphatase type IVA 1
Q969G5	CAVIN3	2.36	-1.02	-1.69	-1.25	0.00722	0.233	0.0505	0.143	Caveolae-associated protein 3
Q969M3	YIPF5	2.56	0.0257	0.122	0.159	0.000163	0.967	0.847	0.801	Protein YIPF5
Q969N2	PIGT	2.48	-0.303	-0.964	-0.664	0.00142	0.68	0.193	0.368	GPI-anchor transamidase component PIGT
Q969Q0	RPL36AL	1.96	-0.189	-0.328	0.0549	0.00283	0.763	0.6	0.93	Ribosomal protein eL42-like
Q969S3	ZNF622	4.53	2.32	2.19	3.32	1.08e-07	0.00242	0.00398	3.22e-05	Cytoplasmic 60S subunit biogenesis factor ZNF622
Q969V3	NCLN	3.37	1.14	0.707	1.21	0.00639	0.339	0.551	0.308	BOS complex subunit NCLN
Q969X5	ERGIC1	1.63	-0.365	-0.702	-0.193	0.00279	0.482	0.18	0.71	Endoplasmic reticulum-Golgi intermediate compartment protein 1
Q969Z0	TBRG4	2.15	3.16	2.61	3.17	0.0106	0.000296	0.00222	0.000283	FAST kinase domain-containing protein 4
Q96A19	CCDC102A	-3.08	-2.89	-2.95	-2.77	0.00954	0.0147	0.013	0.0189	Coiled-coil domain-containing protein 102A
Q96A33	CCDC47	2.75	0.794	0.665	0.953	5.81e-05	0.207	0.29	0.132	PAT complex subunit CCDC47
Q96A35	MRPL24	3.13	0.515	0.587	1.05	0.00175	0.587	0.537	0.273	Large ribosomal subunit protein uL24m
Q96A65	EXOC4	5.02	0.61	0.769	0.794	1.29e-07	0.454	0.346	0.33	Exocyst complex component 4
Q96AC1	FERMT2	0.956	2.44	0.0261	1.52	0.26	0.00544	0.975	0.0767	Fermitin family homolog 2
Q96AE4	FUBP1	0.362	3.42	3.69	3.72	0.635	4.34e-05	1.32e-05	1.15e-05	Far upstream element-binding protein 1
Q96AG4	LRRC59	1.51	0.108	0.136	0.39	2.57e-05	0.74	0.675	0.233	Leucine-rich repeat-containing protein 59
Q96AQ6	PBXIP1	3.7	0.341	-0.207	1.06	3.15e-06	0.628	0.768	0.137	Pre-B-cell leukemia transcription factor-interacting protein 1
Q96B26	EXOSC8	4.19	0.688	-0.0544	0.625	4.35e-07	0.34	0.939	0.386	Exosome complex component RRP43
Q96BW9	TAMM41	1.17	-0.731	-0.572	0.396	0.0287	0.167	0.277	0.45	Phosphatidate cytidylyltransferase, mitochondrial
Q96C24	SYTL4	2.58	-0.261	0.345	-0.0497	0.000289	0.694	0.604	0.94	Synaptotagmin-like protein 4
Q96C36	PYCR2	2.47	0.255	0.119	0.29	0.00305	0.748	0.88	0.715	Pyrroline-5-carboxylate reductase 2
Q96CB9	NSUN4	3.61	2.29	2.22	2.7	7.21e-07	0.000712	0.001	9.29e-05	5-cytosine rRNA methyltransferase NSUN4
Q96CS3	FAF2	4.63	0.312	-0.611	0.199	8.21e-06	0.737	0.511	0.831	FAS-associated factor 2
Q96CW1	AP2M1	2.66	0.956	0.784	1.06	1.61e-05	0.0908	0.164	0.0628	AP-2 complex subunit mu
Q96CW5	TUBGCP3	2.6	0.611	0.822	1.17	0.00227	0.452	0.312	0.153	Gamma-tubulin complex component 3
Q96D53	COQ8B	1.37	-0.294	-0.406	0.106	0.0156	0.592	0.459	0.846	Atypical kinase COQ8B, mitochondrial
Q96DA6	DNAJC19	1.75	1.6	1.43	0.543	0.00597	0.0115	0.0229	0.376	Mitochondrial import inner membrane translocase subunit TIM14
Q96DH6	MSI2	2.82	1.26	1.31	1.91	5.66e-06	0.0268	0.0215	0.00116	RNA-binding protein Musashi homolog 2
Q96DI7	SNRNP40	5.92	1.82	1.92	2.93	1.48e-08	0.0409	0.0317	0.00145	U5 small nuclear ribonucleoprotein 40 kDa protein
Q96DV4	MRPL38	3.36	1.47	1.14	0.972	0.00552	0.209	0.33	0.404	Large ribosomal subunit protein mL38
Q96EK4	THAP11	2.62	-0.129	-0.8	-0.174	0.000197	0.843	0.222	0.789	THAP domain-containing protein 11
Q96EP5	DAZAP1	2.41	5.72	5.35	5.68	7.24e-06	8.01e-16	8.23e-15	1.05e-15	DAZ-associated protein 1
Q96EY1	DNAJA3	1.89	1.03	0.71	0.896	0.000187	0.0324	0.135	0.0608	DnaJ homolog subfamily A member 3, mitochondrial
Q96EY4	TMA16	1.95	-0.392	-0.666	-0.249	1.29e-06	0.269	0.0635	0.482	Translation machinery-associated protein 16
Q96EY7	PTCD3	5.93	0.704	1.31	1.18	3.18e-08	0.435	0.149	0.194	Small ribosomal subunit protein mS39
Q96F45	ZNF503	1.57	0.682	0.689	0.626	0.000916	0.132	0.128	0.166	Zinc finger protein 503
Q96G23	CERS2	3.12	-0.0783	-0.292	-0.406	1.75e-05	0.905	0.657	0.537	Ceramide synthase 2
Q96GA3	LTV1	5.57	1.68	1.44	1.42	1.93e-10	0.0181	0.0413	0.0439	Protein LTV1 homolog
Q96GK7	FAHD2A	1.84	-0.0818	-0.41	-0.155	0.00139	0.881	0.452	0.776	Oxaloacetate tautomerase FAHD2A, mitochondrial
Q96GM8	TOE1	3.07	0.639	0.647	1.27	0.000338	0.425	0.42	0.115	Target of EGR1 protein 1
Q96GQ7	DDX27	4.18	0.445	0.358	0.718	1.24e-06	0.557	0.636	0.344	Probable ATP-dependent RNA helicase DDX27
Q96GY0	ZC2HC1A	3.72	1.18	0.181	1.33	2.8e-05	0.146	0.822	0.102	Zinc finger C2HC domain-containing protein 1A
Q96I24	FUBP3	2.32	2.3	2.36	2.49	1.75e-06	1.99e-06	1.22e-06	4.44e-07	Far upstream element-binding protein 3
Q96I25	RBM17	2.82	1.32	3.48	2.01	0.00117	0.113	9.45e-05	0.0171	Splicing factor 45
Q96I99	SUCLG2	1.55	0.488	-0.107	0.433	0.00518	0.362	0.841	0.418	Succinate--CoA ligase [GDP-forming] subunit beta, mitochondrial
Q96IR7	HPDL	2.11	0.888	1.5	2.44	0.00121	0.154	0.0182	0.000233	4-hydroxyphenylpyruvate dioxygenase-like protein
Q96IX5	ATP5MK	1.67	0.39	0.075	0.512	0.00767	0.519	0.901	0.398	ATP synthase F(0) complex subunit k, mitochondrial
Q96JJ3	ELMO2	2.48	0.0681	-0.41	0.497	0.000169	0.911	0.503	0.418	Engulfment and cell motility protein 2
Q96JP5	ZFP91	2.99	0.526	0.0376	0.368	4.05e-05	0.429	0.955	0.579	E3 ubiquitin-protein ligase ZFP91
Q96KA5	CLPTM1L	3.68	1.9	1.29	2.18	2.91e-06	0.00856	0.0686	0.00283	Lipid scramblase CLPTM1L
Q96KP1	EXOC2	5.16	1.1	1.24	2.33	2.63e-08	0.162	0.115	0.00415	Exocyst complex component 2
Q96KR1	ZFR	4.2	0.334	1.62	1.68	2.22e-06	0.67	0.0431	0.0362	Zinc finger RNA-binding protein
Q96LJ7	DHRS1	1.85	0.34	-0.164	0.565	0.00644	0.603	0.802	0.389	Dehydrogenase/reductase SDR family member 1
Q96ME7	ZNF512	1.41	-0.39	0.0118	-0.214	0.0129	0.479	0.983	0.696	Zinc finger protein 512
Q96N66	MBOAT7	2.59	-0.767	-1.24	-0.0593	0.000131	0.222	0.0511	0.924	Membrane-bound acylglycerophosphatidylinositol O-acyltransferase MBOAT7
Q96P11	NSUN5	4.58	0.7	0.69	1.43	6.14e-10	0.241	0.248	0.0189	28S rRNA (cytosine-C(5))-methyltransferase
Q96P47	AGAP3	1.99	0.166	0.0801	0.543	0.00162	0.781	0.894	0.366	Arf-GAP with GTPase, ANK repeat and PH domain-containing protein 3
Q96P70	IPO9	2	0.337	0.344	0.803	0.0013	0.567	0.559	0.176	Importin-9
Q96PK6	RBM14	1.74	1.78	1.67	1.99	0.000531	0.000419	0.000883	0.000103	RNA-binding protein 14
Q96PY5	FMNL2	3.65	0.302	-0.415	0.812	1.87e-05	0.695	0.591	0.295	Formin-like protein 2
Q96QA5	GSDMA	1.55	0.884	3.85	0.543	0.0852	0.322	7.18e-05	0.542	Gasdermin-A
Q96QK1	VPS35	2.8	1.9	1.86	2.02	0.000441	0.0133	0.0156	0.00895	Vacuolar protein sorting-associated protein 35
Q96QR8	PURB	2.38	0.121	-0.087	0.619	0.00121	0.862	0.9	0.375	Transcriptional regulator protein Pur-beta
Q96RQ1	ERGIC2	3.68	1.71	1.02	2.71	5.11e-06	0.021	0.161	0.000434	Endoplasmic reticulum-Golgi intermediate compartment protein 2
Q96RQ3	MCCC1	0.879	2.1	1.75	2.3	0.196	0.00296	0.0121	0.00127	Methylcrotonoyl-CoA carboxylase subunit alpha, mitochondrial
Q96S44	TP53RK	2.71	-1.05	-0.58	0.0635	0.00207	0.21	0.488	0.939	EKC/KEOPS complex subunit TP53RK
Q96S97	MYADM	-0.0813	-2.81	-2.11	-2.01	0.902	9.19e-05	0.00233	0.00368	Myeloid-associated differentiation marker
Q96SB4	SRPK1	5.78	1.79	2.23	3.33	1.1e-08	0.0373	0.0102	0.00023	SRSF protein kinase 1
Q96T17	MAP7D2	2.69	1.01	0.85	1.67	0.000358	0.153	0.229	0.0208	MAP7 domain-containing protein 2
Q96T23	RSF1	-2.03	-3.97	-4.98	-4.81	0.0527	0.00032	1.3e-05	2.25e-05	Remodeling and spacing factor 1
Q96T76	MMS19	3.85	1.27	0.677	1.19	3.17e-05	0.136	0.422	0.162	MMS19 nucleotide excision repair protein homolog
Q96TA1	NIBAN2	-0.904	-1.85	-2.04	-2.03	0.167	0.00614	0.00267	0.00276	Protein Niban 2
Q96TA2	YME1L1	2.99	-0.0154	-0.192	0.683	0.000108	0.983	0.787	0.338	ATP-dependent zinc metalloprotease YME1L1
Q99459	CDC5L	2.93	-0.104	-0.536	0.356	1.48e-05	0.865	0.381	0.56	Cell division cycle 5-like protein
Q99460	PSMD1	1.55	0.221	0.498	0.328	0.0146	0.719	0.419	0.593	26S proteasome non-ATPase regulatory subunit 1
Q99536	VAT1	1.17	0.346	0.191	0.54	0.0135	0.45	0.676	0.24	Synaptic vesicle membrane protein VAT-1 homolog
Q99543	DNAJC2	2.1	1.49	0.515	1.32	0.00273	0.0293	0.441	0.0519	DnaJ homolog subfamily C member 2
Q99547	MPHOSPH6	2.11	-0.37	-1.04	-0.2	0.000975	0.54	0.0894	0.74	M-phase phosphoprotein 6
Q99567	NUP88	3.86	2.62	2.53	2.7	4.2e-12	1.07e-07	2.25e-07	5.64e-08	Nuclear pore complex protein Nup88
Q99569	PKP4	3.11	2.91	2.87	3.28	4.3e-05	0.000111	0.000132	1.93e-05	Plakophilin-4
Q99570	PIK3R4	2.93	0.202	0.143	0.517	3.37e-06	0.718	0.798	0.356	Phosphoinositide 3-kinase regulatory subunit 4
Q99575	POP1	5.52	1.36	1.72	1.69	7.94e-12	0.0305	0.00693	0.00797	Ribonucleases P/MRP protein subunit POP1
Q99661	KIF2C	4.07	1.2	0.526	1.74	9.3e-07	0.103	0.468	0.0194	Kinesin-like protein KIF2C
Q99700	ATXN2	4.91	4.88	4.82	5.17	1.9e-09	2.17e-09	3.03e-09	4.67e-10	Ataxin-2
Q99714	HSD17B10	1.49	1.77	1.74	2.09	0.0225	0.00738	0.00838	0.00185	3-hydroxyacyl-CoA dehydrogenase type-2
Q99715	COL12A1	6.65	3.28	2.15	3.76	2.94e-08	0.00199	0.0366	0.00048	Collagen alpha-1(XII) chain
Q99728	BARD1	2.59	-0.0251	-0.0961	0.182	0.000151	0.968	0.879	0.773	BRCA1-associated RING domain protein 1
Q99729	HNRNPAB	2.38	1.36	1.13	1.78	9.33e-06	0.00652	0.0226	0.000549	Heterogeneous nuclear ribonucleoprotein A/B
Q99733	NAP1L4	1.99	0.305	0.715	1.84	0.0119	0.69	0.351	0.0195	Nucleosome assembly protein 1-like 4
Q99741	CDC6	1.52	0.236	-0.0336	0.288	0.00265	0.624	0.944	0.55	Cell division control protein 6 homolog
Q99755	PIP5K1A	1.88	-0.597	0.152	-0.873	0.0182	0.442	0.844	0.262	Phosphatidylinositol 4-phosphate 5-kinase type-1 alpha
Q99805	TM9SF2	2.71	1.43	1.3	1.68	6.27e-06	0.00982	0.0184	0.00278	Transmembrane 9 superfamily member 2
Q99848	EBNA1BP2	2.53	-0.977	-1.06	-0.503	0.000264	0.134	0.106	0.436	Probable rRNA-processing protein EBP2
Q99873	PRMT1	2.52	3.75	3.43	3.88	0.000504	1.21e-06	6.27e-06	6.21e-07	Protein arginine N-methyltransferase 1
Q99933	BAG1	3.06	-0.234	-1.06	0.0325	1.02e-07	0.632	0.0337	0.947	BAG family molecular chaperone regulator 1
Q99985	SEMA3C	1.67	-0.474	-1.02	-0.25	0.00587	0.417	0.0848	0.668	Semaphorin-3C
Q99986	VRK1	-3.39	-2.85	-3.47	-2.91	5.41e-07	1.27e-05	3.22e-07	8.66e-06	Serine/threonine-protein kinase VRK1
Q9BPX3	NCAPG	4.05	2.39	1.33	2.25	1.33e-07	0.000624	0.0475	0.00123	Condensin complex subunit 3
Q9BQ04	RBM4B	1.49	0.232	0.565	-0.0222	0.015	0.695	0.342	0.97	RNA-binding protein 4B
Q9BQ39	DDX50	3.43	0.83	0.658	1.02	2.51e-06	0.201	0.309	0.117	ATP-dependent RNA helicase DDX50
Q9BQ52	ELAC2	1.77	0.201	-0.727	-0.0216	0.0204	0.786	0.328	0.977	Zinc phosphodiesterase ELAC protein 2
Q9BQ67	GRWD1	4.85	2.32	2.08	2.72	6.81e-09	0.00147	0.00399	0.000246	Glutamate-rich WD repeat-containing protein 1
Q9BQ70	TCF25	3.98	0.552	0.237	0.42	4.6e-06	0.476	0.759	0.587	Ribosome quality control complex subunit TCF25
Q9BQ75	CMSS1	5.05	0.416	0.333	0.356	5.36e-10	0.523	0.609	0.585	Protein CMSS1
Q9BQB6	VKORC1	2.37	0.675	-0.622	1.15	8.43e-05	0.225	0.263	0.0412	Vitamin K epoxide reductase complex subunit 1
Q9BQG0	MYBBP1A	6.26	2.96	3.19	3.78	2.06e-09	0.001	0.000446	4.78e-05	Myb-binding protein 1A
Q9BRJ2	MRPL45	2.34	1.06	0.996	1.37	0.0107	0.234	0.263	0.126	Large ribosomal subunit protein mL45
Q9BRJ6	CHLSN	1.28	-0.715	-0.928	-0.58	0.0126	0.154	0.0661	0.245	Protein cholesin
Q9BRK5	SDF4	3.48	1.07	0.8	2.09	5.31e-05	0.179	0.311	0.0103	45 kDa calcium-binding protein
Q9BRP8	PYM1	2.71	-1.04	-0.735	-0.155	0.0117	0.318	0.481	0.882	Partner of Y14 and mago
Q9BRT6	LLPH	2.61	-0.713	-0.506	-0.347	2.15e-06	0.146	0.3	0.476	Protein LLP homolog
Q9BRU9	UTP23	2.55	-0.819	0.058	-0.365	0.00092	0.261	0.936	0.615	rRNA-processing protein UTP23 homolog
Q9BRX2	PELO	3.46	-0.169	0.316	0.622	0.00025	0.847	0.719	0.479	Protein pelota homolog
Q9BRZ2	TRIM56	3.6	1.45	1.16	1.91	2.89e-05	0.0682	0.142	0.0177	E3 ubiquitin-protein ligase TRIM56
Q9BSC4	NOL10	2.05	-0.0528	0.0334	0.473	0.000169	0.917	0.947	0.351	Nucleolar protein 10
Q9BSD7	NTPCR	1.27	-0.396	-0.48	-0.0954	0.00362	0.346	0.253	0.819	Cancer-related nucleoside-triphosphatase
Q9BSJ2	TUBGCP2	2.98	0.804	-0.0632	0.284	2.7e-05	0.215	0.922	0.658	Gamma-tubulin complex component 2
Q9BSJ8	ESYT1	2.01	-0.1	0.156	0.391	0.000357	0.848	0.766	0.457	Extended synaptotagmin-1
Q9BT22	ALG1	3.68	0.555	0.266	0.721	6.5e-05	0.511	0.753	0.395	Chitobiosyldiphosphodolichol beta-mannosyltransferase
Q9BTC0	DIDO1	3.64	0.547	-0.215	-0.102	2.7e-05	0.488	0.785	0.897	Death-inducer obliterator 1
Q9BTE7	DCUN1D5	1.9	0.364	0.432	0.164	0.000416	0.47	0.391	0.743	DCN1-like protein 5
Q9BTV4	TMEM43	-0.441	-4.44	-3.83	-3.55	0.593	2.06e-06	2.54e-05	7.67e-05	Transmembrane protein 43
Q9BTW9	TBCD	4.17	1.01	0.128	1.47	3.98e-05	0.28	0.89	0.118	Tubulin-specific chaperone D
Q9BTZ2	DHRS4	1.94	0.684	1.32	1.32	0.0026	0.267	0.0362	0.0357	Dehydrogenase/reductase SDR family member 4
Q9BU23	LMF2	1.52	0.595	0.00841	0.562	0.0116	0.308	0.988	0.336	Lipase maturation factor 2
Q9BU76	MMTAG2	1.76	-1.29	-0.691	-0.884	0.00383	0.0296	0.237	0.132	Multiple myeloma tumor-associated protein 2
Q9BUB7	TMEM70	2.68	1.27	1.02	0.919	4.22e-06	0.0177	0.053	0.081	Transmembrane protein 70, mitochondrial
Q9BUH6	PAXX	-2.57	-3.41	-4.07	-3.63	0.0279	0.00421	0.000787	0.00247	Protein PAXX
Q9BUJ2	HNRNPUL1	2.18	1.49	1.36	1.66	1.35e-05	0.00171	0.00393	0.00057	Heterogeneous nuclear ribonucleoprotein U-like protein 1
Q9BUN8	DERL1	3.37	-0.53	-1.72	-0.139	0.000804	0.576	0.0748	0.883	Derlin-1
Q9BUQ8	DDX23	5.54	0.586	0.205	0.676	5.93e-07	0.544	0.831	0.484	Probable ATP-dependent RNA helicase DDX23
Q9BUZ4	TRAF4	2.39	2.52	2.73	2.79	0.000467	0.000248	8.93e-05	6.64e-05	TNF receptor-associated factor 4
Q9BVI4	NOC4L	3.24	0.597	0.175	1	2.36e-05	0.391	0.801	0.152	Nucleolar complex protein 4 homolog
Q9BVJ6	UTP14A	6.38	-0.241	0.358	-0.217	5.45e-09	0.789	0.69	0.809	U3 small nucleolar RNA-associated protein 14 homolog A
Q9BVJ7	DUSP23	2.36	0.896	1.57	1.32	0.00027	0.141	0.0118	0.0325	Dual specificity protein phosphatase 23
Q9BVP2	GNL3	2.39	-0.111	-0.22	0.279	7.76e-05	0.842	0.691	0.615	Guanine nucleotide-binding protein-like 3
Q9BVQ7	AFG2B	3.15	0.553	0.0811	0.998	0.000376	0.504	0.922	0.231	ATPase family gene 2 protein homolog B
Q9BVS4	RIOK2	3.58	-0.226	-0.753	-0.247	3.07e-07	0.708	0.216	0.682	Serine/threonine-protein kinase RIO2
Q9BVV7	TIMM21	2.22	0.451	0.312	0.395	0.000345	0.436	0.589	0.494	Mitochondrial import inner membrane translocase subunit Tim21
Q9BW27	NUP85	2	0.557	0.673	1.03	0.00122	0.342	0.252	0.0818	Nuclear pore complex protein Nup85
Q9BW92	TARS2	1.85	0.289	0.615	0.973	0.013	0.689	0.396	0.182	Threonine--tRNA ligase, mitochondrial
Q9BWF3	RBM4	2.44	0.509	0.172	1.07	0.00886	0.572	0.848	0.239	RNA-binding protein 4
Q9BWM7	SFXN3	4.46	1.49	1.11	1.09	4.55e-07	0.0562	0.152	0.161	Sideroflexin-3
Q9BX40	LSM14B	3.72	0.169	0.134	1.19	1.03e-07	0.776	0.822	0.0502	Protein LSM14 homolog B
Q9BXK1	KLF16	2.57	-0.612	-0.254	-0.226	1.15e-05	0.249	0.63	0.669	Krueppel-like factor 16
Q9BXS5	AP1M1	4.27	0.484	0.739	1.04	0.000853	0.688	0.54	0.391	AP-1 complex subunit mu-1
Q9BXS6	NUSAP1	3.42	0.0907	0.122	1.01	0.000135	0.913	0.883	0.227	Nucleolar and spindle-associated protein 1
Q9BXX2	ANKRD30B	1.75	0.641	0.79	0.534	0.000342	0.164	0.088	0.245	Ankyrin repeat domain-containing protein 30B
Q9BY44	EIF2A	1.71	1.42	1.36	1.74	0.0137	0.0382	0.0465	0.0121	Eukaryotic translation initiation factor 2A
Q9BYC8	MRPL32	1.48	-0.979	-1.04	-0.542	0.0101	0.0821	0.0663	0.33	Large ribosomal subunit protein bL32m
Q9BYC9	MRPL20	2.79	0.502	-0.0663	0.639	0.000896	0.527	0.933	0.421	Large ribosomal subunit protein bL20m
Q9BYD1	MRPL13	2.13	-0.187	0.122	0.369	0.0266	0.842	0.896	0.693	Large ribosomal subunit protein uL13m
Q9BYD2	MRPL9	2.3	0.975	0.938	1.18	1.94e-06	0.0257	0.0317	0.00774	Large ribosomal subunit protein bL9m
Q9BYD6	MRPL1	1.72	1.37	1.25	0.949	0.0185	0.0583	0.0842	0.186	Large ribosomal subunit protein uL1m
Q9BYG3	NIFK	5.27	1.7	2.25	2.37	5.45e-07	0.0675	0.0168	0.0121	MKI67 FHA domain-interacting nucleolar phosphoprotein
Q9BYJ9	YTHDF1	2.78	2.53	2.82	2.88	1.41e-05	5.85e-05	1.11e-05	7.63e-06	YTH domain-containing family protein 1
Q9BYN8	MRPS26	4.01	1.19	1.27	1.34	3.2e-06	0.122	0.1	0.0839	Small ribosomal subunit protein mS26
Q9BZE1	MRPL37	1.77	1.02	1.14	1.36	0.00203	0.0668	0.041	0.0158	Large ribosomal subunit protein mL37
Q9BZE4	GTPBP4	3.04	-0.133	-0.251	0.663	0.000601	0.872	0.762	0.426	GTP-binding protein 4
Q9BZF1	OSBPL8	1.53	-1	-0.637	-0.409	0.00947	0.082	0.264	0.472	Oxysterol-binding protein-related protein 8
Q9BZF9	UACA	-2.08	-0.525	-1.21	-0.454	0.018	0.539	0.16	0.594	Uveal autoantigen with coiled-coil domains and ankyrin repeats
Q9BZG1	RAB34	2.61	0.472	0.396	1.27	0.000407	0.493	0.566	0.0691	Ras-related protein Rab-34
Q9BZH6	WDR11	2.61	-0.496	-0.302	-0.0189	0.000191	0.445	0.641	0.977	WD repeat-containing protein 11
Q9BZI7	UPF3B	2.48	0.925	0.957	0.954	0.000393	0.161	0.147	0.148	Regulator of nonsense transcripts 3B
Q9BZK7	TBL1XR1	3.09	3.04	2.95	3.13	2.91e-06	3.94e-06	6.46e-06	2.24e-06	F-box-like/WD repeat-containing protein TBL1XR1
Q9BZX2	UCK2	1.81	-0.187	-0.254	-0.325	0.0271	0.815	0.75	0.684	Uridine-cytidine kinase 2
Q9C0B9	ZCCHC2	2.62	0.51	0.327	1.4	4.6e-05	0.385	0.577	0.0204	Zinc finger CCHC domain-containing protein 2
Q9GZR2	REXO4	3.61	-0.00184	0.238	-0.227	9.51e-06	0.998	0.744	0.756	RNA exonuclease 4
Q9GZR7	DDX24	6.25	1.97	1.64	2.23	5.86e-10	0.018	0.0464	0.00807	ATP-dependent RNA helicase DDX24
Q9GZS1	POLR1E	5.34	0.00387	-0.403	-0.268	3.53e-13	0.994	0.455	0.618	DNA-directed RNA polymerase I subunit RPA49
Q9GZS3	SKIC8	1.72	0.281	0.72	0.662	0.0288	0.714	0.35	0.39	Superkiller complex protein 8
Q9GZT3	SLIRP	2.66	0.691	0.923	1.57	0.00279	0.416	0.279	0.0691	SRA stem-loop-interacting RNA-binding protein, mitochondrial
Q9GZY8	MFF	3.41	1.43	1.38	1.96	0.000602	0.129	0.144	0.0394	Mitochondrial fission factor
Q9H089	LSG1	4.07	1.22	1.46	1.41	6.99e-06	0.135	0.0756	0.0859	Large subunit GTPase 1 homolog
Q9H0A0	NAT10	4.46	0.435	0.254	1.44	1.24e-05	0.636	0.781	0.12	RNA cytidine acetyltransferase
Q9H0D6	XRN2	3.3	0.891	0.814	1.36	1.31e-05	0.195	0.236	0.0498	5'-3' exoribonuclease 2
Q9H0H5	RACGAP1	0.806	-0.474	1.23	0.112	0.0628	0.268	0.00541	0.793	Rac GTPase-activating protein 1
Q9H0S4	DDX47	3.06	0.419	0.406	0.947	2.59e-06	0.467	0.481	0.104	Probable ATP-dependent RNA helicase DDX47
Q9H0U3	MAGT1	1.97	-1.09	-0.452	-0.065	0.00952	0.14	0.538	0.929	Dolichyl-diphosphooligosaccharide--protein glycosyltransferase subunit MAGT1
Q9H0U4	RAB1B	1.35	0.486	0.301	0.646	0.00579	0.303	0.521	0.172	Ras-related protein Rab-1B
Q9H147	DNTTIP1	3.74	0.335	0.333	0.791	1.65e-06	0.626	0.628	0.252	Deoxynucleotidyltransferase terminal-interacting protein 1
Q9H1I8	ASCC2	4.72	0.807	0.328	0.73	4.92e-08	0.272	0.653	0.32	Activating signal cointegrator 1 complex subunit 2
Q9H223	EHD4	2.06	1.27	0.482	1.33	0.00391	0.0662	0.48	0.0554	EH domain-containing protein 4
Q9H2D6	TRIOBP	-2.46	-2.06	-2	-1.89	0.000674	0.00383	0.00478	0.00743	TRIO and F-actin-binding protein
Q9H2H9	SLC38A1	1.84	0.265	0.513	0.474	0.00474	0.672	0.413	0.45	Sodium-coupled neutral amino acid symporter 1
Q9H2P0	ADNP	3.66	0.0348	0.0684	0.788	1.18e-05	0.963	0.927	0.295	Activity-dependent neuroprotector homeobox protein
Q9H2U1	DHX36	3.71	2.83	2.27	3.07	4e-06	0.000238	0.00244	7.87e-05	ATP-dependent DNA/RNA helicase DHX36
Q9H2U2	PPA2	-1.79	-0.243	-0.487	-0.37	0.0023	0.663	0.385	0.509	Inorganic pyrophosphatase 2, mitochondrial
Q9H2W6	MRPL46	1.9	0.227	-0.112	0.476	0.00114	0.681	0.838	0.39	Large ribosomal subunit protein mL46
Q9H300	PARL	1.89	0.15	0.238	0.689	0.00624	0.821	0.72	0.303	Presenilin-associated rhomboid-like protein, mitochondrial
Q9H3P2	NELFA	3.23	1.14	1.36	1.44	0.000568	0.196	0.125	0.107	Negative elongation factor A
Q9H444	CHMP4B	-3.23	-2.03	-3.12	-2.13	0.000183	0.014	0.000282	0.0101	Charged multivesicular body protein 4b
Q9H4A3	WNK1	2.5	1.03	1.17	1.55	1.71e-05	0.0538	0.0296	0.00475	Serine/threonine-protein kinase WNK1
Q9H4G4	GLIPR2	-0.758	-2.09	-1.5	-1.52	0.255	0.00267	0.0277	0.0257	Golgi-associated plant pathogenesis-related protein 1
Q9H4H8	FAM83D	1.98	0.222	0.454	0.502	0.00119	0.7	0.432	0.385	Protein FAM83D
Q9H4L5	OSBPL3	5.59	1.98	2.49	2.74	1.88e-06	0.0601	0.0192	0.0104	Oxysterol-binding protein-related protein 3
Q9H553	ALG2	2.09	-0.299	-0.687	-0.0297	0.000412	0.588	0.216	0.957	Alpha-1,3/1,6-mannosyltransferase ALG2
Q9H5Q4	TFB2M	2.78	0.352	-0.159	0.757	0.000509	0.639	0.832	0.314	Dimethyladenosine transferase 2, mitochondrial
Q9H6F5	CCDC86	3.9	-0.264	-0.226	-0.0919	3.22e-05	0.756	0.79	0.914	Coiled-coil domain-containing protein 86
Q9H6H4	REEP4	1.57	-0.176	-0.345	0.146	0.00674	0.752	0.537	0.794	Receptor expression-enhancing protein 4
Q9H6R4	NOL6	3.99	0.597	0.0139	0.413	5.22e-09	0.29	0.98	0.463	Nucleolar protein 6
Q9H6S0	YTHDC2	5.65	1.2	1.26	1.51	2.41e-10	0.0948	0.0795	0.0368	3'-5' RNA helicase YTHDC2
Q9H6W3	RIOX1	4.49	0.0673	-0.698	0.335	4.53e-09	0.915	0.269	0.594	Ribosomal oxygenase 1
Q9H6Y2	WDR55	2.36	0.499	-0.144	0.399	0.000276	0.411	0.811	0.51	WD repeat-containing protein 55
Q9H7B4	SMYD3	3.71	0.669	1.19	1.14	0.00017	0.465	0.198	0.213	Histone-lysine N-methyltransferase SMYD3
Q9H7D0	DOCK5	2.74	-0.0598	-0.699	-0.174	3.32e-05	0.921	0.247	0.772	Dedicator of cytokinesis protein 5
Q9H7E9	C8orf33	2.43	0.438	0.213	0.557	2.01e-05	0.397	0.68	0.282	UPF0488 protein C8orf33
Q9H7Z7	PTGES2	1.56	0.36	0.478	0.371	0.0257	0.598	0.484	0.586	Prostaglandin E synthase 2
Q9H845	ACAD9	2.78	1.96	1.51	2.13	0.000242	0.0073	0.0355	0.00382	Complex I assembly factor ACAD9, mitochondrial
Q9H857	NT5DC2	1.56	0.129	-0.0654	1.08	0.0164	0.837	0.917	0.0912	5'-nucleotidase domain-containing protein 2
Q9H8H2	DDX31	4.06	-0.206	-0.0987	-0.174	2.44e-08	0.735	0.871	0.775	ATP-dependent DNA helicase DDX31
Q9H8H3	TMT1A	1.83	-0.0574	0.323	0.591	0.000583	0.908	0.518	0.24	Thiol S-methyltransferase TMT1A
Q9H8V3	ECT2	3.93	-0.596	-0.212	0.0508	3.59e-07	0.374	0.751	0.939	Protein ECT2
Q9H8Y5	ANKZF1	5.26	1.09	1.09	1.54	7.03e-08	0.192	0.193	0.0674	tRNA endonuclease ANKZF1
Q9H967	WDR76	2.05	-0.53	-1.01	-0.339	0.00946	0.488	0.192	0.657	WD repeat-containing protein 76
Q9H9B4	SFXN1	1.35	-0.718	-0.335	0.164	0.0159	0.19	0.538	0.763	Sideroflexin-1
Q9H9G7	AGO3	3.43	3.7	3.54	3.77	5.77e-06	1.43e-06	3.36e-06	1.02e-06	Protein argonaute-3
Q9H9J2	MRPL44	2.6	0.986	0.863	1.38	0.0047	0.266	0.33	0.122	Large ribosomal subunit protein mL44
Q9H9L3	ISG20L2	1.32	-0.288	-0.249	-0.219	0.0124	0.574	0.627	0.669	Interferon-stimulated 20 kDa exonuclease-like 2
Q9H9T3	ELP3	2.71	1.12	0.137	1.2	0.000564	0.134	0.852	0.109	Elongator complex protein 3
Q9HAU0	PLEKHA5	3.99	1.46	1.74	1.57	2.89e-06	0.0586	0.0249	0.0424	Pleckstrin homology domain-containing family A member 5
Q9HAU5	UPF2	1.23	0.0147	0.105	-0.563	0.0153	0.976	0.832	0.257	Regulator of nonsense transcripts 2
Q9HAV4	XPO5	3.98	1.12	0.938	2.03	5.34e-05	0.216	0.3	0.0282	Exportin-5
Q9HB19	PLEKHA2	4.82	3	2.5	3.25	8.76e-09	7.35e-05	0.000722	2.18e-05	Pleckstrin homology domain-containing family A member 2
Q9HC36	MRM3	2.85	-0.842	-0.649	-0.483	0.000696	0.288	0.412	0.541	rRNA methyltransferase 3, mitochondrial
Q9HC52	CBX8	1.84	-0.299	-0.272	-0.435	0.00476	0.632	0.663	0.487	Chromobox protein homolog 8
Q9HCD5	NCOA5	4.03	2.34	2.37	3.03	8.89e-06	0.00567	0.00514	0.000477	Nuclear receptor coactivator 5
Q9HCE1	MOV10	3.1	3.44	3.35	3.67	1.64e-07	1.57e-08	2.97e-08	3.09e-09	Helicase MOV-10
Q9HCN4	GPN1	1.69	-0.702	-0.376	0.152	0.00235	0.188	0.478	0.774	GPN-loop GTPase 1
Q9HCS5	EPB41L4A	3.03	-0.558	-0.202	-0.0824	1.52e-06	0.316	0.715	0.882	Band 4.1-like protein 4A
Q9HCU5	PREB	1.31	0.235	-0.343	0.64	0.0162	0.655	0.516	0.228	Guanine nucleotide-exchange factor SEC12
Q9HD33	MRPL47	2.94	0.728	0.177	1.5	0.000534	0.361	0.824	0.063	Large ribosomal subunit protein uL29m
Q9HD34	LYRM4	0.179	-1	-1.79	-1.84	0.788	0.138	0.00952	0.00792	LYR motif-containing protein 4
Q9HD45	TM9SF3	2.14	0.266	-0.19	0.856	0.00462	0.713	0.793	0.24	Transmembrane 9 superfamily member 3
Q9HD67	MYO10	5.04	2.98	1.81	2.35	2.37e-06	0.00263	0.0593	0.0158	Unconventional myosin-X
Q9NNW5	WDR6	3.35	0.94	0.521	1.62	0.000805	0.319	0.58	0.0903	tRNA (34-2'-O)-methyltransferase regulator WDR6
Q9NP58	ABCB6	3.17	1.02	1.03	0.86	0.00178	0.29	0.287	0.373	ATP-binding cassette sub-family B member 6
Q9NP66	HMG20A	2.78	-0.398	-1.69	-0.559	0.000196	0.565	0.0175	0.419	High mobility group protein 20A
Q9NP92	MRPS30	3.74	0.868	0.468	2.03	0.000308	0.37	0.628	0.0394	Large ribosomal subunit protein mL65
Q9NPE3	NOP10	2.04	-0.176	0.0206	0.253	0.00405	0.795	0.976	0.709	H/ACA ribonucleoprotein complex subunit 3
Q9NPF5	DMAP1	3.12	0.419	-0.395	0.809	1.92e-05	0.526	0.55	0.224	DNA methyltransferase 1-associated protein 1
Q9NQ29	LUC7L	1.28	-1.04	-0.926	-1.67	0.0248	0.0672	0.101	0.00422	Putative RNA-binding protein Luc7-like 1
Q9NQ50	MRPL40	2.33	-1.16	-1.4	-1.03	0.000502	0.0695	0.0288	0.104	Large ribosomal subunit protein mL40
Q9NQT5	EXOSC3	4.71	1.86	1.37	2.42	2.9e-07	0.0219	0.089	0.00352	Exosome complex component RRP40
Q9NR12	PDLIM7	2.25	0.471	0.522	1.03	0.00041	0.429	0.381	0.0872	PDZ and LIM domain protein 7
Q9NR30	DDX21	3.68	1.23	1.04	1.35	7.42e-07	0.0628	0.112	0.0414	Nucleolar RNA helicase 2
Q9NR56	MBNL1	1.57	1.61	1.58	1.97	0.0019	0.00158	0.00179	0.000153	Muscleblind-like protein 1
Q9NRA8	EIF4ENIF1	3.52	2.54	2.81	3.14	2.41e-09	2.82e-06	4.23e-07	3.61e-08	Eukaryotic translation initiation factor 4E transporter
Q9NRL2	BAZ1A	2.76	0.0287	0.12	-0.125	0.00012	0.965	0.856	0.85	Bromodomain adjacent to zinc finger domain protein 1A
Q9NRP0	OSTC	3.44	1.48	1.3	1.13	1.37e-05	0.0419	0.0719	0.116	Oligosaccharyltransferase complex subunit OSTC
Q9NRR4	DROSHA	3.02	2.67	3.8	2.79	0.0113	0.0241	0.00174	0.0185	Ribonuclease 3
Q9NRX1	PNO1	4.48	1.55	1.21	2.27	2.12e-09	0.0137	0.0509	0.000474	RNA-binding protein PNO1
Q9NRZ9	HELLS	6.3	2.25	2.78	3.53	1.32e-08	0.0178	0.00389	0.000355	Lymphoid-specific helicase
Q9NS69	TOMM22	1.75	2.54	2.2	2.11	0.0452	0.00442	0.0128	0.0168	Mitochondrial import receptor subunit TOM22 homolog
Q9NSA3	CTNNBIP1	0.585	0.0649	1.74	-0.188	0.309	0.91	0.00376	0.743	Beta-catenin-interacting protein 1
Q9NSB4	KRT82	0.805	-0.0727	4.19	0.573	0.493	0.951	0.000784	0.625	Keratin, type II cuticular Hb2
Q9NSE4	IARS2	3.61	1.88	2.54	2.15	0.000199	0.0408	0.00654	0.0202	Isoleucine--tRNA ligase, mitochondrial
Q9NSI2	SLX9	2.58	0.501	0.302	0.816	1.27e-05	0.348	0.571	0.13	Ribosome biogenesis protein SLX9 homolog
Q9NSV4	DIAPH3	3.34	0.414	0.789	-0.123	9.54e-06	0.541	0.247	0.856	Protein diaphanous homolog 3
Q9NTI5	PDS5B	5.29	0.824	0.596	2.35	5.81e-06	0.429	0.567	0.0274	Sister chromatid cohesion protein PDS5 homolog B
Q9NTJ3	SMC4	4	1.38	1.36	2.08	5.57e-07	0.0518	0.0541	0.0041	Structural maintenance of chromosomes protein 4
Q9NTW7	ZFP64	1.53	0.0406	0.000819	0.584	0.000753	0.924	0.998	0.176	Zinc finger protein 64
Q9NUL3	STAU2	2.87	1.56	1.69	2.11	0.000152	0.0301	0.019	0.004	Double-stranded RNA-binding protein Staufen homolog 2
Q9NUL7	DDX28	4.22	1.79	1.44	2.31	2.07e-08	0.00634	0.0257	0.000578	Probable ATP-dependent RNA helicase DDX28
Q9NUM4	TMEM106B	1.78	-0.048	-0.207	1.05	0.0104	0.943	0.758	0.122	Transmembrane protein 106B
Q9NUQ6	SPATS2L	2.28	-0.108	-0.476	0.288	4.97e-05	0.833	0.355	0.575	SPATS2-like protein
Q9NUQ8	ABCF3	3.09	0.436	-0.0495	1.38	0.000166	0.566	0.948	0.0738	ATP-binding cassette sub-family F member 3
Q9NUU7	DDX19A	2	0.708	0.344	0.663	0.0027	0.268	0.589	0.299	ATP-dependent RNA helicase DDX19A
Q9NV31	IMP3	1.38	0.275	-0.167	-0.141	0.0159	0.621	0.764	0.799	U3 small nucleolar ribonucleoprotein protein IMP3
Q9NV70	EXOC1	3.31	0.186	0.414	0.778	0.000136	0.816	0.606	0.334	Exocyst complex component 1
Q9NVI7	ATAD3A	1.4	0.22	0.0892	0.435	0.00436	0.64	0.85	0.358	ATPase family AAA domain-containing protein 3A
Q9NVJ2	ARL8B	1.43	0.131	0.155	0.387	0.00219	0.767	0.727	0.384	ADP-ribosylation factor-like protein 8B
Q9NVN8	GNL3L	4.39	0.679	0.251	1.6	1.73e-06	0.402	0.756	0.0512	Guanine nucleotide-binding protein-like 3-like protein
Q9NVP1	DDX18	6.27	0.326	1.08	0.254	1.7e-11	0.648	0.134	0.722	ATP-dependent RNA helicase DDX18
Q9NVS2	MRPS18A	2.04	-0.0514	-0.324	0.577	0.000568	0.926	0.56	0.302	Large ribosomal subunit protein mL66
Q9NVU7	SDAD1	5.05	-0.413	-0.094	-0.228	5.27e-10	0.526	0.885	0.726	Protein SDA1 homolog
Q9NVV4	MTPAP	3.32	2.42	2.88	2.55	0.0024	0.0237	0.0078	0.0172	Poly(A) RNA polymerase, mitochondrial
Q9NW08	POLR3B	4.48	0.0531	0.0126	0.663	1.64e-09	0.93	0.983	0.274	DNA-directed RNA polymerase III subunit RPC2
Q9NW13	RBM28	5	0.661	-0.226	0.171	1.8e-07	0.422	0.783	0.835	RNA-binding protein 28
Q9NWT1	PAK1IP1	3.99	-1.03	-1.47	-0.77	7.11e-09	0.0756	0.0124	0.18	p21-activated protein kinase-interacting protein 1
Q9NWT8	AURKAIP1	1.79	-0.123	0.0516	0.131	3.02e-05	0.752	0.895	0.737	Small ribosomal subunit protein mS38
Q9NWU5	MRPL22	2.47	0.454	1.45	1.28	0.00436	0.584	0.0849	0.127	Large ribosomal subunit protein uL22m
Q9NWV8	BABAM1	1.95	0.621	0.00658	0.244	0.00175	0.295	0.991	0.679	BRISC and BRCA1-A complex member 1
Q9NWY4	HPF1	2.89	-0.29	-0.502	-0.31	4.43e-05	0.653	0.438	0.631	Histone PARylation factor 1
Q9NX20	MRPL16	3.52	1.49	1.78	2.11	4.02e-05	0.0614	0.0259	0.00923	Large ribosomal subunit protein uL16m
Q9NX24	NHP2	1.95	0.000583	0.304	0.874	0.00212	0.999	0.615	0.152	H/ACA ribonucleoprotein complex subunit 2
Q9NX58	LYAR	4.32	0.534	0.194	1.24	2.54e-07	0.46	0.788	0.0891	Cell growth-regulating nucleolar protein
Q9NXH8	TOR4A	2.9	0.00224	0.316	0.0367	1.01e-05	0.997	0.592	0.95	Torsin-4A
Q9NXR1	NDE1	1.54	0.374	0.284	0.229	0.00436	0.47	0.583	0.658	Nuclear distribution protein nudE homolog 1
Q9NXS2	QPCTL	3.33	1.12	0.245	0.25	1.3e-06	0.0678	0.685	0.678	Glutaminyl-peptide cyclotransferase-like protein
Q9NXV6	CDKN2AIP	4.5	1.7	1.81	2.48	4.08e-07	0.0308	0.0218	0.00223	CDKN2A-interacting protein
Q9NXW2	DNAJB12	1.61	0.166	0.00306	0.69	0.00341	0.752	0.995	0.193	DnaJ homolog subfamily B member 12
Q9NY12	GAR1	2.73	-0.312	0.853	0.284	7.59e-05	0.623	0.182	0.655	H/ACA ribonucleoprotein complex subunit 1
Q9NY61	AATF	1.45	-0.502	-0.651	-0.527	0.0279	0.437	0.314	0.414	Protein AATF
Q9NY93	DDX56	3.86	1.49	1.53	2.1	2.07e-05	0.0747	0.0663	0.0133	Probable ATP-dependent RNA helicase DDX56
Q9NYJ8	TAB2	2.12	0.67	1.71	1.71	0.00335	0.333	0.0163	0.0161	TGF-beta-activated kinase 1 and MAP3K7-binding protein 2
Q9NYL9	TMOD3	-2.91	-2.9	-4.47	-4.04	0.00552	0.00576	5.02e-05	0.000205	Tropomodulin-3
Q9NYY8	FASTKD2	1.78	-0.395	-0.0517	0.749	0.0129	0.569	0.941	0.283	FAST kinase domain-containing protein 2, mitochondrial
Q9NZ01	TECR	3.47	1.05	0.959	1.06	3.47e-05	0.171	0.211	0.167	Very-long-chain enoyl-CoA reductase
Q9NZB2	FAM120A	4.77	4.68	4.3	4.86	1.98e-06	2.83e-06	1.23e-05	1.36e-06	Constitutive coactivator of PPAR-gamma-like protein 1
Q9NZE8	MRPL35	2.51	0.105	-0.0148	-0.534	0.000131	0.862	0.98	0.38	Large ribosomal subunit protein bL35m
Q9NZI8	IGF2BP1	2.12	2.22	1.54	2.29	0.00244	0.00159	0.024	0.00116	Insulin-like growth factor 2 mRNA-binding protein 1
Q9NZM1	MYOF	4.34	2.21	2.22	2.69	2.54e-06	0.00895	0.00853	0.00177	Myoferlin
Q9NZN4	EHD2	1.52	0.00477	-0.297	0.304	0.00121	0.991	0.506	0.496	EH domain-containing protein 2
Q9P003	CNIH4	3.05	-0.215	-0.841	-0.449	7.43e-07	0.688	0.122	0.404	Protein cornichon homolog 4
Q9P015	MRPL15	4.03	0.817	0.325	1.32	1.62e-07	0.218	0.622	0.0493	Large ribosomal subunit protein uL15m
Q9P031	CCDC59	3.01	-0.606	-0.717	-0.771	1.45e-06	0.272	0.195	0.164	Thyroid transcription factor 1-associated protein 26
Q9P035	HACD3	2.47	0.235	0.114	0.98	0.000232	0.706	0.854	0.12	Very-long-chain (3R)-3-hydroxyacyl-CoA dehydratase 3
Q9P0J0	NDUFA13	2.58	0.926	0.803	1	0.00043	0.18	0.244	0.148	NADH dehydrogenase [ubiquinone] 1 alpha subcomplex subunit 13
Q9P0L0	VAPA	1.78	1.03	0.772	1.07	0.000791	0.0438	0.125	0.0363	Vesicle-associated membrane protein-associated protein A
Q9P0M9	MRPL27	4.18	-0.0582	-0.295	-0.65	1.5e-08	0.925	0.632	0.293	Large ribosomal subunit protein bL27m
Q9P0W2	HMG20B	2.95	0.0138	-0.298	0.111	7.42e-05	0.984	0.663	0.87	SWI/SNF-related matrix-associated actin-dependent regulator of chromatin subfamily E member 1-related
Q9P206	NHSL3	5.26	1.06	0.453	0.834	1.55e-07	0.218	0.598	0.333	NHS-like protein 3
Q9P291	ARMCX1	1.3	-0.0521	-0.33	0.188	0.0275	0.928	0.568	0.744	Armadillo repeat-containing X-linked protein 1
Q9P2D1	CHD7	1.77	-0.215	-0.433	-0.117	0.00556	0.726	0.481	0.848	Chromodomain-helicase-DNA-binding protein 7
Q9P2E9	RRBP1	2.26	-0.861	-0.966	-0.562	7.81e-05	0.106	0.0707	0.288	Ribosome-binding protein 1
Q9P2J5	LARS1	2.1	1.71	1.31	1.55	0.0225	0.0604	0.147	0.088	Leucine--tRNA ligase, cytoplasmic
Q9P2K3	RCOR3	2.65	0.668	-0.143	0.603	0.000733	0.366	0.846	0.415	REST corepressor 3
Q9P2N5	RBM27	2.61	-0.161	0.259	0.828	0.000324	0.812	0.701	0.223	RNA-binding protein 27
Q9P2R7	SUCLA2	1.93	1.09	0.789	1.22	0.00017	0.0254	0.102	0.0133	Succinate--CoA ligase [ADP-forming] subunit beta, mitochondrial
Q9UBB5	MBD2	2.14	0.0398	0.291	0.618	0.00035	0.943	0.602	0.27	Methyl-CpG-binding domain protein 2
Q9UBB9	TFIP11	2.66	0.586	1.89	0.472	0.00245	0.484	0.0275	0.573	Tuftelin-interacting protein 11
Q9UBF2	COPG2	2.43	0.1	-0.00523	-0.123	0.00654	0.907	0.995	0.886	Coatomer subunit gamma-2
Q9UBI6	GNG12	-1.99	-2.74	-2.36	-2.19	0.00359	0.000113	0.000691	0.00152	Guanine nucleotide-binding protein G(I)/G(S)/G(O) subunit gamma-12
Q9UBM7	DHCR7	2.03	0.591	0.494	0.793	0.000217	0.249	0.334	0.124	7-dehydrocholesterol reductase
Q9UBR2	CTSZ	1.97	1.01	-0.538	0.317	0.0125	0.187	0.481	0.678	Cathepsin Z
Q9UBS0	RPS6KB2	1.61	0.132	-0.221	0.0309	0.00786	0.821	0.705	0.958	Ribosomal protein S6 kinase beta-2
Q9UBS4	DNAJB11	1.32	1.14	0.846	1.27	0.014	0.0328	0.109	0.0177	DnaJ homolog subfamily B member 11
Q9UBU8	MORF4L1	2.47	0.895	0.266	1.41	0.000999	0.21	0.708	0.0514	Mortality factor 4-like protein 1
Q9UBU9	NXF1	4.37	0.92	0.689	1.7	5.72e-08	0.18	0.314	0.0154	Nuclear RNA export factor 1
Q9UBX3	SLC25A10	3.68	1.72	1.54	2.04	7.74e-07	0.0104	0.0206	0.00268	Mitochondrial dicarboxylate carrier
Q9UDW1	UQCR10	3.15	-1.37	0.00302	0.423	0.00207	0.163	0.998	0.663	Cytochrome b-c1 complex subunit 9
Q9UDY2	TJP2	2.43	-1.05	-0.456	-1.11	0.00112	0.141	0.518	0.12	Tight junction protein 2
Q9UFW8	CGGBP1	1.88	0.168	0.468	0.94	0.0142	0.821	0.528	0.208	CGG triplet repeat-binding protein 1
Q9UG63	ABCF2	1.92	-0.256	-0.168	0.157	0.000227	0.597	0.728	0.745	ATP-binding cassette sub-family F member 2
Q9UGI8	TES	-0.567	2.37	1.9	2.87	0.54	0.013	0.0446	0.00303	Testin
Q9UGN5	PARP2	2.73	-0.139	-0.61	0.274	0.00262	0.872	0.481	0.751	Poly [ADP-ribose] polymerase 2
Q9UGP8	SEC63	3.39	0.364	0.0444	-0.117	0.000306	0.678	0.96	0.894	Translocation protein SEC63 homolog
Q9UGU0	TCF20	1.55	-0.1	0.067	0.309	0.0213	0.878	0.918	0.637	Transcription factor 20
Q9UGY1	NOL12	3.92	0.224	0.0716	0.268	1.4e-06	0.753	0.92	0.708	Nucleolar protein 12
Q9UH62	ARMCX3	1.65	-2.57	-3.62	-1.92	0.142	0.0248	0.00202	0.09	Armadillo repeat-containing X-linked protein 3
Q9UH99	SUN2	0.545	-2.7	-2.38	-2.59	0.475	0.000828	0.0029	0.00129	SUN domain-containing protein 2
Q9UHB7	AFF4	2.91	0.165	0.0253	-0.0552	4.48e-05	0.799	0.969	0.932	AF4/FMR2 family member 4
Q9UHB9	SRP68	1.69	0.0776	-0.195	0.272	0.00126	0.875	0.693	0.582	Signal recognition particle subunit SRP68
Q9UHI6	DDX20	4.86	2.26	2.39	2.89	6.67e-08	0.00459	0.00288	0.00041	Probable ATP-dependent RNA helicase DDX20
Q9UHL9	GTF2IRD1	-1.7	-1.73	-1.11	-1.84	0.0159	0.014	0.109	0.00914	General transcription factor II-I repeat domain-containing protein 1
Q9UHR5	SAP30BP	-0.61	-1.93	-1.41	-1.9	0.25	0.000578	0.00966	0.000694	SAP30-binding protein
Q9UI09	NDUFA12	1.81	0.477	0.101	0.762	0.0083	0.47	0.879	0.251	NADH dehydrogenase [ubiquinone] 1 alpha subcomplex subunit 12
Q9UI10	EIF2B4	5.45	1.85	2.7	2.68	4.46e-08	0.0314	0.00225	0.00235	Translation initiation factor eIF2B subunit delta
Q9UI26	IPO11	2.95	-0.202	-0.435	0.168	3.19e-05	0.754	0.5	0.794	Importin-11
Q9UIA9	XPO7	3.99	0.659	0.712	1.18	1.81e-05	0.434	0.398	0.166	Exportin-7
Q9UID3	VPS51	2.38	0.41	0.111	0.434	0.000296	0.504	0.857	0.479	Vacuolar protein sorting-associated protein 51 homolog
Q9UII4	HERC5	3.12	-0.358	-1.44	-1.07	0.000589	0.674	0.095	0.211	E3 ISG15--protein ligase HERC5
Q9UIQ6	LNPEP	1.53	0.215	-0.134	0.727	0.0162	0.727	0.828	0.24	Leucyl-cystinyl aminopeptidase
Q9UJK0	TSR3	1.44	-0.803	-0.252	-0.481	0.0249	0.202	0.687	0.442	18S rRNA aminocarboxypropyltransferase
Q9UJS0	SLC25A13	2.35	0.529	0.367	0.582	0.000178	0.365	0.528	0.319	Electrogenic aspartate/glutamate antiporter SLC25A13, mitochondrial
Q9UJX3	ANAPC7	2.22	0.353	-0.28	1.07	0.00512	0.642	0.712	0.165	Anaphase-promoting complex subunit 7
Q9UJY1	HSPB8	1.52	-0.853	-1.57	-0.342	0.0148	0.163	0.0124	0.573	Heat shock protein beta-8
Q9UJZ1	STOML2	-0.732	-2.27	-2.75	-2.5	0.277	0.00133	0.000144	0.000468	Stomatin-like protein 2, mitochondrial
Q9UKD2	MRTO4	2	0.275	-0.155	0.446	0.000121	0.568	0.747	0.355	mRNA turnover protein 4 homolog
Q9UKL0	RCOR1	3.21	1.03	0.585	1.19	3.3e-06	0.0956	0.341	0.0561	REST corepressor 1
Q9UKM7	MAN1B1	3.42	-0.354	-0.912	0.28	0.000138	0.669	0.274	0.735	Endoplasmic reticulum mannosyl-oligosaccharide 1,2-alpha-mannosidase
Q9UKM9	RALY	3.59	2.95	3.02	3.23	5.89e-06	0.000121	8.51e-05	3.35e-05	RNA-binding protein Raly
Q9UKN8	GTF3C4	5.64	1.52	1.21	1.8	3.75e-10	0.038	0.0961	0.0151	General transcription factor 3C polypeptide 4
Q9UKV8	AGO2	2.09	2.32	2.12	2.38	9.53e-06	1.46e-06	7.75e-06	9.4e-07	Protein argonaute-2
Q9UKX5	ITGA11	1.85	-0.356	-0.0338	-0.229	0.00346	0.556	0.955	0.704	Integrin alpha-11
Q9UL18	AGO1	5.22	5.97	5.74	6.21	1.74e-13	1.89e-15	7.47e-15	4.98e-16	Protein argonaute-1
Q9ULW0	TPX2	4.42	2.07	2.19	2.21	7.13e-06	0.022	0.0158	0.0146	Targeting protein for Xklp2
Q9ULW8	PADI3	0.985	-0.672	2.57	-0.433	0.248	0.429	0.00384	0.61	Protein-arginine deiminase type-3
Q9ULX3	NOB1	2.82	1.02	0.973	1.5	3.04e-06	0.0597	0.073	0.00697	RNA-binding protein NOB1
Q9ULX6	AKAP8L	4.82	1.56	1.26	2.52	3.32e-06	0.0939	0.173	0.00831	A-kinase anchor protein 8-like
Q9UM00	TMCO1	2.91	0.481	0.448	1.08	0.000126	0.493	0.523	0.126	Calcium load-activated calcium channel
Q9UMS4	PRPF19	3	0.578	0.469	1.01	6.28e-07	0.272	0.372	0.0578	Pre-mRNA-processing factor 19
Q9UMY1	NOL7	1.26	-0.53	-0.616	-0.492	0.0239	0.332	0.261	0.368	U3 small nucleolar RNA-associated protein NOL7
Q9UN86	G3BP2	1.29	1.95	1.7	2.01	0.0038	3.15e-05	0.000214	1.85e-05	Ras GTPase-activating protein-binding protein 2
Q9UNF1	MAGED2	3.1	0.892	0.729	1.41	8.08e-06	0.156	0.244	0.0267	Melanoma-associated antigen D2
Q9UNH7	SNX6	1.64	-0.162	-0.327	0.0917	0.0222	0.816	0.639	0.895	Sorting nexin-6
Q9UNL2	SSR3	2.35	1.54	1.26	1.05	0.00501	0.0602	0.121	0.195	Translocon-associated protein subunit gamma
Q9UNN5	FAF1	4.17	0.717	1.45	1.1	1.08e-05	0.401	0.0929	0.199	FAS-associated factor 1
Q9UNN8	PROCR	0.799	0.297	2.59	0.744	0.241	0.661	0.000361	0.274	Endothelial protein C receptor
Q9UNQ2	DIMT1	2.35	0.339	-0.0671	0.64	1.52e-05	0.488	0.891	0.194	Dimethyladenosine transferase
Q9UNX3	RPL26L1	3.9	-0.544	-0.988	-0.107	0.00114	0.631	0.385	0.924	Ribosomal protein uL24-like
Q9UNX4	WDR3	4.56	0.624	0.695	1.3	1.73e-07	0.405	0.354	0.0877	WD repeat-containing protein 3
Q9UNZ5	C19orf53	1.85	-0.409	-0.96	-0.343	0.00672	0.533	0.148	0.602	Leydig cell tumor 10 kDa protein homolog
Q9UPQ0	LIMCH1	-1.71	-0.814	-1.23	-1.19	0.00142	0.112	0.0186	0.0222	LIM and calponin homology domains-containing protein 1
Q9UPQ9	TNRC6B	1.97	1.71	1.54	1.81	7.93e-06	7.29e-05	0.000289	3.16e-05	Trinucleotide repeat-containing gene 6B protein
Q9UPT8	ZC3H4	1.43	0.0833	0.371	-0.891	0.0101	0.876	0.489	0.101	Zinc finger CCCH domain-containing protein 4
Q9UPY5	SLC7A11	2.06	1.25	0.72	1.1	0.00181	0.0511	0.254	0.0855	Cystine/glutamate transporter
Q9UQ80	PA2G4	2	0.622	1.14	0.945	0.000237	0.22	0.0273	0.0654	Proliferation-associated protein 2G4
Q9UQB8	BAIAP2	4.09	0.277	0.713	1.69	2.13e-05	0.75	0.414	0.0568	BAR/IMD domain-containing adapter protein 2
Q9UQE7	SMC3	6.12	1.11	0.944	2.5	6.89e-10	0.167	0.239	0.00272	Structural maintenance of chromosomes protein 3
Q9Y221	NIP7	4.09	-0.155	-0.238	0.207	1.85e-09	0.778	0.666	0.708	60S ribosome subunit biogenesis protein NIP7 homolog
Q9Y230	RUVBL2	1.42	0.165	-0.232	0.388	0.0123	0.763	0.673	0.48	RuvB-like 2
Q9Y266	NUDC	0.387	2.32	1.5	2.99	0.666	0.0125	0.0999	0.0016	Nuclear migration protein nudC
Q9Y282	ERGIC3	2.01	0.321	0.498	0.733	0.00111	0.581	0.393	0.21	Endoplasmic reticulum-Golgi intermediate compartment protein 3
Q9Y285	FARSA	1.51	-0.165	-0.32	0.29	0.00122	0.708	0.468	0.511	Phenylalanine--tRNA ligase alpha subunit
Q9Y291	MRPS33	2.9	-0.451	-0.105	0.115	3.61e-05	0.481	0.87	0.857	Small ribosomal subunit protein mS33
Q9Y2A7	NCKAP1	3.93	0.189	-0.43	-0.374	7.49e-07	0.784	0.534	0.589	Nck-associated protein 1
Q9Y2H1	STK38L	1.66	0.0324	-0.205	0.397	0.00735	0.956	0.73	0.505	Serine/threonine-protein kinase 38-like
Q9Y2P4	SLC27A6	1.46	-0.166	1.17	0.114	0.0149	0.775	0.0488	0.844	Long-chain fatty acid transport protein 6
Q9Y2P8	RCL1	2.41	-0.637	-0.397	-0.278	0.0003	0.308	0.523	0.654	RNA 3'-terminal phosphate cyclase-like protein
Q9Y2R4	DDX52	3.82	0.655	0.945	1.24	1.53e-06	0.35	0.179	0.0794	Probable ATP-dependent RNA helicase DDX52
Q9Y2R5	MRPS17	4.37	1.86	1.43	2.06	5.56e-11	0.000746	0.00784	0.000225	Small ribosomal subunit protein uS17m
Q9Y2R9	MRPS7	1.05	0.0313	0.114	0.347	0.0152	0.941	0.786	0.411	Small ribosomal subunit protein uS7m
Q9Y2S7	POLDIP2	1.98	1.97	1.91	2.38	0.0111	0.0114	0.0141	0.00261	Polymerase delta-interacting protein 2
Q9Y2T2	AP3M1	4.18	-0.283	-1.54	0.337	7.12e-06	0.734	0.0686	0.686	AP-3 complex subunit mu-1
Q9Y2W2	WBP11	1.61	-0.114	0.52	0.373	0.00691	0.842	0.366	0.516	WW domain-binding protein 11
Q9Y2X3	NOP58	5.72	0.668	0.898	2.03	1.79e-09	0.388	0.248	0.0112	Nucleolar protein 58
Q9Y2Y9	KLF13	2.49	-0.286	-0.317	0.268	0.000215	0.647	0.611	0.667	Krueppel-like factor 13
Q9Y2Z4	YARS2	2.42	1.96	2.05	2.62	0.006	0.0242	0.0188	0.00316	Tyrosine--tRNA ligase, mitochondrial
Q9Y305	ACOT9	2.82	1.63	1.16	1.83	7.03e-06	0.00541	0.0431	0.00199	Acyl-coenzyme A thioesterase 9, mitochondrial
Q9Y312	AAR2	2.55	0.738	-0.143	0.889	0.000451	0.28	0.833	0.195	Protein AAR2 homolog
Q9Y399	MRPS2	2.92	-0.158	-0.366	0.0255	0.00134	0.854	0.671	0.976	Small ribosomal subunit protein uS2m
Q9Y3A4	RRP7A	2.13	0.645	-0.0126	0.843	0.00968	0.419	0.987	0.292	Ribosomal RNA-processing protein 7 homolog A
Q9Y3A6	TMED5	1.99	0.559	1.04	0.924	0.00271	0.379	0.105	0.149	Transmembrane emp24 domain-containing protein 5
Q9Y3B2	EXOSC1	3.91	0.855	0.1	0.464	4.8e-07	0.207	0.881	0.491	Exosome complex component CSL4
Q9Y3B4	SF3B6	-0.236	-2.37	0.0581	-2.95	0.818	0.0248	0.955	0.00584	Splicing factor 3B subunit 6
Q9Y3B7	MRPL11	2.07	-0.396	-0.882	-0.141	0.00214	0.537	0.172	0.826	Large ribosomal subunit protein uL11m
Q9Y3B9	RRP15	2.9	-0.438	0.0355	-0.415	0.00011	0.527	0.959	0.549	RRP15-like protein
Q9Y3C1	NOP16	2.47	-0.972	-1.94	-0.209	0.0016	0.193	0.0115	0.778	Nucleolar protein 16
Q9Y3C6	PPIL1	2.78	2.45	2.27	1.9	6.02e-05	0.000321	0.000758	0.0042	Peptidyl-prolyl cis-trans isomerase-like 1
Q9Y3D3	MRPS16	2.96	0.265	-0.148	0.515	1.44e-05	0.667	0.81	0.404	Small ribosomal subunit protein bS16m
Q9Y3D5	MRPS18C	2.35	-0.204	-0.574	0.438	0.000814	0.757	0.386	0.508	Small ribosomal subunit protein bS18m
Q9Y3D7	PAM16	2.05	0.309	0.275	1.66	0.0179	0.713	0.743	0.0526	Mitochondrial import inner membrane translocase subunit TIM16
Q9Y3D9	MRPS23	1.68	-0.14	0.47	0.563	0.00532	0.809	0.418	0.333	Small ribosomal subunit protein mS23
Q9Y3E0	GOLT1B	2.32	0.684	0.567	1.07	1.21e-05	0.155	0.237	0.028	Vesicle transport protein GOT1B
Q9Y3E5	PTRH2	1.34	-0.283	0.0235	-0.348	0.0185	0.607	0.966	0.528	Peptidyl-tRNA hydrolase 2, mitochondrial
Q9Y3F4	STRAP	2.71	2.48	2.39	2.58	0.00221	0.00478	0.0063	0.00334	Serine-threonine kinase receptor-associated protein
Q9Y3U8	RPL36	1.39	-0.699	-1.07	-0.581	0.00479	0.144	0.0283	0.223	Large ribosomal subunit protein eL36
Q9Y3Y2	CHTOP	3.3	1.33	2.09	2.05	3.13e-05	0.0693	0.00539	0.00618	Chromatin target of PRMT1 protein
Q9Y3Z3	SAMHD1	2.62	-0.405	-0.512	0.113	0.00258	0.625	0.537	0.891	Deoxynucleoside triphosphate triphosphohydrolase SAMHD1
Q9Y446	PKP3	2.93	3.28	3.68	3.72	0.00136	0.000393	9.05e-05	7.94e-05	Plakophilin-3
Q9Y450	HBS1L	2.26	-0.183	0.0807	0.603	0.0294	0.856	0.936	0.552	HBS1-like protein
Q9Y490	TLN1	-2.42	-1.09	-1.79	-0.81	0.00625	0.203	0.0394	0.343	Talin-1
Q9Y4A5	TRRAP	1.16	-0.991	-0.62	-0.314	0.0293	0.061	0.236	0.545	Transformation/transcription domain-associated protein
Q9Y4C8	RBM19	1.45	-0.543	0.0233	0.158	0.0101	0.32	0.966	0.772	Probable RNA-binding protein 19
Q9Y4F1	FARP1	3.48	-0.584	-1.19	-0.842	0.000381	0.523	0.195	0.358	FERM, ARHGEF and pleckstrin domain-containing protein 1
Q9Y4P3	TBL2	3.37	0.974	0.787	1.26	9.4e-07	0.11	0.194	0.0407	Transducin beta-like protein 2
Q9Y4W2	LAS1L	2	-0.215	-0.522	-0.419	0.0104	0.776	0.489	0.579	Ribosomal biogenesis protein LAS1L
Q9Y4W6	AFG3L2	3.23	1.36	0.617	1.36	1.57e-06	0.0248	0.298	0.0251	Mitochondrial inner membrane m-AAA protease component AFG3L2
Q9Y4Z0	LSM4	2.12	0.0625	-0.3	-0.227	0.000357	0.91	0.587	0.681	U6 snRNA-associated Sm-like protein LSm4
Q9Y520	PRRC2C	2.28	1.7	1.61	1.72	8.03e-05	0.00228	0.00373	0.00205	Protein PRRC2C
Q9Y5A9	YTHDF2	2.15	1.61	1.37	1.66	0.000116	0.00282	0.00974	0.00209	YTH domain-containing family protein 2
Q9Y5K5	UCHL5	2.55	0.633	-0.0558	0.593	0.00022	0.325	0.931	0.356	Ubiquitin carboxyl-terminal hydrolase isozyme L5
Q9Y5K8	ATP6V1D	4.46	0.668	0.958	0.968	6.97e-08	0.342	0.175	0.171	V-type proton ATPase subunit D
Q9Y5L0	TNPO3	-3.28	-5.47	-5.91	-4.57	0.000349	6.01e-08	1.01e-08	2.32e-06	Transportin-3
Q9Y5M8	SRPRB	1.77	-0.296	-0.197	0.557	0.00316	0.605	0.731	0.332	Signal recognition particle receptor subunit beta
Q9Y5N1	HRH3	1.52	-0.106	0.209	-0.658	0.0117	0.856	0.719	0.262	Histamine H3 receptor
Q9Y5Q8	GTF3C5	4.84	1.66	0.757	1.61	1.77e-07	0.041	0.342	0.0473	General transcription factor 3C polypeptide 5
Q9Y5Q9	GTF3C3	4.79	0.282	0.0171	0.309	1.8e-08	0.691	0.981	0.663	General transcription factor 3C polypeptide 3
Q9Y5S2	CDC42BPB	2.75	0.687	-0.0341	0.727	0.00302	0.439	0.969	0.412	Serine/threonine-protein kinase MRCK beta
Q9Y5S9	RBM8A	1.4	-0.819	0.802	-0.373	0.029	0.193	0.202	0.55	RNA-binding protein 8A
Q9Y5X1	SNX9	1.9	0.014	0.246	0.517	0.00492	0.983	0.703	0.425	Sorting nexin-9
Q9Y5Y2	NUBP2	1.9	0.111	-0.132	0.692	0.00488	0.864	0.839	0.288	Cytosolic Fe-S cluster assembly factor NUBP2
Q9Y608	LRRFIP2	-2	-1.29	-1.76	-1.55	8.82e-05	0.00811	0.000433	0.00166	Leucine-rich repeat flightless-interacting protein 2
Q9Y613	FHOD1	2.41	0.715	0.417	0.517	0.000518	0.273	0.521	0.426	FH1/FH2 domain-containing protein 1
Q9Y618	NCOR2	2.85	3.01	3.23	3.35	1.74e-06	5.96e-07	1.36e-07	6.01e-08	Nuclear receptor corepressor 2
Q9Y676	MRPS18B	5.54	1.37	1.36	2.19	9.49e-11	0.0448	0.0464	0.0019	Small ribosomal subunit protein mS40
Q9Y678	COPG1	2.39	-0.199	0.564	0.387	0.00815	0.819	0.517	0.656	Coatomer subunit gamma-1
Q9Y679	AUP1	2.45	-0.333	-0.202	0.392	0.0227	0.75	0.846	0.708	Lipid droplet-regulating VLDL assembly factor AUP1
Q9Y697	NFS1	1.74	-0.356	-0.659	0.0222	0.0164	0.612	0.35	0.975	Cysteine desulfurase
Q9Y6G9	DYNC1LI1	2.45	-0.0587	-0.131	0.492	0.000359	0.927	0.838	0.443	Cytoplasmic dynein 1 light intermediate chain 1
Q9Y6H1	CHCHD2	2.49	-0.373	-0.573	0.228	0.00176	0.622	0.449	0.763	Coiled-coil-helix-coiled-coil-helix domain-containing protein 2
Q9Y6J9	TAF6L	1.34	-0.854	-0.487	0.0254	0.0116	0.1	0.344	0.96	TAF6-like RNA polymerase II p300/CBP-associated factor-associated factor 65 kDa subunit 6L
Q9Y6K5	OAS3	1.98	-1.85	-2.76	-1.85	0.0215	0.0308	0.00174	0.0312	2'-5'-oligoadenylate synthase 3
Q9Y6M0	PRSS21	2.78	-0.0132	0.738	1.22	0.00157	0.987	0.378	0.147	Testisin
Q9Y6N5	SQOR	1.66	-0.512	-0.445	-0.497	0.0106	0.415	0.479	0.429	Sulfide:quinone oxidoreductase, mitochondrial
Q9Y6Q9	NCOA3	4.39	4.07	4.05	4.44	1.45e-12	1.42e-11	1.65e-11	9.9e-13	Nuclear receptor coactivator 3
Q9Y6R0	NUMBL	4.21	3.12	2.95	3.19	6.04e-07	9.14e-05	0.00019	6.79e-05	Numb-like protein
Q9Y6V7	DDX49	3.19	0.466	0.0783	1.06	2.49e-06	0.437	0.896	0.0806	Probable ATP-dependent RNA helicase DDX49
A0A024R1R8	TMA7B	0.885	0.237	0.661	0.692	0.389	0.817	0.519	0.499	Translation machinery-associated protein 7B
A3KMH1	VWA8	-0.18	-0.62	-0.612	-0.716	0.709	0.203	0.208	0.142	von Willebrand factor A domain-containing protein 8
A6NDG6	PGP	0.611	1.06	1	0.246	0.417	0.162	0.187	0.744	Glycerol-3-phosphate phosphatase
A6NKB5	PCNX2	0.0406	-0.655	1.04	-0.467	0.953	0.349	0.14	0.502	Pecanex-like protein 2
A6ZKI3	RTL8C	0.602	0.144	0.248	0.554	0.193	0.754	0.589	0.231	Retrotransposon Gag-like protein 8C
A8MUX0	KRTAP16-1	-0.0321	-1.03	1.17	-0.574	0.968	0.205	0.151	0.475	Keratin-associated protein 16-1
A8MWD9	SNRPGP15	0.563	-0.924	-0.323	-0.556	0.165	0.0249	0.422	0.17	Putative small nuclear ribonucleoprotein G-like protein 15
B5ME19	EIF3CL	-0.453	1.15	1.9	1.57	0.632	0.228	0.0497	0.102	Eukaryotic translation initiation factor 3 subunit C-like protein
C9JRZ8	AKR1B15	0.339	0.214	0.183	1.16	0.542	0.7	0.742	0.0407	Aldo-keto reductase family 1 member B15
E9PAV3	NACA	0.248	-0.0637	-0.179	0.0899	0.753	0.936	0.82	0.909	Nascent polypeptide-associated complex subunit alpha, muscle-specific form
O00159	MYO1C	-0.0524	-0.875	-1.03	-0.488	0.926	0.125	0.0721	0.388	Unconventional myosin-Ic
O00214	LGALS8	0.139	-0.391	-0.00429	-0.637	0.845	0.581	0.995	0.371	Galectin-8
O00231	PSMD11	1.22	0.603	0.266	0.276	0.215	0.536	0.785	0.777	26S proteasome non-ATPase regulatory subunit 11
O00264	PGRMC1	0.125	-0.407	-0.477	0.408	0.848	0.533	0.465	0.531	Membrane-associated progesterone receptor component 1
O00299	CLIC1	-0.0702	-0.188	0.882	1.39	0.94	0.84	0.345	0.139	Chloride intracellular channel protein 1
O00303	EIF3F	0.443	-0.538	-0.782	-0.798	0.629	0.558	0.395	0.385	Eukaryotic translation initiation factor 3 subunit F
O00391	QSOX1	1.4	0.522	0.772	0.926	0.0763	0.504	0.324	0.238	Sulfhydryl oxidase 1
O00410	IPO5	0.318	-0.562	-0.0646	0.384	0.678	0.463	0.933	0.616	Importin-5
O00422	SAP18	1.34	0.695	2.11	2.08	0.184	0.489	0.0395	0.0421	Histone deacetylase complex subunit SAP18
O00429	DNM1L	0.799	-1.73	-0.945	-0.709	0.424	0.0885	0.346	0.478	Dynamin-1-like protein
O00442	RTCA	1.11	-0.332	-0.939	-0.0822	0.0602	0.566	0.109	0.887	RNA 3'-terminal phosphate cyclase
O00461	GOLIM4	0.268	0.611	0.736	0.879	0.608	0.244	0.162	0.0965	Golgi integral membrane protein 4
O00468	AGRN	0.311	0.179	-0.216	-0.133	0.6	0.762	0.715	0.822	Agrin
O00469	PLOD2	0.923	-0.645	-1.16	-0.655	0.179	0.346	0.0943	0.338	Procollagen-lysine,2-oxoglutarate 5-dioxygenase 2
O00487	PSMD14	0.916	0.234	0.0752	-0.0449	0.178	0.729	0.911	0.947	26S proteasome non-ATPase regulatory subunit 14
O00592	PODXL	-0.853	-1.38	-1.87	-0.923	0.246	0.0631	0.0133	0.21	Podocalyxin
O14530	TXNDC9	1.33	1.23	1.06	1.87	0.114	0.144	0.205	0.029	Thioredoxin domain-containing protein 9
O14684	PTGES	1.68	-0.195	0.656	1.35	0.0473	0.814	0.431	0.108	Prostaglandin E synthase
O14818	PSMA7	1.01	-0.158	0.172	0.253	0.0861	0.784	0.766	0.662	Proteasome subunit alpha type-7
O14920	IKBKB	1.14	-0.0868	-0.0765	0.396	0.0511	0.879	0.894	0.489	Inhibitor of nuclear factor kappa-B kinase subunit beta
O14974	PPP1R12A	-0.821	-1.25	-1.38	-1.47	0.234	0.0721	0.0483	0.0363	Protein phosphatase 1 regulatory subunit 12A
O14976	GAK	0.217	0.569	0.226	0.552	0.726	0.359	0.715	0.374	Cyclin-G-associated kinase
O15027	SEC16A	-1.18	0.369	-0.367	0.619	0.152	0.651	0.652	0.448	Protein transport protein Sec16A
O15042	U2SURP	1.04	2.78	3.13	3.31	0.418	0.0344	0.0178	0.0125	U2 snRNP-associated SURP motif-containing protein
O15067	PFAS	1.27	2.79	2.65	2.67	0.204	0.00679	0.00975	0.00933	Phosphoribosylformylglycinamidine synthase
O15143	ARPC1B	0.421	0.764	0.4	1.25	0.748	0.559	0.76	0.341	Actin-related protein 2/3 complex subunit 1B
O15144	ARPC2	0.96	1	1.28	1.38	0.491	0.472	0.361	0.326	Actin-related protein 2/3 complex subunit 2
O15145	ARPC3	0.838	0.826	1.47	1.02	0.393	0.4	0.137	0.299	Actin-related protein 2/3 complex subunit 3
O15321	TM9SF1	0.536	-0.499	-0.448	-0.399	0.341	0.374	0.426	0.477	Transmembrane 9 superfamily member 1
O15372	EIF3H	0.195	-0.0666	0.687	0.535	0.795	0.929	0.36	0.475	Eukaryotic translation initiation factor 3 subunit H
O43148	RNMT	0.507	0.219	0.286	0.785	0.398	0.714	0.632	0.193	mRNA cap guanine-N(7) methyltransferase
O43175	PHGDH	0.577	0.184	0.0688	0.275	0.146	0.639	0.861	0.485	D-3-phosphoglycerate dehydrogenase
O43264	ZW10	1.23	0.643	0.0165	0.905	0.0999	0.385	0.982	0.224	Centromere/kinetochore protein zw10 homolog
O43707	ACTN4	0.166	-0.22	0.0541	0.513	0.871	0.831	0.958	0.618	Alpha-actinin-4
O43709	BUD23	0.133	-0.983	-1.11	-0.794	0.741	0.0179	0.0081	0.0532	18S rRNA (guanine-N(7))-methyltransferase
O43760	SYNGR2	0.361	0.605	-0.0369	0.952	0.676	0.485	0.966	0.273	Synaptogyrin-2
O43790	KRT86	0.797	0.189	0.446	0.164	0.162	0.737	0.431	0.772	Keratin, type II cuticular Hb6
O43809	NUDT21	-0.363	-0.955	-0.986	-0.793	0.46	0.0561	0.0488	0.11	Cleavage and polyadenylation specificity factor subunit 5
O43847	NRDC	0.487	-0.2	1.16	-0.107	0.481	0.772	0.0982	0.877	Nardilysin
O60244	MED14	0.52	-0.564	-0.498	-0.3	0.375	0.337	0.396	0.608	Mediator of RNA polymerase II transcription subunit 14
O60547	GMDS	1.5	-0.901	-1.07	-0.634	0.0477	0.229	0.156	0.396	GDP-mannose 4,6 dehydratase
O60568	PLOD3	0.864	0.0815	-0.554	0.68	0.211	0.905	0.42	0.323	Multifunctional procollagen lysine hydroxylase and glycosyltransferase LH3
O60678	PRMT3	1.17	0.771	-0.112	0.968	0.158	0.349	0.891	0.24	Protein arginine N-methyltransferase 3
O60684	KPNA6	1.46	-0.191	-0.532	0.245	0.161	0.853	0.606	0.812	Importin subunit alpha-7
O60763	USO1	0.927	-0.795	0.314	-0.322	0.173	0.241	0.641	0.632	General vesicular transport factor p115
O60814	H2BC12	-0.21	-1.14	-0.786	-0.946	0.679	0.0276	0.125	0.0664	Histone H2B type 1-K
O60831	PRAF2	0.831	0.207	0.0219	0.617	0.201	0.748	0.973	0.34	PRA1 family protein 2
O60869	EDF1	-1.05	-1.08	-1.02	-0.451	0.24	0.225	0.251	0.611	Endothelial differentiation-related factor 1
O75044	SRGAP2	0.869	-0.924	-0.19	-0.735	0.111	0.0911	0.724	0.176	SLIT-ROBO Rho GTPase-activating protein 2
O75083	WDR1	0.739	0.0721	0.167	-0.238	0.218	0.904	0.779	0.69	WD repeat-containing protein 1
O75146	HIP1R	1.13	-0.336	0.389	-0.189	0.101	0.623	0.569	0.782	Huntingtin-interacting protein 1-related protein
O75323	NIPSNAP2	0.966	1.65	1.53	2.12	0.291	0.0751	0.0978	0.0236	Protein NipSnap homolog 2
O75340	PDCD6	0.502	-0.639	-0.358	-0.0965	0.34	0.226	0.496	0.854	Programmed cell death protein 6
O75367	MACROH2A1	-1.25	-1.97	-1.93	-2	0.111	0.0142	0.0157	0.0127	Core histone macro-H2A.1
O75369	FLNB	-0.271	1.49	1.24	1.65	0.68	0.0273	0.0639	0.0148	Filamin-B
O75394	MRPL33	1.24	0.249	0.0732	0.184	0.316	0.84	0.953	0.882	Large ribosomal subunit protein bL33m
O75396	SEC22B	0.397	-0.504	-0.688	-0.383	0.263	0.157	0.0557	0.28	Vesicle-trafficking protein SEC22b
O75477	ERLIN1	1.27	-0.158	-1.13	-0.266	0.0853	0.828	0.126	0.715	Erlin-1
O75489	NDUFS3	0.64	0.313	0.392	0.439	0.117	0.438	0.333	0.279	NADH dehydrogenase [ubiquinone] iron-sulfur protein 3, mitochondrial
O75521	ECI2	0.579	0.181	0.49	1.31	0.444	0.811	0.517	0.0869	Enoyl-CoA delta isomerase 2
O75569	PRKRA	1.16	0.0528	-0.132	0.473	0.0324	0.921	0.804	0.375	Interferon-inducible double-stranded RNA-dependent protein kinase activator A
O75694	NUP155	2.26	1.32	1.43	1.34	0.0685	0.282	0.244	0.273	Nuclear pore complex protein Nup155
O75794	CDC123	1.14	0.843	0.391	1.1	0.0582	0.157	0.509	0.0674	Translation initiation factor eIF2 assembly protein
O75817	POP7	1.46	0.422	-0.11	1.02	0.0355	0.534	0.871	0.138	Ribonuclease P protein subunit p20
O75821	EIF3G	0.467	0.591	0.299	1.1	0.621	0.532	0.751	0.248	Eukaryotic translation initiation factor 3 subunit G
O75874	IDH1	-1.28	-1.37	-1.37	-0.842	0.28	0.25	0.25	0.476	Isocitrate dehydrogenase [NADP] cytoplasmic
O75937	DNAJC8	2.56	-1.31	0.644	-1.18	0.107	0.406	0.681	0.454	DnaJ homolog subfamily C member 8
O75943	RAD17	0.633	-0.242	-0.0183	0.0757	0.208	0.628	0.971	0.879	Cell cycle checkpoint protein RAD17
O75947	ATP5PD	1.63	1.47	1.05	0.928	0.0593	0.0885	0.219	0.278	ATP synthase peripheral stalk subunit d, mitochondrial
O75964	ATP5MG	0.78	-0.401	-0.331	-0.0509	0.0993	0.392	0.479	0.913	ATP synthase F(0) complex subunit g, mitochondrial
O76013	KRT36	0.926	0.407	1.09	0.105	0.181	0.554	0.117	0.879	Keratin, type I cuticular Ha6
O94776	MTA2	1.59	-0.877	0.184	0.208	0.105	0.368	0.85	0.83	Metastasis-associated protein MTA2
O94916	NFAT5	0.22	1.2	-0.0528	1.16	0.781	0.135	0.947	0.147	Nuclear factor of activated T-cells 5
O95070	YIF1A	0.448	-1.79	-0.451	0.118	0.502	0.00969	0.499	0.859	Protein YIF1A
O95182	NDUFA7	0.569	-0.28	-0.255	0.182	0.358	0.65	0.679	0.768	NADH dehydrogenase [ubiquinone] 1 alpha subcomplex subunit 7
O95197	RTN3	0.129	-0.47	0.24	0.173	0.84	0.461	0.706	0.785	Reticulon-3
O95202	LETM1	0.651	-0.807	-0.433	-0.167	0.28	0.181	0.47	0.78	Mitochondrial proton/calcium exchanger protein
O95243	MBD4	0.201	-0.339	-1.08	-0.329	0.645	0.438	0.0163	0.452	Methyl-CpG-binding domain protein 4
O95251	KAT7	0.845	-0.223	0.166	0.196	0.0695	0.626	0.716	0.668	Histone acetyltransferase KAT7
O95302	FKBP9	0.438	-0.17	-0.597	0.387	0.454	0.77	0.308	0.507	Peptidyl-prolyl cis-trans isomerase FKBP9
O95361	TRIM16	0.909	0.93	-0.0144	1.34	0.366	0.356	0.989	0.187	Tripartite motif-containing protein 16
O95372	LYPLA2	0.503	0.972	0.0606	0.572	0.508	0.204	0.936	0.452	Acyl-protein thioesterase 2
O95785	WIZ	0.905	-1.02	-0.568	-0.497	0.118	0.0781	0.322	0.386	Protein Wiz
O95816	BAG2	0.566	0.544	0.222	0.978	0.231	0.249	0.635	0.041	BAG family molecular chaperone regulator 2
O96000	NDUFB10	1.02	-0.563	-0.655	-0.011	0.113	0.378	0.305	0.986	NADH dehydrogenase [ubiquinone] 1 beta subcomplex subunit 10
O96005	CLPTM1	1.09	-0.449	0.0911	0.0345	0.0715	0.45	0.878	0.954	Putative lipid scramblase CLPTM1
P00338	LDHA	0.421	0.585	0.266	0.614	0.284	0.139	0.496	0.121	L-lactate dehydrogenase A chain
P00367	GLUD1	-1.26	-1.49	-2.07	-1.7	0.0964	0.0512	0.00771	0.0269	Glutamate dehydrogenase 1, mitochondrial
P00374	DHFR	0.66	-0.791	-0.932	-0.852	0.134	0.0739	0.0364	0.0548	Dihydrofolate reductase
P00403	MT-CO2	0.276	-1.05	-0.962	-0.85	0.633	0.0742	0.101	0.146	Cytochrome c oxidase subunit 2
P00492	HPRT1	-2.15	-2.19	-2.49	-2.15	0.0504	0.0467	0.0245	0.0499	Hypoxanthine-guanine phosphoribosyltransferase
P00505	GOT2	0.145	0.045	1.04	1.19	0.851	0.953	0.179	0.126	Aspartate aminotransferase, mitochondrial
P00533	EGFR	0.696	-0.756	-1.26	-0.56	0.294	0.255	0.0616	0.398	Epidermal growth factor receptor
P00558	PGK1	0.381	0.332	0.812	0.94	0.737	0.769	0.474	0.408	Phosphoglycerate kinase 1
P01036	CST4	0.425	-0.19	1.11	-0.11	0.546	0.787	0.12	0.876	Cystatin-S
P01040	CSTA	-0.948	-0.381	-0.877	-1.03	0.143	0.552	0.175	0.111	Cystatin-A
P01111	NRAS	0.911	0.342	0.25	0.468	0.0388	0.428	0.562	0.28	GTPase NRas
P01857	IGHG1	0.725	-0.317	-0.373	-0.432	0.0942	0.459	0.384	0.314	Immunoglobulin heavy constant gamma 1
P01889	HLA-B	1.2	-1.07	-1.24	0.167	0.121	0.169	0.111	0.828	HLA class I histocompatibility antigen, B alpha chain
P02461	COL3A1	0.387	-1.49	-0.88	-1.54	0.576	0.0353	0.207	0.0304	Collagen alpha-1(III) chain
P02751	FN1	1.21	-0.232	-0.49	0.0831	0.0485	0.701	0.418	0.89	Fibronectin
P02768	ALB	0.28	-0.0659	-0.97	-0.0619	0.637	0.911	0.106	0.917	Albumin
P02794	FTH1	-0.403	0.857	0.428	1.59	0.7	0.414	0.682	0.132	Ferritin heavy chain
P04035	HMGCR	1.25	0.0667	0.04	-0.569	0.0348	0.908	0.945	0.326	3-hydroxy-3-methylglutaryl-coenzyme A reductase
P04040	CAT	0.792	0.107	0.869	0.917	0.286	0.885	0.243	0.218	Catalase
P04062	GBA1	0.78	-1.2	0.157	-0.415	0.333	0.139	0.845	0.606	Lysosomal acid glucosylceramidase
P04075	ALDOA	-0.263	-0.291	0.0253	0.0925	0.62	0.582	0.962	0.861	Fructose-bisphosphate aldolase A
P04080	CSTB	0.648	1.34	2.17	2.13	0.484	0.15	0.0224	0.0248	Cystatin-B
P04216	THY1	-0.231	-1.14	-1.36	-0.849	0.684	0.0495	0.0196	0.139	Thy-1 membrane glycoprotein
P04264	KRT1	-0.417	-0.758	-0.974	-0.933	0.322	0.0756	0.0238	0.03	Keratin, type II cytoskeletal 1
P04406	GAPDH	0.108	0.463	0.403	0.782	0.827	0.348	0.413	0.117	Glyceraldehyde-3-phosphate dehydrogenase
P04792	HSPB1	0.295	-0.456	-0.654	-0.551	0.385	0.183	0.0582	0.109	Heat shock protein beta-1
P04899	GNAI2	-0.397	-1.09	-1.39	-0.978	0.433	0.0352	0.008	0.0577	Guanine nucleotide-binding protein G(i) subunit alpha-2
P05026	ATP1B1	1.36	-0.425	-0.413	-0.163	0.0454	0.524	0.536	0.806	Sodium/potassium-transporting ATPase subunit beta-1
P05067	APP	0.654	-0.676	-0.398	-0.751	0.232	0.217	0.465	0.171	Amyloid-beta precursor protein
P05091	ALDH2	0.756	-0.00748	0.625	0.122	0.375	0.993	0.463	0.885	Aldehyde dehydrogenase, mitochondrial
P05114	HMGN1	-0.179	-1.65	-1.15	-1.38	0.865	0.122	0.276	0.192	Non-histone chromosomal protein HMG-14
P05387	RPLP2	0.71	-0.424	-0.307	-0.245	0.0487	0.232	0.386	0.488	Large ribosomal subunit protein P2
P05388	RPLP0	0.933	-0.455	-0.607	-0.349	0.0341	0.292	0.162	0.417	Large ribosomal subunit protein uL10
P05455	SSB	-0.32	-0.922	-1.16	-0.736	0.641	0.183	0.0966	0.286	Lupus La protein
P05549	TFAP2A	-1.43	-1.42	-2.43	-1.25	0.104	0.106	0.00706	0.154	Transcription factor AP-2-alpha
P05556	ITGB1	0.7	-0.469	-0.694	-0.267	0.0895	0.251	0.092	0.512	Integrin beta-1
P05783	KRT18	0.17	0.373	0.0854	0.404	0.681	0.369	0.836	0.331	Keratin, type I cytoskeletal 18
P05787	KRT8	0.0412	0.139	0.0463	0.353	0.92	0.734	0.91	0.39	Keratin, type II cytoskeletal 8
P06454	PTMA	-0.438	-0.154	-0.602	0.638	0.576	0.844	0.443	0.416	Prothymosin alpha
P06493	CDK1	0.97	-0.0239	-0.202	-0.0968	0.0426	0.959	0.667	0.836	Cyclin-dependent kinase 1
P06576	ATP5F1B	0.416	-0.485	-0.529	-0.147	0.318	0.246	0.206	0.722	ATP synthase F(1) complex subunit beta, mitochondrial
P06702	S100A9	-0.573	-0.827	0.321	-1.18	0.547	0.385	0.735	0.217	Protein S100-A9
P06737	PYGL	0.901	2.18	2.17	1.73	0.376	0.0352	0.0362	0.0931	Glycogen phosphorylase, liver form
P06744	GPI	-0.0249	0.258	2.06	0.991	0.979	0.786	0.0347	0.3	Glucose-6-phosphate isomerase
P07195	LDHB	-0.401	0.336	0.391	0.329	0.46	0.536	0.472	0.544	L-lactate dehydrogenase B chain
P07237	P4HB	0.0924	-0.137	0.314	0.0754	0.918	0.879	0.727	0.933	Protein disulfide-isomerase
P07339	CTSD	0.633	0.384	0.535	0.643	0.16	0.39	0.234	0.153	Cathepsin D
P07384	CAPN1	1.76	-0.388	-0.418	0.0859	0.128	0.734	0.714	0.94	Calpain-1 catalytic subunit
P07437	TUBB	0.906	-0.198	-0.434	-0.0246	0.0128	0.573	0.221	0.944	Tubulin beta chain
P07737	PFN1	-0.73	-0.405	-0.209	-0.394	0.122	0.386	0.654	0.399	Profilin-1
P07741	APRT	0.489	-0.735	-0.853	-0.317	0.332	0.148	0.0943	0.529	Adenine phosphoribosyltransferase
P07900	HSP90AA1	-0.089	0.195	0.662	0.4	0.864	0.707	0.205	0.442	Heat shock protein HSP 90-alpha
P07954	FH	0.953	-0.0577	0.853	0.235	0.12	0.924	0.163	0.698	Fumarate hydratase, mitochondrial
P08174	CD55	0.629	-1.57	-1.57	-1.05	0.539	0.129	0.128	0.306	Complement decay-accelerating factor
P08195	SLC3A2	0.25	-0.297	-0.349	-0.138	0.484	0.406	0.329	0.697	Amino acid transporter heavy chain SLC3A2
P08238	HSP90AB1	0.151	0.332	0.115	0.491	0.717	0.425	0.783	0.241	Heat shock protein HSP 90-beta
P08559	PDHA1	0.718	0.158	-0.0511	0.137	0.0675	0.683	0.895	0.722	Pyruvate dehydrogenase E1 component subunit alpha, somatic form, mitochondrial
P08651	NFIC	-0.603	-0.758	-0.729	0.434	0.449	0.342	0.36	0.584	Nuclear factor 1 C-type
P08670	VIM	-0.805	0.564	0.716	1.77	0.334	0.497	0.39	0.0373	Vimentin
P08708	RPS17	0.878	-1.16	-1.09	-0.671	0.0411	0.00784	0.0125	0.115	Small ribosomal subunit protein eS17
P08729	KRT7	0.29	0.343	0.129	0.591	0.533	0.462	0.781	0.208	Keratin, type II cytoskeletal 7
P08758	ANXA5	0.409	-0.3	0.595	1.7	0.626	0.72	0.479	0.0469	Annexin A5
P08865	RPSA	0.498	-0.0239	0.168	0.264	0.232	0.954	0.684	0.524	Small ribosomal subunit protein uS2
P09012	SNRPA	0.839	-0.143	0.332	0.104	0.102	0.778	0.512	0.837	U1 small nuclear ribonucleoprotein A
P09038	FGF2	0.706	-1.07	-1.23	-0.766	0.195	0.0517	0.0271	0.16	Fibroblast growth factor 2
P09382	LGALS1	-0.908	-0.392	-0.259	-0.167	0.0189	0.299	0.492	0.656	Galectin-1
P09429	HMGB1	-1.86	-0.486	-0.375	0.385	0.056	0.612	0.695	0.687	High mobility group protein B1
P09496	CLTA	1.49	-1.49	-0.609	0.138	0.0498	0.049	0.414	0.853	Clathrin light chain A
P09622	DLD	0.2	-0.689	-0.38	-0.0331	0.803	0.39	0.635	0.967	Dihydrolipoyl dehydrogenase, mitochondrial
P09669	COX6C	-0.278	0.495	0.0467	0.203	0.816	0.678	0.969	0.865	Cytochrome c oxidase subunit 6C
P09874	PARP1	-0.527	-0.485	-0.927	-0.226	0.252	0.292	0.047	0.621	Poly [ADP-ribose] polymerase 1
P09972	ALDOC	-0.371	-0.374	0.502	0.53	0.594	0.591	0.471	0.446	Fructose-bisphosphate aldolase C
P0C2W1	FBXO45	1.19	0.125	0.0575	0.208	0.0317	0.817	0.915	0.7	F-box/SPRY domain-containing protein 1
P10155	RO60	0.232	-0.499	-0.784	-0.348	0.729	0.458	0.245	0.604	RNA-binding protein RO60
P10321	HLA-C	0.694	-0.339	-1.25	-0.247	0.432	0.701	0.16	0.779	HLA class I histocompatibility antigen, C alpha chain
P10515	DLAT	-0.791	0.559	0.532	0.891	0.599	0.71	0.723	0.554	Dihydrolipoyllysine-residue acetyltransferase component of pyruvate dehydrogenase complex, mitochondrial
P10599	TXN	-0.285	0.285	0.235	0.349	0.526	0.526	0.602	0.439	Thioredoxin
P10619	CTSA	1.18	-0.0143	-0.556	-0.128	0.0667	0.982	0.383	0.84	Lysosomal protective protein
P10809	HSPD1	0.249	0.376	0.203	0.593	0.546	0.365	0.624	0.155	60 kDa heat shock protein, mitochondrial
P10909	CLU	0.539	0.564	0.307	0.76	0.325	0.303	0.573	0.167	Clusterin
P11021	HSPA5	0.574	0.308	0.302	0.451	0.142	0.427	0.436	0.247	Endoplasmic reticulum chaperone BiP
P11047	LAMC1	0.936	0.854	0.805	0.436	0.361	0.405	0.432	0.67	Laminin subunit gamma-1
P11142	HSPA8	0.638	0.343	0.0926	0.398	0.0791	0.339	0.796	0.269	Heat shock cognate 71 kDa protein
P11172	UMPS	0.987	-0.887	-0.575	0.392	0.415	0.463	0.634	0.745	Uridine 5'-monophosphate synthase
P11233	RALA	-0.00358	-0.418	-0.354	-0.334	0.994	0.416	0.49	0.514	Ras-related protein Ral-A
P11279	LAMP1	0.664	0.00958	0.262	0.218	0.129	0.982	0.545	0.615	Lysosome-associated membrane glycoprotein 1
P11310	ACADM	0.68	0.179	-0.0533	0.248	0.138	0.693	0.906	0.586	Medium-chain specific acyl-CoA dehydrogenase, mitochondrial
P11388	TOP2A	1.44	-1.02	-2.2	-1.38	0.115	0.263	0.0184	0.131	DNA topoisomerase 2-alpha
P11498	PC	1.2	1.11	0.511	0.905	0.0532	0.0715	0.401	0.141	Pyruvate carboxylase, mitochondrial
P11766	ADH5	0.613	-0.172	-0.335	-0.126	0.414	0.818	0.654	0.866	Alcohol dehydrogenase class-3
P11802	CDK4	0.161	0.766	0.406	1.24	0.843	0.349	0.618	0.133	Cyclin-dependent kinase 4
P12081	HARS1	0.536	-0.494	0.796	0.0771	0.568	0.599	0.397	0.934	Histidine--tRNA ligase, cytoplasmic
P12532	CKMT1A	0.357	-0.17	2.17	0.282	0.684	0.846	0.0163	0.748	Creatine kinase U-type, mitochondrial
P12694	BCKDHA	1.5	-0.23	-0.15	0.556	0.0366	0.743	0.831	0.429	2-oxoisovalerate dehydrogenase subunit alpha, mitochondrial
P12814	ACTN1	0.999	-0.389	1.63	0.115	0.207	0.621	0.0423	0.884	Alpha-actinin-1
P13073	COX4I1	0.637	-0.085	0.374	0.626	0.293	0.888	0.535	0.301	Cytochrome c oxidase subunit 4 isoform 1, mitochondrial
P13473	LAMP2	0.557	-1.5	-0.123	-0.607	0.353	0.0148	0.837	0.313	Lysosome-associated membrane glycoprotein 2
P13489	RNH1	0.832	0.485	0.685	0.732	0.166	0.416	0.252	0.222	Ribonuclease inhibitor
P13639	EEF2	0.262	0.61	0.586	0.792	0.616	0.246	0.265	0.134	Elongation factor 2
P13646	KRT13	-1.17	-2.08	-1.75	-2	0.131	0.0089	0.0257	0.0114	Keratin, type I cytoskeletal 13
P13667	PDIA4	0.281	-0.239	0.629	-0.0963	0.645	0.695	0.305	0.875	Protein disulfide-isomerase A4
P13798	APEH	1.21	1.5	1.81	1.37	0.13	0.0624	0.0256	0.0871	Acylamino-acid-releasing enzyme
P13804	ETFA	0.902	-0.247	-0.632	-0.196	0.0309	0.545	0.126	0.632	Electron transfer flavoprotein subunit alpha, mitochondrial
P13861	PRKAR2A	1.18	0.979	-0.23	1.11	0.144	0.224	0.774	0.171	cAMP-dependent protein kinase type II-alpha regulatory subunit
P13929	ENO3	-0.259	0.545	-0.482	0.0244	0.748	0.5	0.551	0.976	Beta-enolase
P13987	CD59	0.642	-0.507	-0.0555	0.0604	0.389	0.496	0.94	0.935	CD59 glycoprotein
P14174	MIF	0.729	0.523	1.82	0.295	0.407	0.552	0.0423	0.736	Macrophage migration inhibitory factor
P14324	FDPS	0.788	0.0464	-0.0489	0.234	0.0746	0.915	0.91	0.591	Farnesyl pyrophosphate synthase
P14406	COX7A2	0.397	-0.866	-0.388	-0.95	0.552	0.197	0.561	0.158	Cytochrome c oxidase subunit 7A2, mitochondrial
P14625	HSP90B1	-1.52	-0.913	-0.459	-0.273	0.0415	0.214	0.529	0.708	Endoplasmin
P14678	SNRPB	0.946	-1.07	-0.313	-0.647	0.116	0.0758	0.598	0.278	Small nuclear ribonucleoprotein-associated proteins B and B'
P14859	POU2F1	0.582	1.05	0.0249	1.82	0.531	0.261	0.979	0.0551	POU domain, class 2, transcription factor 1
P15144	ANPEP	0.0358	0.288	0.495	0.66	0.966	0.729	0.551	0.428	Aminopeptidase N
P15170	GSPT1	0.276	0.475	0.787	0.949	0.749	0.581	0.363	0.273	Eukaryotic peptide chain release factor GTP-binding subunit ERF3A
P15309	ACP3	0.501	-0.124	0.839	0.14	0.441	0.848	0.199	0.829	Prostatic acid phosphatase
P15328	FOLR1	-0.319	-0.635	-1	-0.653	0.59	0.286	0.096	0.273	Folate receptor alpha
P15531	NME1	-0.305	-0.191	0.26	0.209	0.505	0.676	0.57	0.647	Nucleoside diphosphate kinase A
P15559	NQO1	-0.326	0.74	0.492	0.565	0.644	0.298	0.487	0.425	NAD(P)H dehydrogenase [quinone] 1
P16152	CBR1	0.241	0.498	1.32	1.06	0.747	0.506	0.0824	0.161	Carbonyl reductase [NADPH] 1
P16278	GLB1	0.169	-0.448	-0.273	-0.884	0.751	0.401	0.608	0.101	Beta-galactosidase
P17174	GOT1	0.696	-0.45	0.894	-0.201	0.235	0.44	0.129	0.73	Aspartate aminotransferase, cytoplasmic
P17655	CAPN2	1.48	-2.06	-1.78	-1.61	0.224	0.0918	0.144	0.186	Calpain-2 catalytic subunit
P17706	PTPN2	1.62	-0.332	0.303	-0.19	0.0587	0.692	0.718	0.821	Tyrosine-protein phosphatase non-receptor type 2
P17813	ENG	1.09	-0.384	-0.389	-0.449	0.0621	0.502	0.497	0.433	Endoglin
P17980	PSMC3	0.641	-0.319	-0.0582	-0.0243	0.234	0.552	0.913	0.964	26S proteasome regulatory subunit 6A
P17987	TCP1	0.897	0.532	0.223	0.675	0.0187	0.155	0.548	0.0731	T-complex protein 1 subunit alpha
P18085	ARF4	0.635	-0.48	-0.712	-0.0841	0.145	0.268	0.103	0.845	ADP-ribosylation factor 4
P18615	NELFE	0.578	-0.408	-0.457	0.333	0.274	0.438	0.386	0.527	Negative elongation factor E
P18754	RCC1	-0.0507	-1.1	-0.473	0.511	0.936	0.0861	0.454	0.419	Regulator of chromosome condensation
P18887	XRCC1	-0.706	-2.37	-2.54	-1.72	0.453	0.0144	0.00901	0.0722	DNA repair protein XRCC1
P19022	CDH2	1.56	0.302	0.608	0.0133	0.0355	0.677	0.402	0.985	Cadherin-2
P19367	HK1	1.35	-0.699	0.925	0.391	0.0762	0.354	0.222	0.603	Hexokinase-1
P20290	BTF3	-1.21	-1.66	-1.87	-0.676	0.0864	0.0198	0.00931	0.331	Transcription factor BTF3
P20339	RAB5A	0.385	-0.118	-0.277	-0.0902	0.328	0.762	0.48	0.818	Ras-related protein Rab-5A
P20340	RAB6A	0.696	-0.252	-0.264	-0.0562	0.149	0.599	0.581	0.906	Ras-related protein Rab-6A
P20674	COX5A	-0.0768	-0.381	0.257	-0.167	0.914	0.593	0.718	0.814	Cytochrome c oxidase subunit 5A, mitochondrial
P20700	LMNB1	-0.537	-0.86	-1.14	-0.801	0.532	0.318	0.189	0.352	Lamin-B1
P20839	IMPDH1	-1.01	-1.73	-1.38	-1.13	0.154	0.0163	0.0524	0.109	Inosine-5'-monophosphate dehydrogenase 1
P20930	FLG	-0.704	-1.72	-1.48	-1.3	0.333	0.0212	0.0451	0.0784	Filaggrin
P21281	ATP6V1B2	0.381	-0.535	0.869	-0.179	0.577	0.434	0.206	0.793	V-type proton ATPase subunit B, brain isoform
P21291	CSRP1	0.541	1.44	0.943	1.75	0.482	0.0659	0.223	0.0267	Cysteine and glycine-rich protein 1
P21333	FLNA	0.173	0.99	0.614	1.12	0.755	0.0802	0.274	0.0483	Filamin-A
P21359	NF1	0.677	-1.17	-0.504	-1.33	0.482	0.229	0.601	0.172	Neurofibromin
P21399	ACO1	2	1.65	1.35	1.7	0.0951	0.166	0.257	0.154	Cytoplasmic aconitate hydratase
P22061	PCMT1	0.904	1.23	1.5	1.88	0.294	0.156	0.0851	0.0325	Protein-L-isoaspartate(D-aspartate) O-methyltransferase
P22234	PAICS	-0.357	0.897	0.448	0.918	0.472	0.0746	0.367	0.0685	Bifunctional phosphoribosylaminoimidazole carboxylase/phosphoribosylaminoimidazole succinocarboxamide synthetase
P22695	UQCRC2	0.965	-0.46	-0.468	-0.329	0.0525	0.347	0.34	0.5	Cytochrome b-c1 complex subunit 2, mitochondrial
P22735	TGM1	1.27	-0.296	2	-0.0721	0.148	0.733	0.025	0.934	Protein-glutamine gamma-glutamyltransferase K
P23229	ITGA6	1.49	-0.115	-0.4	0.062	0.0302	0.864	0.552	0.926	Integrin alpha-6
P23381	WARS1	2.56	2.74	3.1	2.53	0.0516	0.0381	0.0196	0.0545	Tryptophan--tRNA ligase, cytoplasmic
P23511	NFYA	-0.432	0.262	-0.227	0.578	0.652	0.784	0.812	0.547	Nuclear transcription factor Y subunit alpha
P23526	AHCY	-0.959	1.39	1.06	0.754	0.481	0.309	0.435	0.579	Adenosylhomocysteinase
P23528	CFL1	-0.217	1.25	0.759	0.961	0.702	0.0311	0.185	0.0951	Cofilin-1
P23921	RRM1	1.41	0.994	0.96	1.99	0.0574	0.177	0.193	0.00869	Ribonucleoside-diphosphate reductase large subunit
P24534	EEF1B2	0.428	1.03	1.44	0.89	0.45	0.073	0.0135	0.121	Elongation factor 1-beta
P24539	ATP5PB	1.22	-0.606	-0.0888	0.117	0.0385	0.294	0.877	0.839	ATP synthase peripheral stalk subunit b, mitochondrial
P24666	ACP1	0.163	0.953	0.249	1.03	0.824	0.195	0.733	0.161	Low molecular weight phosphotyrosine protein phosphatase
P25205	MCM3	0.67	1.16	0.96	1.47	0.423	0.169	0.253	0.0832	DNA replication licensing factor MCM3
P25685	DNAJB1	1.41	0.0698	0.163	0.618	0.0519	0.922	0.819	0.386	DnaJ homolog subfamily B member 1
P25705	ATP5F1A	0.592	0.0612	-0.0892	0.176	0.11	0.867	0.807	0.631	ATP synthase F(1) complex subunit alpha, mitochondrial
P25787	PSMA2	0.908	-0.271	1.21	0.368	0.153	0.667	0.0587	0.558	Proteasome subunit alpha type-2
P26038	MSN	-0.887	-0.878	-0.979	-0.434	0.259	0.264	0.213	0.578	Moesin
P26232	CTNNA2	1.17	0.35	0.225	0.644	0.0871	0.605	0.74	0.343	Catenin alpha-2
P26358	DNMT1	-1.18	0.152	0.218	0.549	0.259	0.883	0.833	0.596	DNA (cytosine-5)-methyltransferase 1
P26583	HMGB2	-1.72	-0.893	-2.43	-0.787	0.0641	0.331	0.0101	0.39	High mobility group protein B2
P26641	EEF1G	0.57	0.043	0.183	0.233	0.224	0.926	0.694	0.616	Elongation factor 1-gamma
P27144	AK4	0.425	0.108	-0.612	-0.139	0.501	0.863	0.333	0.825	Adenylate kinase 4, mitochondrial
P27348	YWHAQ	-1.61	-0.689	-1.31	-0.976	0.0712	0.434	0.138	0.269	14-3-3 protein theta
P27482	CALML3	0.416	-0.414	1.95	-0.117	0.692	0.693	0.0673	0.911	Calmodulin-like protein 3
P27694	RPA1	-0.623	-0.903	-1.22	-0.788	0.206	0.0692	0.0158	0.112	Replication protein A 70 kDa DNA-binding subunit
P27695	APEX1	1.23	-0.89	-1.75	0.341	0.253	0.405	0.105	0.749	DNA repair nuclease/redox regulator APEX1
P27708	CAD	0.372	-0.266	-0.49	-0.138	0.411	0.557	0.281	0.759	Multifunctional protein CAD
P27797	CALR	-0.982	1.34	0.595	1.52	0.14	0.0456	0.368	0.0242	Calreticulin
P27816	MAP4	0.602	0.0648	-0.153	0.366	0.18	0.884	0.732	0.413	Microtubule-associated protein 4
P27824	CANX	0.592	-0.212	-0.38	-0.0246	0.148	0.601	0.35	0.951	Calnexin
P28066	PSMA5	0.616	-0.663	0.114	0.0834	0.326	0.291	0.855	0.894	Proteasome subunit alpha type-5
P28072	PSMB6	0.453	-0.15	0.173	-0.403	0.491	0.819	0.792	0.54	Proteasome subunit beta type-6
P28838	LAP3	0.126	-0.085	2.22	0.38	0.912	0.94	0.0553	0.738	Cytosol aminopeptidase
P29966	MARCKS	0.878	0.00107	-0.527	-0.223	0.277	0.999	0.513	0.781	Myristoylated alanine-rich C-kinase substrate
P30044	PRDX5	-0.492	-0.0362	0.668	1.16	0.519	0.962	0.382	0.132	Peroxiredoxin-5, mitochondrial
P30084	ECHS1	-1.08	-0.948	-1.04	-0.646	0.311	0.374	0.328	0.544	Enoyl-CoA hydratase, mitochondrial
P30086	PEBP1	0.683	0.275	1.74	0.276	0.392	0.729	0.0332	0.728	Phosphatidylethanolamine-binding protein 1
P30101	PDIA3	0.522	0.572	1.47	1.99	0.521	0.483	0.0762	0.0174	Protein disulfide-isomerase A3
P30419	NMT1	0.727	-0.131	-0.358	0.562	0.511	0.905	0.745	0.61	Glycylpeptide N-tetradecanoyltransferase 1
P30520	ADSS2	1	1.04	-0.201	1	0.277	0.261	0.826	0.278	Adenylosuccinate synthetase isozyme 2
P30566	ADSL	1.44	1.8	1.71	2.24	0.223	0.129	0.147	0.0601	Adenylosuccinate lyase
P30837	ALDH1B1	0.625	-1.09	-1.36	-0.791	0.214	0.033	0.00877	0.118	Aldehyde dehydrogenase X, mitochondrial
P30838	ALDH3A1	0.436	-0.328	-0.722	-0.111	0.655	0.737	0.461	0.909	Aldehyde dehydrogenase, dimeric NADP-preferring
P31025	LCN1	1.26	-0.0597	-0.0503	0.309	0.0315	0.917	0.93	0.588	Lipocalin-1
P31151	S100A7	0.448	-0.542	-0.575	-0.32	0.434	0.345	0.316	0.575	Protein S100-A7
P31689	DNAJA1	0.646	-0.401	-0.758	-0.38	0.0894	0.287	0.0475	0.313	DnaJ homolog subfamily A member 1
P31930	UQCRC1	0.857	-0.0912	-0.00192	0.211	0.0942	0.856	0.997	0.675	Cytochrome b-c1 complex subunit 1, mitochondrial
P31944	CASP14	-1.51	-0.455	-0.997	-1.08	0.0464	0.541	0.184	0.151	Caspase-14
P31946	YWHAB	0.894	0.912	0.81	0.973	0.368	0.358	0.414	0.327	14-3-3 protein beta/alpha
P31947	SFN	0.612	1.25	2.65	1.68	0.611	0.301	0.031	0.166	14-3-3 protein sigma
P32320	CDA	-0.0297	1.46	1.11	1.5	0.965	0.0352	0.106	0.0301	Cytidine deaminase
P32322	PYCR1	1.08	0.00756	-0.384	0.432	0.136	0.992	0.591	0.546	Pyrroline-5-carboxylate reductase 1, mitochondrial
P33176	KIF5B	0.348	3.24	2.68	2.52	0.776	0.0105	0.0321	0.0436	Kinesin-1 heavy chain
P33316	DUT	0.782	0.464	-0.0307	0.838	0.297	0.534	0.967	0.264	Deoxyuridine 5'-triphosphate nucleotidohydrolase, mitochondrial
P33527	ABCC1	1.19	-0.407	-0.745	-0.728	0.0821	0.547	0.273	0.283	Multidrug resistance-associated protein 1
P33764	S100A3	0.369	-0.265	2.18	-0.0184	0.661	0.752	0.012	0.983	Protein S100-A3
P34896	SHMT1	1.26	-0.543	-0.0661	0.105	0.0414	0.371	0.913	0.862	Serine hydroxymethyltransferase, cytosolic
P34897	SHMT2	1.02	0.517	0.278	0.57	0.049	0.311	0.585	0.265	Serine hydroxymethyltransferase, mitochondrial
P35222	CTNNB1	1.59	0.206	1.71	0.985	0.0449	0.79	0.0311	0.207	Catenin beta-1
P35241	RDX	0.651	1.04	0.305	1.33	0.333	0.125	0.649	0.0522	Radixin
P35606	COPB2	1.86	0.729	1.79	1.58	0.0391	0.41	0.0475	0.0774	Coatomer subunit beta'
P35613	BSG	0.896	-0.00322	-0.0635	0.365	0.025	0.993	0.87	0.35	Basigin
P35659	DEK	-0.885	-0.571	-1.56	-0.845	0.309	0.51	0.0767	0.331	Protein DEK
P35908	KRT2	-0.108	-0.129	-0.766	-0.775	0.789	0.751	0.0635	0.0605	Keratin, type II cytoskeletal 2 epidermal
P35998	PSMC2	0.546	-0.917	-0.643	-0.794	0.329	0.104	0.252	0.158	26S proteasome regulatory subunit 7
P36952	SERPINB5	0.168	0.138	1.97	1.04	0.86	0.885	0.0432	0.281	Serpin B5
P36969	GPX4	0.74	-0.146	-0.389	0.331	0.207	0.802	0.504	0.57	Phospholipid hydroperoxide glutathione peroxidase GPX4
P37108	SRP14	0.723	-0.366	-0.371	-0.126	0.0701	0.353	0.347	0.749	Signal recognition particle 14 kDa protein
P37802	TAGLN2	0.632	-0.102	-0.244	0.229	0.21	0.839	0.625	0.647	Transgelin-2
P38117	ETFB	-0.348	1	0.708	0.99	0.521	0.0692	0.195	0.0724	Electron transfer flavoprotein subunit beta
P38646	HSPA9	0.759	0.402	0.293	0.575	0.0476	0.287	0.437	0.13	Stress-70 protein, mitochondrial
P39019	RPS19	0.252	-0.373	-0.546	-0.3	0.504	0.324	0.152	0.427	Small ribosomal subunit protein eS19
P39687	ANP32A	0.426	-0.95	0.0293	1.01	0.556	0.193	0.968	0.167	Acidic leucine-rich nuclear phosphoprotein 32 family member A
P40227	CCT6A	0.813	0.506	0.125	0.556	0.0938	0.293	0.795	0.248	T-complex protein 1 subunit zeta
P40261	NNMT	1.87	0.261	0.0757	0.516	0.0385	0.767	0.932	0.56	Nicotinamide N-methyltransferase
P40925	MDH1	0.843	-0.0232	0.636	0.226	0.117	0.965	0.235	0.671	Malate dehydrogenase, cytoplasmic
P40926	MDH2	0.755	-0.149	1.65	1.54	0.47	0.886	0.119	0.145	Malate dehydrogenase, mitochondrial
P40939	HADHA	-0.281	-0.379	-0.612	-0.229	0.572	0.447	0.222	0.644	Trifunctional enzyme subunit alpha, mitochondrial
P41227	NAA10	-0.0545	0.221	0.189	0.74	0.954	0.815	0.842	0.435	N-alpha-acetyltransferase 10
P41250	GARS1	1.19	0.797	0.752	0.892	0.0789	0.234	0.261	0.184	Glycine--tRNA ligase
P42356	PI4KA	0.721	-0.388	0.0611	-0.107	0.255	0.538	0.923	0.864	Phosphatidylinositol 4-kinase alpha
P42765	ACAA2	1.86	2.25	1.81	1.65	0.0775	0.0338	0.0855	0.115	3-ketoacyl-CoA thiolase, mitochondrial
P43155	CRAT	1.03	-0.371	1.46	-0.263	0.207	0.646	0.0761	0.745	Carnitine O-acetyltransferase
P43304	GPD2	1.91	2.34	2.13	2.36	0.0691	0.0271	0.0437	0.0256	Glycerol-3-phosphate dehydrogenase, mitochondrial
P43307	SSR1	1.02	-0.896	-1.56	-0.453	0.106	0.154	0.0147	0.467	Translocon-associated protein subunit alpha
P43487	RANBP1	0.611	0.8	0.751	0.982	0.527	0.409	0.437	0.311	Ran-specific GTPase-activating protein
P43490	NAMPT	0.283	-0.66	-0.645	-0.825	0.68	0.339	0.35	0.233	Nicotinamide phosphoribosyltransferase
P43686	PSMC4	0.177	-1.63	-1.81	-1.78	0.791	0.0181	0.00927	0.0105	26S proteasome regulatory subunit 6B
P45880	VDAC2	0.481	-0.536	-0.353	-0.448	0.252	0.203	0.399	0.285	Non-selective voltage-gated ion channel VDAC2
P45973	CBX5	-2.03	-1.02	-1.15	-0.646	0.0335	0.277	0.222	0.49	Chromobox protein homolog 5
P46013	MKI67	1.51	-1.15	-2.06	-0.685	0.0702	0.165	0.0149	0.405	Proliferation marker protein Ki-67
P46063	RECQL	0.322	-0.0358	-0.183	0.304	0.644	0.959	0.793	0.662	ATP-dependent DNA helicase Q1
P46821	MAP1B	0.242	-0.734	-1.07	0.199	0.692	0.232	0.084	0.744	Microtubule-associated protein 1B
P47985	UQCRFS1	0.648	-0.519	-0.225	-0.103	0.245	0.35	0.684	0.852	Cytochrome b-c1 complex subunit Rieske, mitochondrial
P48047	ATP5PO	0.905	0.0213	-0.167	0.219	0.022	0.956	0.665	0.569	ATP synthase peripheral stalk subunit OSCP, mitochondrial
P48556	PSMD8	0.806	-1.11	-0.307	-0.685	0.218	0.0912	0.637	0.295	26S proteasome non-ATPase regulatory subunit 8
P48735	IDH2	0.948	-0.925	-0.391	-0.121	0.219	0.23	0.61	0.874	Isocitrate dehydrogenase [NADP], mitochondrial
P48960	ADGRE5	1.84	-0.944	-0.575	-0.0173	0.03	0.257	0.488	0.983	Adhesion G protein-coupled receptor E5
P49005	POLD2	1.46	0.922	0.0673	1.36	0.0539	0.217	0.928	0.0715	DNA polymerase delta subunit 2
P49023	PXN	0.504	0.947	-0.297	0.913	0.477	0.185	0.675	0.201	Paxillin
P49189	ALDH9A1	0.951	0.576	1	0.145	0.105	0.321	0.0882	0.801	4-trimethylaminobutyraldehyde dehydrogenase
P49368	CCT3	0.705	0.441	0.182	0.62	0.139	0.351	0.699	0.192	T-complex protein 1 subunit gamma
P49588	AARS1	0.376	0.963	0.526	1.32	0.577	0.157	0.436	0.055	Alanine--tRNA ligase, cytoplasmic
P49643	PRIM2	0.467	0.979	-0.698	0.531	0.522	0.182	0.34	0.466	DNA primase large subunit
P49720	PSMB3	0.588	-0.338	0.825	-0.287	0.391	0.621	0.231	0.674	Proteasome subunit beta type-3
P49721	PSMB2	0.522	-0.264	0.367	0.285	0.283	0.585	0.449	0.555	Proteasome subunit beta type-2
P49736	MCM2	1.31	0.974	0.928	1.51	0.0826	0.194	0.216	0.047	DNA replication licensing factor MCM2
P49748	ACADVL	0.455	1.1	2.26	2.25	0.671	0.306	0.0388	0.0403	Very long-chain specific acyl-CoA dehydrogenase, mitochondrial
P49755	TMED10	0.287	-0.793	-0.702	-0.691	0.573	0.124	0.173	0.179	Transmembrane emp24 domain-containing protein 10
P49756	RBM25	0.27	-1.22	-0.298	-1.01	0.712	0.1	0.683	0.168	RNA-binding protein 25
P50213	IDH3A	1.42	0.877	0.408	0.665	0.0708	0.259	0.598	0.391	Isocitrate dehydrogenase [NAD] subunit alpha, mitochondrial
P50570	DNM2	1.97	0.388	-0.0773	0.78	0.0342	0.669	0.932	0.392	Dynamin-2
P50990	CCT8	0.376	0.421	0.259	0.654	0.496	0.445	0.638	0.238	T-complex protein 1 subunit theta
P51148	RAB5C	-0.0683	-0.491	-0.0456	-0.0259	0.926	0.507	0.951	0.972	Ras-related protein Rab-5C
P51151	RAB9A	0.161	-1.41	-1.33	-0.8	0.851	0.106	0.125	0.353	Ras-related protein Rab-9A
P51153	RAB13	1.45	1.47	1.04	1.25	0.0354	0.0335	0.127	0.0689	Ras-related protein Rab-13
P51178	PLCD1	0.978	-0.322	1.96	0.23	0.18	0.657	0.00889	0.751	1-phosphatidylinositol 4,5-bisphosphate phosphodiesterase delta-1
P51553	IDH3G	0.88	-2.69	-1.88	-0.99	0.382	0.00949	0.0652	0.325	Isocitrate dehydrogenase [NAD] subunit gamma, mitochondrial
[truncated: 524 more rows]

## Sheet: LFQ - Infection WT vs ΔospF
Protein ID	Gene Name	log2FC (WT vs ΔospF)	p-value (WT vs ΔospF)	Description
A0AV96	RBM47	2.93	0.000287	RNA-binding protein 47
A0FGR8	ESYT2	1.41	0.00157	Extended synaptotagmin-2
A0JLT2	MED19	1.98	0.021	Mediator of RNA polymerase II transcription subunit 19
A0PJW6	TMEM223	2.82	7.73e-05	Transmembrane protein 223
A1L0T0	ILVBL	2.27	0.000276	2-hydroxyacyl-CoA lyase 2
A2RTX5	TARS3	2.37	0.00208	Threonine--tRNA ligase 2, cytoplasmic
A3KMH1	VWA8	2.57	0.00314	von Willebrand factor A domain-containing protein 8
A4D1E9	GTPBP10	1.57	0.00141	GTP-binding protein 10
A5PLL7	PEDS1	1.39	0.0208	Plasmanylethanolamine desaturase 1
A5YKK6	CNOT1	1.75	0.000155	CCR4-NOT transcription complex subunit 1
A6NHL2	TUBAL3	1.28	0.000135	Tubulin alpha chain-like 3
A6NHR9	SMCHD1	2.23	0.0168	Structural maintenance of chromosomes flexible hinge domain-containing protein 1
A6NIE6	RRN3P2	2.21	1.13e-05	Putative RRN3-like protein RRN3P2
A6NM36	LRRC30	1.54	0.0294	Leucine-rich repeat-containing protein 30
A6ZKI3	RTL8C	3.86	8.17e-07	Retrotransposon Gag-like protein 8C
A8K855	EFCAB7	2.32	9.37e-05	EF-hand calcium-binding domain-containing protein 7
A8MPP1	DDX11L8	2.7	0.0013	Putative ATP-dependent DNA helicase DDX11-like protein 8
B2RTY4	MYO9A	2.43	0.00669	Unconventional myosin-IXa
B5ME19	EIF3CL	2	0.000494	Eukaryotic translation initiation factor 3 subunit C-like protein
B7ZAQ6	GPR89A	2.48	0.000568	Golgi pH regulator A
E9PAV3	NACA	1.05	0.00609	Nascent polypeptide-associated complex subunit alpha, muscle-specific form
O00116	AGPS	1.48	0.00132	Alkyldihydroxyacetonephosphate synthase, peroxisomal
O00139	KIF2A	1.51	0.00396	Kinesin-like protein KIF2A
O00148	DDX39A	1.46	0.00129	ATP-dependent RNA helicase DDX39A
O00159	MYO1C	1.32	0.0232	Unconventional myosin-Ic
O00165	HAX1	2.67	0.000439	HCLS1-associated protein X-1
O00178	GTPBP1	1.59	0.00101	GTP-binding protein 1
O00186	STXBP3	2.49	0.000243	Syntaxin-binding protein 3
O00189	AP4M1	1.97	0.00087	AP-4 complex subunit mu-1
O00194	RAB27B	1.92	0.0041	Ras-related protein Rab-27B
O00203	AP3B1	1.74	0.000159	AP-3 complex subunit beta-1
O00217	NDUFS8	1.72	0.000164	NADH dehydrogenase [ubiquinone] iron-sulfur protein 8, mitochondrial
O00231	PSMD11	2.44	1.62e-05	26S proteasome non-ATPase regulatory subunit 11
O00232	PSMD12	1.27	0.0101	26S proteasome non-ATPase regulatory subunit 12
O00255	MEN1	1.98	0.000824	Menin
O00264	PGRMC1	1.53	0.0349	Membrane-associated progesterone receptor component 1
O00303	EIF3F	1.46	0.00104	Eukaryotic translation initiation factor 3 subunit F
O00311	CDC7	2.1	0.0182	Cell division cycle 7-related protein kinase
O00330	PDHX	2.03	0.00251	Pyruvate dehydrogenase protein X component, mitochondrial
O00400	SLC33A1	2.38	0.0112	Acetyl-coenzyme A transporter 1
O00401	WASL	2.08	0.000412	Actin nucleation-promoting factor WASL
O00410	IPO5	1.75	0.0003	Importin-5
O00411	POLRMT	1.59	0.00146	DNA-directed RNA polymerase, mitochondrial
O00422	SAP18	1.43	0.0322	Histone deacetylase complex subunit SAP18
O00425	IGF2BP3	2.45	0.00714	Insulin-like growth factor 2 mRNA-binding protein 3
O00429	DNM1L	2.23	0.00109	Dynamin-1-like protein
O00442	RTCA	1.53	0.00639	RNA 3'-terminal phosphate cyclase
O00443	PIK3C2A	2.26	0.0015	Phosphatidylinositol 4-phosphate 3-kinase C2 domain-containing subunit alpha
O00458	IFRD1	2.08	0.0133	Interferon-related developmental regulator 1
O00468	AGRN	1.33	0.00226	Agrin
O00469	PLOD2	1.58	0.0021	Procollagen-lysine,2-oxoglutarate 5-dioxygenase 2
O00487	PSMD14	1.29	0.0108	26S proteasome non-ATPase regulatory subunit 14
O00505	KPNA3	2.57	0.00641	Importin subunit alpha-4
O00541	PES1	1.22	0.0107	Pescadillo homolog
O00560	SDCBP	1.33	0.0203	Syntenin-1
O00566	MPHOSPH10	1.77	0.00273	U3 small nucleolar ribonucleoprotein protein MPP10
O00567	NOP56	1.5	0.00112	Nucleolar protein 56
O00571	DDX3X	1.28	0.00485	ATP-dependent RNA helicase DDX3X
O00629	KPNA4	2.09	0.0144	Importin subunit alpha-3
O00743	PPP6C	1.63	0.00494	Serine/threonine-protein phosphatase 6 catalytic subunit
O00746	NME4	3.1	0.000725	Nucleoside diphosphate kinase, mitochondrial
O00767	SCD	1.54	0.000191	Stearoyl-CoA desaturase
O14497	ARID1A	3.3	4.27e-05	AT-rich interactive domain-containing protein 1A
O14521	SDHD	1.44	0.0132	Succinate dehydrogenase [ubiquinone] cytochrome b small subunit, mitochondrial
O14545	TRAFD1	1.43	0.0362	TRAF-type zinc finger domain-containing protein 1
O14548	COX7A2L	1.97	0.000816	Cytochrome c oxidase subunit 7A2-like, mitochondrial
O14579	COPE	1.22	0.00322	Coatomer subunit epsilon
O14602	EIF1AY	1.93	0.00309	Eukaryotic translation initiation factor 1A, Y-chromosomal
O14617	AP3D1	1.48	0.00326	AP-3 complex subunit delta-1
O14640	DVL1	2.52	0.00471	Segment polarity protein dishevelled homolog DVL-1
O14641	DVL2	1.69	0.00616	Segment polarity protein dishevelled homolog DVL-2
O14653	GOSR2	2.61	0.00021	Golgi SNAP receptor complex member 2
O14656	TOR1A	3.04	8.02e-05	Torsin-1A
O14657	TOR1B	1.75	0.0372	Torsin-1B
O14715	RGPD8	1.45	0.0343	RANBP2-like and GRIP domain-containing protein 8
O14727	APAF1	1.2	0.0385	Apoptotic protease-activating factor 1
O14732	IMPA2	1.9	0.000132	Inositol monophosphatase 2
O14733	MAP2K7	2.57	0.00252	Dual specificity mitogen-activated protein kinase kinase 7
O14734	ACOT8	1.26	0.0115	Acyl-coenzyme A thioesterase 8
O14735	CDIPT	1.92	0.000135	CDP-diacylglycerol--inositol 3-phosphatidyltransferase
O14757	CHEK1	2.39	0.000228	Serine/threonine-protein kinase Chk1
O14773	TPP1	1.66	0.0025	Tripeptidyl-peptidase 1
O14776	TCERG1	1.71	0.00401	Transcription elongation regulator 1
O14802	POLR3A	2.11	0.00707	DNA-directed RNA polymerase III subunit RPC1
O14818	PSMA7	1.45	0.00108	Proteasome subunit alpha type-7
O14880	MGST3	1.56	0.000332	Glutathione S-transferase 3, mitochondrial
O14925	TIMM23	1.28	0.00873	Mitochondrial import inner membrane translocase subunit Tim23
O14949	UQCRQ	2.91	0.00229	Cytochrome b-c1 complex subunit 8
O14950	MYL12B	1.32	0.00394	Myosin regulatory light chain 12B
O14965	AURKA	1.99	0.00352	Aurora kinase A
O14966	RAB29	1.3	0.00171	Ras-related protein Rab-7L1
O14974	PPP1R12A	1.31	0.0275	Protein phosphatase 1 regulatory subunit 12A
O14975	SLC27A2	1.97	0.000639	Long-chain fatty acid transport protein 2
O14976	GAK	2.92	0.00017	Cyclin-G-associated kinase
O14979	HNRNPDL	1.39	0.00206	Heterogeneous nuclear ribonucleoprotein D-like
O14980	XPO1	1.54	0.000679	Exportin-1
O14981	BTAF1	2.28	0.000478	TATA-binding protein-associated factor 172
O14986	PIP5K1B	2.72	0.000237	Phosphatidylinositol 4-phosphate 5-kinase type-1 beta
O15027	SEC16A	1.95	0.00611	Protein transport protein Sec16A
O15031	PLXNB2	4.47	3.74e-07	Plexin-B2
O15042	U2SURP	1.42	0.0107	U2 snRNP-associated SURP motif-containing protein
O15066	KIF3B	2.23	0.00388	Kinesin-like protein KIF3B
O15078	CEP290	1.62	0.0252	Centrosomal protein of 290 kDa
O15091	PRORP	2.21	0.00118	Mitochondrial ribonuclease P catalytic subunit
O15111	CHUK	2.29	0.000194	Inhibitor of nuclear factor kappa-B kinase subunit alpha
O15121	DEGS1	2.62	0.00625	Sphingolipid delta(4)-desaturase DES1
O15126	SCAMP1	2.01	0.0102	Secretory carrier-associated membrane protein 1
O15127	SCAMP2	2.51	0.000119	Secretory carrier-associated membrane protein 2
O15143	ARPC1B	3.15	6.26e-05	Actin-related protein 2/3 complex subunit 1B
O15144	ARPC2	2.05	0.00641	Actin-related protein 2/3 complex subunit 2
O15160	POLR1C	1.39	0.00332	DNA-directed RNA polymerases I and III subunit RPAC1
O15173	PGRMC2	1.59	0.0231	Membrane-associated progesterone receptor component 2
O15182	CETN3	1.77	0.0246	Centrin-3
O15213	WDR46	3.12	0.000759	WD repeat-containing protein 46
O15226	NKRF	2.05	0.000142	NF-kappa-B-repressing factor
O15228	GNPAT	2.06	0.000717	Dihydroxyacetone phosphate acyltransferase
O15230	LAMA5	2.15	0.00665	Laminin subunit alpha-5
O15234	CASC3	1.27	0.0234	Protein CASC3
O15235	MRPS12	1.35	0.000717	Small ribosomal subunit protein uS12m
O15260	SURF4	1.46	0.00161	Surfeit locus protein 4
O15269	SPTLC1	1.69	0.00593	Serine palmitoyltransferase 1
O15270	SPTLC2	1.91	0.00164	Serine palmitoyltransferase 2
O15294	OGT	1.49	0.00431	UDP-N-acetylglucosamine--peptide N-acetylglucosaminyltransferase 110 kDa subunit
O15321	TM9SF1	2.14	0.000279	Transmembrane 9 superfamily member 1
O15344	MID1	1.35	0.0134	E3 ubiquitin-protein ligase Midline-1
O15360	FANCA	1.48	0.00487	Fanconi anemia group A protein
O15371	EIF3D	1.58	0.00758	Eukaryotic translation initiation factor 3 subunit D
O15372	EIF3H	2.04	0.00316	Eukaryotic translation initiation factor 3 subunit H
O15397	IPO8	1.82	0.0013	Importin-8
O15427	SLC16A3	1.51	7.83e-05	Monocarboxylate transporter 4
O15439	ABCC4	3.65	4.12e-06	ATP-binding cassette sub-family C member 4
O15440	ABCC5	2.7	0.00233	ATP-binding cassette sub-family C member 5
O15446	POLR1G	1.25	0.0233	DNA-directed RNA polymerase I subunit RPA34
O15460	P4HA2	1.7	0.00346	Prolyl 4-hydroxylase subunit alpha-2
O15479	MAGEB2	1.36	0.00118	Melanoma-associated antigen B2
O15504	NUP42	1.45	0.0307	Nucleoporin NUP42
O15533	TAPBP	1.29	0.0136	Tapasin
O15554	KCNN4	2.23	0.00179	Intermediate conductance calcium-activated potassium channel protein 4
O43143	DHX15	1.58	0.000197	ATP-dependent RNA helicase DHX15
O43149	ZZEF1	1.55	0.00137	Zinc finger ZZ-type and EF-hand domain-containing protein 1
O43156	TTI1	2.98	0.000618	TELO2-interacting protein 1 homolog
O43159	RRP8	1.73	0.000287	Ribosomal RNA-processing protein 8
O43169	CYB5B	1.57	0.0224	Cytochrome b5 type B
O43172	PRPF4	1.56	0.00496	U4/U6 small nuclear ribonucleoprotein Prp4
O43175	PHGDH	1.46	0.00041	D-3-phosphoglycerate dehydrogenase
O43181	NDUFS4	3.44	0.000949	NADH dehydrogenase [ubiquinone] iron-sulfur protein 4, mitochondrial
O43237	DYNC1LI2	2.06	0.0164	Cytoplasmic dynein 1 light intermediate chain 2
O43242	PSMD3	1.71	0.0014	26S proteasome non-ATPase regulatory subunit 3
O43252	PAPSS1	2.06	0.000643	Bifunctional 3'-phosphoadenosine 5'-phosphosulfate synthase 1
O43264	ZW10	2.6	0.000998	Centromere/kinetochore protein zw10 homolog
O43290	SART1	1.57	0.00145	U4/U6.U5 tri-snRNP-associated protein 1
O43292	GPAA1	2.35	0.00524	GPI-anchor transamidase component GPAA1
O43314	PPIP5K2	2.24	0.00839	Inositol hexakisphosphate and diphosphoinositol-pentakisphosphate kinase 2
O43318	MAP3K7	1.71	0.000232	Mitogen-activated protein kinase kinase kinase 7
O43324	EEF1E1	1.41	0.00234	Eukaryotic translation elongation factor 1 epsilon-1
O43390	HNRNPR	1.41	0.0021	Heterogeneous nuclear ribonucleoprotein R
O43395	PRPF3	2.08	0.00263	U4/U6 small nuclear ribonucleoprotein Prp3
O43402	EMC8	2.24	0.00142	ER membrane protein complex subunit 8
O43427	FIBP	1.98	0.0157	Acidic fibroblast growth factor intracellular-binding protein
O43447	PPIH	1.43	0.00463	Peptidyl-prolyl cis-trans isomerase H
O43491	EPB41L2	2.19	4.11e-05	Band 4.1-like protein 2
O43513	MED7	2.84	0.00448	Mediator of RNA polymerase II transcription subunit 7
O43581	SYT7	1.39	0.00698	Synaptotagmin-7
O43592	XPOT	1.55	0.00103	Exportin-T
O43615	TIMM44	2.02	1.53e-05	Mitochondrial import inner membrane translocase subunit TIM44
O43623	SNAI2	2.61	0.00401	Zinc finger protein SNAI2
O43633	CHMP2A	1.84	0.00785	Charged multivesicular body protein 2a
O43660	PLRG1	1.34	0.00558	Pleiotropic regulator 1
O43678	NDUFA2	1.6	0.00205	NADH dehydrogenase [ubiquinone] 1 alpha subcomplex subunit 2
O43684	BUB3	1.39	0.0016	Mitotic checkpoint protein BUB3
O43709	BUD23	1.1	0.0218	18S rRNA (guanine-N(7))-methyltransferase
O43719	HTATSF1	2.09	0.0143	17S U2 SnRNP complex component HTATSF1
O43747	AP1G1	2.2	0.0314	AP-1 complex subunit gamma-1
O43776	NARS1	2.14	0.0118	Asparagine--tRNA ligase, cytoplasmic
O43795	MYO1B	1.39	0.0028	Unconventional myosin-Ib
O43808	SLC25A17	2.36	0.0356	Peroxisomal membrane protein PMP34
O43809	NUDT21	1.05	0.000983	Cleavage and polyadenylation specificity factor subunit 5
O43819	SCO2	1.42	0.0142	Protein SCO2 homolog, mitochondrial
O43823	AKAP8	1.91	0.00126	A-kinase anchor protein 8
O43824	GTPBP6	1.94	0.0111	Putative GTP-binding protein 6
O43826	SLC37A4	2.27	0.000168	Glucose-6-phosphate exchanger SLC37A4
O43837	IDH3B	1.58	0.00124	Isocitrate dehydrogenase [NAD] subunit beta, mitochondrial
O43852	CALU	1.76	0.000569	Calumenin
O43854	EDIL3	1.26	0.0347	EGF-like repeat and discoidin I-like domain-containing protein 3
O43865	AHCYL1	1.52	0.0188	S-adenosylhomocysteine hydrolase-like protein 1
O43896	KIF1C	1.67	0.00197	Kinesin-like protein KIF1C
O43913	ORC5	1.48	0.00421	Origin recognition complex subunit 5
O43920	NDUFS5	1.76	0.000404	NADH dehydrogenase [ubiquinone] iron-sulfur protein 5
O43929	ORC4	1.45	0.00295	Origin recognition complex subunit 4
O43933	PEX1	1.19	0.0372	Peroxisomal ATPase PEX1
O60216	RAD21	2.2	0.00181	Double-strand-break repair protein rad21 homolog
O60231	DHX16	1.5	0.00338	Pre-mRNA-splicing factor ATP-dependent RNA helicase DHX16
O60244	MED14	2.4	0.00193	Mediator of RNA polymerase II transcription subunit 14
O60245	PCDH7	2.05	0.00138	Protocadherin-7
O60264	SMARCA5	2.29	0.000275	SWI/SNF-related matrix-associated actin-dependent regulator of chromatin subfamily A member 5
O60287	URB1	1.92	0.000812	Nucleolar pre-ribosomal-associated protein 1
O60293	ZFC3H1	2.12	0.00385	Zinc finger C3H1 domain-containing protein
O60306	AQR	2.01	0.0136	RNA helicase aquarius
O60313	OPA1	1.73	0.000408	Dynamin-like GTPase OPA1, mitochondrial
O60318	MCM3AP	2.34	0.000352	Germinal-center associated nuclear protein
O60333	KIF1B	2.61	0.000411	Kinesin-like protein KIF1B
O60341	KDM1A	1.58	0.000156	Lysine-specific histone demethylase 1A
O60427	FADS1	3.36	3.97e-05	Acyl-CoA (8-3)-desaturase
O60488	ACSL4	1.4	0.00913	Long-chain-fatty-acid--CoA ligase 4
O60502	OGA	2.1	0.000843	Protein O-GlcNAcase
O60506	SYNCRIP	1.25	0.00506	Heterogeneous nuclear ribonucleoprotein Q
O60508	CDC40	2	0.0132	Pre-mRNA-processing factor 17
O60524	NEMF	2.04	0.000179	Ribosome quality control complex subunit NEMF
O60547	GMDS	1.77	0.00293	GDP-mannose 4,6 dehydratase
O60563	CCNT1	1.79	0.0351	Cyclin-T1
O60568	PLOD3	2.56	0.000246	Multifunctional procollagen lysine hydroxylase and glycosyltransferase LH3
O60573	EIF4E2	1.06	0.00445	Eukaryotic translation initiation factor 4E type 2
O60610	DIAPH1	3.28	0.000862	Protein diaphanous homolog 1
O60645	EXOC3	1.85	0.000451	Exocyst complex component 3
O60678	PRMT3	1.55	0.00136	Protein arginine N-methyltransferase 3
O60701	UGDH	4.44	0.0117	UDP-glucose 6-dehydrogenase
O60716	CTNND1	2.17	0.0029	Catenin delta-1
O60749	SNX2	1.73	0.00156	Sorting nexin-2
O60762	DPM1	1.7	0.000355	Dolichol-phosphate mannosyltransferase subunit 1
O60763	USO1	2.89	0.0204	General vesicular transport factor p115
O60783	MRPS14	1.48	0.00335	Small ribosomal subunit protein uS14m
O60825	PFKFB2	3.2	0.00196	6-phosphofructo-2-kinase/fructose-2,6-bisphosphatase 2
O60826	CCDC22	2.09	0.000252	Coiled-coil domain-containing protein 22
O60828	PQBP1	1.85	0.00158	Polyglutamine-binding protein 1
O60832	DKC1	1.47	0.00206	H/ACA ribonucleoprotein complex subunit DKC1
O60841	EIF5B	1.24	0.0082	Eukaryotic translation initiation factor 5B
O60884	DNAJA2	1.17	0.00819	DnaJ homolog subfamily A member 2
O60921	HUS1	1.94	0.011	Checkpoint protein HUS1
O60942	RNGTT	2.1	0.003	mRNA-capping enzyme
O75027	ABCB7	1.78	0.003	Iron-sulfur clusters transporter ABCB7, mitochondrial
O75044	SRGAP2	1.83	0.000499	SLIT-ROBO Rho GTPase-activating protein 2
O75063	FAM20B	2.18	0.0148	Glycosaminoglycan xylosylkinase
O75122	CLASP2	1.73	0.00417	CLIP-associating protein 2
O75127	PTCD1	2.02	0.000366	Pentatricopeptide repeat-containing protein 1, mitochondrial
O75146	HIP1R	1.79	0.0208	Huntingtin-interacting protein 1-related protein
O75165	DNAJC13	2.13	9.79e-05	DnaJ homolog subfamily C member 13
O75179	ANKRD17	1.39	0.000224	Ankyrin repeat domain-containing protein 17
O75190	DNAJB6	1.02	0.0138	DnaJ homolog subfamily B member 6
O75251	NDUFS7	1.22	0.0122	NADH dehydrogenase [ubiquinone] iron-sulfur protein 7, mitochondrial
O75306	NDUFS2	1.38	0.00594	NADH dehydrogenase [ubiquinone] iron-sulfur protein 2, mitochondrial
O75319	DUSP11	1.67	0.0259	RNA/RNP complex-1-interacting phosphatase
O75323	NIPSNAP2	1.58	0.000422	Protein NipSnap homolog 2
O75330	HMMR	2.58	0.000962	Hyaluronan mediated motility receptor
O75340	PDCD6	1.49	0.000375	Programmed cell death protein 6
O75348	ATP6V1G1	1.46	0.0114	V-type proton ATPase subunit G 1
O75351	VPS4B	1.32	0.0113	Vacuolar protein sorting-associated protein 4B
O75352	MPDU1	1.72	0.00304	Mannose-P-dolichol utilization defect 1 protein
O75367	MACROH2A1	1.68	0.000668	Core histone macro-H2A.1
O75380	NDUFS6	2.26	0.008	NADH dehydrogenase [ubiquinone] iron-sulfur protein 6, mitochondrial
O75390	CS	1.8	0.000354	Citrate synthase, mitochondrial
O75396	SEC22B	1.38	0.000225	Vesicle-trafficking protein SEC22b
O75400	PRPF40A	1.68	0.017	Pre-mRNA-processing factor 40 homolog A
O75419	CDC45	2.2	0.000216	Cell division control protein 45 homolog
O75431	MTX2	1.81	0.0155	Metaxin-2
O75436	VPS26A	2.13	0.00759	Vacuolar protein sorting-associated protein 26A
O75439	PMPCB	1.48	0.00149	Mitochondrial-processing peptidase subunit beta
O75446	SAP30	1.52	0.0281	Histone deacetylase complex subunit SAP30
O75467	ZNF324	1.07	0.0387	Zinc finger protein 324A
O75475	PSIP1	1.48	0.00704	PC4 and SFRS1-interacting protein
O75477	ERLIN1	1.92	0.000292	Erlin-1
O75486	SUPT3H	1.17	0.0262	Transcription initiation protein SPT3 homolog
O75489	NDUFS3	1.19	0.00207	NADH dehydrogenase [ubiquinone] iron-sulfur protein 3, mitochondrial
O75494	SRSF10	1.94	0.000167	Serine/arginine-rich splicing factor 10
O75521	ECI2	1.11	0.0152	Enoyl-CoA delta isomerase 2
O75529	TAF5L	2.21	0.000628	TAF5-like RNA polymerase II p300/CBP-associated factor-associated factor 65 kDa subunit 5L
O75530	EED	1.83	0.00045	Polycomb protein EED
O75533	SF3B1	1.8	0.00223	Splicing factor 3B subunit 1
O75534	CSDE1	2.32	0.000449	Cold shock domain-containing protein E1
O75569	PRKRA	2.79	0.000104	Interferon-inducible double-stranded RNA-dependent protein kinase activator A
O75586	MED6	2.28	0.00328	Mediator of RNA polymerase II transcription subunit 6
O75592	MYCBP2	1.87	0.0277	E3 ubiquitin-protein ligase MYCBP2
O75600	GCAT	2	0.000874	2-amino-3-ketobutyrate coenzyme A ligase, mitochondrial
O75607	NPM3	1.47	0.0119	Nucleoplasmin-3
O75616	ERAL1	1.6	0.00182	GTPase Era, mitochondrial
O75643	SNRNP200	1.61	0.000624	U5 small nuclear ribonucleoprotein 200 kDa helicase
O75648	TRMU	1.57	0.00496	Mitochondrial tRNA-specific 2-thiouridylase 1
O75665	OFD1	1.29	0.0139	Centriole and centriolar satellite protein OFD1
O75676	RPS6KA4	2.85	0.00762	Ribosomal protein S6 kinase alpha-4
O75683	SURF6	1.56	0.00262	Surfeit locus protein 6
O75691	UTP20	1.83	0.00327	Small subunit processome component 20 homolog
O75694	NUP155	1.52	0.0133	Nuclear pore complex protein Nup155
O75718	CRTAP	2.14	0.000374	Cartilage-associated protein
O75746	SLC25A12	2.38	0.00167	Electrogenic aspartate/glutamate antiporter SLC25A12, mitochondrial
O75787	ATP6AP2	1.44	0.0232	Renin receptor
O75794	CDC123	2.1	0.00201	Translation initiation factor eIF2 assembly protein
O75817	POP7	1.31	0.0118	Ribonuclease P protein subunit p20
O75821	EIF3G	1.93	0.00471	Eukaryotic translation initiation factor 3 subunit G
O75832	PSMD10	3.42	6.16e-05	26S proteasome non-ATPase regulatory subunit 10
O75844	ZMPSTE24	2.25	0.00445	CAAX prenyl protease 1 homolog
O75874	IDH1	2.06	0.00977	Isocitrate dehydrogenase [NADP] cytoplasmic
O75879	GATB	2.39	0.00241	Glutamyl-tRNA(Gln) amidotransferase subunit B, mitochondrial
O75880	SCO1	1.34	0.00276	Protein SCO1 homolog, mitochondrial
O75907	DGAT1	2.24	0.0173	Diacylglycerol O-acyltransferase 1
O75911	DHRS3	2.43	0.00236	Short-chain dehydrogenase/reductase 3
O75934	BCAS2	1.22	0.0104	Pre-mRNA-splicing factor SPF27
O75937	DNAJC8	3.21	0.00373	DnaJ homolog subfamily C member 8
O75940	SMNDC1	1.41	0.00118	Survival of motor neuron-related-splicing factor 30
O75943	RAD17	2.26	0.0136	Cell cycle checkpoint protein RAD17
O75947	ATP5PD	1.06	0.0221	ATP synthase peripheral stalk subunit d, mitochondrial
O75955	FLOT1	1.75	0.00122	Flotillin-1
O75964	ATP5MG	1.41	0.00173	ATP synthase F(0) complex subunit g, mitochondrial
O76021	RSL1D1	1.47	0.00086	Ribosomal L1 domain-containing protein 1
O76024	WFS1	2.81	0.00188	Wolframin
O76031	CLPX	1.47	0.00331	ATP-dependent clpX-like chaperone, mitochondrial
O76071	CIAO1	1.44	0.018	Probable cytosolic iron-sulfur protein assembly protein CIAO1
O76094	SRP72	1.33	0.00431	Signal recognition particle subunit SRP72
O94766	B3GAT3	1.41	0.00572	Galactosylgalactosylxylosylprotein 3-beta-glucuronosyltransferase 3
O94776	MTA2	2.81	0.000514	Metastasis-associated protein MTA2
O94782	USP1	1.85	0.0157	Ubiquitin carboxyl-terminal hydrolase 1
O94804	STK10	1.28	0.0292	Serine/threonine-protein kinase 10
O94822	LTN1	2.39	0.000926	E3 ubiquitin-protein ligase listerin
O94826	TOMM70	2.05	0.00205	Mitochondrial import receptor subunit TOM70
O94851	MICAL2	2.33	0.0135	[F-actin]-monooxygenase MICAL2
O94874	UFL1	1.58	0.000394	E3 UFM1-protein ligase 1
O94887	FARP2	2.2	0.000341	FERM, ARHGEF and pleckstrin domain-containing protein 2
O94905	ERLIN2	2.01	5.58e-05	Erlin-2
O94906	PRPF6	1.79	0.000928	Pre-mRNA-processing factor 6
O94913	PCF11	1.9	0.0276	Pre-mRNA cleavage complex 2 protein Pcf11
O94915	FRYL	2.95	0.000225	Protein furry homolog-like
O94919	ENDOD1	2.1	0.00328	Endonuclease domain-containing 1 protein
O94923	GLCE	1.88	0.00245	D-glucuronyl C5-epimerase
O94925	GLS	3.12	0.000132	Glutaminase kidney isoform, mitochondrial
O94973	AP2A2	2.43	0.00142	AP-2 complex subunit alpha-2
O94979	SEC31A	3.65	0.000207	Protein transport protein Sec31A
O95049	TJP3	2.32	0.0158	Tight junction protein ZO-3
O95067	CCNB2	2.1	0.00235	G2/mitotic-specific cyclin-B2
O95070	YIF1A	3.08	0.00067	Protein YIF1A
O95071	UBR5	2.62	0.00198	E3 ubiquitin-protein ligase UBR5
O95104	SCAF4	1.51	0.0383	SR-related and CTD-associated factor 4
O95139	NDUFB6	2.89	0.000541	NADH dehydrogenase [ubiquinone] 1 beta subcomplex subunit 6
O95140	MFN2	2.37	0.026	Mitofusin-2
O95163	ELP1	1.85	0.000215	Elongator complex protein 1
O95168	NDUFB4	1.92	0.00222	NADH dehydrogenase [ubiquinone] 1 beta subcomplex subunit 4
O95169	NDUFB8	2.57	1.15e-05	NADH dehydrogenase [ubiquinone] 1 beta subcomplex subunit 8, mitochondrial
O95182	NDUFA7	1.43	0.00248	NADH dehydrogenase [ubiquinone] 1 alpha subcomplex subunit 7
O95202	LETM1	1.97	0.00844	Mitochondrial proton/calcium exchanger protein
O95218	ZRANB2	1.67	0.00495	Zinc finger Ran-binding domain-containing protein 2
O95235	KIF20A	2.69	0.00476	Kinesin-like protein KIF20A
O95239	KIF4A	1.39	0.0101	Chromosome-associated kinesin KIF4A
O95243	MBD4	2.47	0.00685	Methyl-CpG-binding domain protein 4
O95248	SBF1	1.99	0.0014	Myotubularin-related protein 5
O95292	VAPB	2.19	0.000917	Vesicle-associated membrane protein-associated protein B/C
O95298	NDUFC2	1.69	0.00283	NADH dehydrogenase [ubiquinone] 1 subunit C2
O95299	NDUFA10	1.41	0.00156	NADH dehydrogenase [ubiquinone] 1 alpha subcomplex subunit 10, mitochondrial
O95302	FKBP9	1.75	0.00181	Peptidyl-prolyl cis-trans isomerase FKBP9
O95340	PAPSS2	1.46	0.00116	Bifunctional 3'-phosphoadenosine 5'-phosphosulfate synthase 2
O95347	SMC2	1.46	0.000905	Structural maintenance of chromosomes protein 2
O95363	FARS2	2.66	0.000236	Phenylalanine--tRNA ligase, mitochondrial
O95373	IPO7	1.36	0.00119	Importin-7
O95394	PGM3	2.03	0.000501	Phosphoacetylglucosamine mutase
O95402	MED26	1.49	0.03	Mediator of RNA polymerase II transcription subunit 26
O95433	AHSA1	1.15	0.0185	Activator of 90 kDa heat shock protein ATPase homolog 1
O95453	PARN	2.36	0.00229	Poly(A)-specific ribonuclease PARN
O95456	PSMG1	2.15	0.00252	Proteasome assembly chaperone 1
O95466	FMNL1	1.96	0.000821	Formin-like protein 1
O95470	SGPL1	1.84	0.00201	Sphingosine-1-phosphate lyase 1
O95478	NSA2	1.76	0.000459	Ribosome biogenesis protein NSA2 homolog
O95563	MPC2	2.27	0.000858	Mitochondrial pyruvate carrier 2
O95573	ACSL3	1.71	0.000552	Fatty acid CoA ligase Acsl3
O95602	POLR1A	1.97	0.0153	DNA-directed RNA polymerase I subunit RPA1
O95619	YEATS4	2.15	0.00122	YEATS domain-containing protein 4
O95639	CPSF4	1.34	0.0338	Cleavage and polyadenylation specificity factor subunit 4
O95671	ASMTL	2.02	0.0213	Probable bifunctional dTTP/UTP pyrophosphatase/methyltransferase protein
O95672	ECEL1	2.82	4.49e-05	Endothelin-converting enzyme-like 1
O95714	HERC2	3.68	0.00121	E3 ubiquitin-protein ligase HERC2
O95716	RAB3D	2.18	0.00975	Ras-related protein Rab-3D
O95747	OXSR1	1.25	0.0255	Serine/threonine-protein kinase OSR1
O95782	AP2A1	1.8	0.000814	AP-2 complex subunit alpha-1
O95793	STAU1	2.08	0.0103	Double-stranded RNA-binding protein Staufen homolog 1
O95816	BAG2	1.13	0.00476	BAG family molecular chaperone regulator 2
O95819	MAP4K4	2.01	0.00136	Mitogen-activated protein kinase kinase kinase kinase 4
O95831	AIFM1	1.18	0.00347	Apoptosis-inducing factor 1, mitochondrial
O95870	ABHD16A	2.17	0.00308	Phosphatidylserine lipase ABHD16A
O95905	ECD	2.78	0.00233	Protein ecdysoneless homolog
O95926	SYF2	1.2	0.0149	Pre-mRNA-splicing factor SYF2
O95983	MBD3	1.19	0.0102	Methyl-CpG-binding domain protein 3
O95985	TOP3B	1.66	0.0102	DNA topoisomerase 3-beta-1
O96000	NDUFB10	1.19	0.00673	NADH dehydrogenase [ubiquinone] 1 beta subcomplex subunit 10
O96005	CLPTM1	1.45	0.0189	Putative lipid scramblase CLPTM1
O96008	TOMM40	1.41	0.000992	Mitochondrial import receptor subunit TOM40 homolog
O96011	PEX11B	3.25	0.000136	Peroxisomal membrane protein 11B
O96019	ACTL6A	1.21	0.00889	Actin-like protein 6A
P00156	MT-CYB	1.72	0.00161	Cytochrome b
P00367	GLUD1	1.71	0.000966	Glutamate dehydrogenase 1, mitochondrial
P00374	DHFR	1.49	0.0141	Dihydrofolate reductase
P00387	CYB5R3	1.39	0.000206	NADH-cytochrome b5 reductase 3
P00395	MT-CO1	3.64	1.09e-06	Cytochrome c oxidase subunit 1
P00403	MT-CO2	1.44	0.00112	Cytochrome c oxidase subunit 2
P00414	MT-CO3	2.77	0.0339	Cytochrome c oxidase subunit 3
P00492	HPRT1	1.53	0.00284	Hypoxanthine-guanine phosphoribosyltransferase
P00533	EGFR	2.48	7.02e-05	Epidermal growth factor receptor
P00846	MT-ATP6	1.69	0.000109	ATP synthase F(0) complex subunit a
P01033	TIMP1	1.87	0.0196	Metalloproteinase inhibitor 1
P01040	CSTA	2.85	0.00316	Cystatin-A
P01111	NRAS	1.84	0.000501	GTPase NRas
P01116	KRAS	1.6	0.000566	GTPase KRas
P01130	LDLR	1.74	0.00346	Low-density lipoprotein receptor
P02533	KRT14	1.72	0.0168	Keratin, type I cytoskeletal 14
P02545	LMNA	1.05	0.0145	Prelamin-A/C
P02786	TFRC	1.52	0.000301	Transferrin receptor protein 1
P02788	LTF	1.94	0.0224	Lactotransferrin
P03886	MT-ND1	1.88	0.00982	NADH-ubiquinone oxidoreductase chain 1
P03891	MT-ND2	1.65	0.0224	NADH-ubiquinone oxidoreductase chain 2
P03897	MT-ND3	1.57	0.0042	NADH-ubiquinone oxidoreductase chain 3
P03905	MT-ND4	2.62	0.000591	NADH-ubiquinone oxidoreductase chain 4
P03915	MT-ND5	3.29	4.42e-06	NADH-ubiquinone oxidoreductase chain 5
P04003	C4BPA	1.53	0.000548	C4b-binding protein alpha chain
P04004	VTN	1.24	0.0332	Vitronectin
P04040	CAT	2.57	0.00133	Catalase
P04049	RAF1	2.74	0.000413	RAF proto-oncogene serine/threonine-protein kinase
P04062	GBA1	2.17	0.000258	Lysosomal acid glucosylceramidase
P04075	ALDOA	1.04	0.0118	Fructose-bisphosphate aldolase A
P04150	NR3C1	1.6	0.0344	Glucocorticoid receptor
P04181	OAT	1.97	0.000751	Ornithine aminotransferase, mitochondrial
P04183	TK1	2.01	0.000325	Thymidine kinase, cytosolic
P04259	KRT6B	2.52	0.0129	Keratin, type II cytoskeletal 6B
P04264	KRT1	1.99	0.000865	Keratin, type II cytoskeletal 1
P04406	GAPDH	1.11	0.0132	Glyceraldehyde-3-phosphate dehydrogenase
P04439	HLA-A	1.63	0.0187	HLA class I histocompatibility antigen, A alpha chain
P04792	HSPB1	1.24	0.00104	Heat shock protein beta-1
P04818	TYMS	1.39	0.00707	Thymidylate synthase
P04843	RPN1	1.36	0.000948	Dolichyl-diphosphooligosaccharide--protein glycosyltransferase subunit 1
P04844	RPN2	1.47	0.00113	Dolichyl-diphosphooligosaccharide--protein glycosyltransferase subunit 2
P04920	SLC4A2	2.01	0.00738	Anion exchange protein 2
P05023	ATP1A1	1.58	0.00025	Sodium/potassium-transporting ATPase subunit alpha-1
P05026	ATP1B1	1.3	0.00945	Sodium/potassium-transporting ATPase subunit beta-1
P05067	APP	1.79	0.00757	Amyloid-beta precursor protein
P05089	ARG1	3.04	0.000127	Arginase-1
P05141	SLC25A5	1.38	0.00177	ADP/ATP translocase 2
P05198	EIF2S1	1.06	0.02	Eukaryotic translation initiation factor 2 subunit 1
P05362	ICAM1	1.45	0.00143	Intercellular adhesion molecule 1
P05388	RPLP0	1.37	0.00238	Large ribosomal subunit protein uL10
P05423	POLR3D	2.47	0.00259	DNA-directed RNA polymerase III subunit RPC4
P05455	SSB	1.47	0.00903	Lupus La protein
P05556	ITGB1	1.04	0.00462	Integrin beta-1
P05997	COL5A2	1.12	0.0374	Collagen alpha-2(V) chain
P06241	FYN	1.47	0.018	Tyrosine-protein kinase Fyn
P06280	GLA	3.59	2.66e-06	Alpha-galactosidase A
P06396	GSN	2.2	0.00364	Gelsolin
P06493	CDK1	1.63	0.000146	Cyclin-dependent kinase 1
P06576	ATP5F1B	1.26	0.00153	ATP synthase F(1) complex subunit beta, mitochondrial
P06730	EIF4E	3.02	9.97e-05	Eukaryotic translation initiation factor 4E
P06744	GPI	1.58	0.0206	Glucose-6-phosphate isomerase
P06748	NPM1	1.25	0.00406	Nucleophosmin
P06753	TPM3	1.42	0.00161	Tropomyosin alpha-3 chain
P06756	ITGAV	1.69	0.0162	Integrin alpha-V
P07195	LDHB	1.46	0.000987	L-lactate dehydrogenase B chain
P07203	GPX1	2.61	0.00222	Glutathione peroxidase 1
P07339	CTSD	1.76	0.000629	Cathepsin D
P07355	ANXA2	1.65	0.00613	Annexin A2
P07384	CAPN1	1.74	0.000984	Calpain-1 catalytic subunit
P07437	TUBB	1.31	0.0036	Tubulin beta chain
P07686	HEXB	1.73	0.00187	Beta-hexosaminidase subunit beta
P07711	CTSL	1.93	0.018	Procathepsin L
P07741	APRT	1.29	0.00274	Adenine phosphoribosyltransferase
P07814	EPRS1	1.32	0.00305	Bifunctional glutamate/proline--tRNA ligase
P07858	CTSB	2.11	6.83e-06	Cathepsin B
P07900	HSP90AA1	1.33	0.00881	Heat shock protein HSP 90-alpha
P07910	HNRNPC	1.13	0.00485	Heterogeneous nuclear ribonucleoproteins C1/C2
P07942	LAMB1	3.02	0.0023	Laminin subunit beta-1
P07948	LYN	1.8	0.00472	Tyrosine-protein kinase Lyn
P08047	SP1	2.39	0.000428	Transcription factor Sp1
P08134	RHOC	2.56	0.0101	Rho-related GTP-binding protein RhoC
P08174	CD55	2.39	0.00441	Complement decay-accelerating factor
P08183	ABCB1	1.88	0.00418	ATP-dependent translocase ABCB1
P08195	SLC3A2	1.43	0.000246	Amino acid transporter heavy chain SLC3A2
P08237	PFKM	1.56	0.000265	ATP-dependent 6-phosphofructokinase, muscle type
P08238	HSP90AB1	1.1	0.00508	Heat shock protein HSP 90-beta
P08240	SRPRA	1.44	0.00196	Signal recognition particle receptor subunit alpha
P08243	ASNS	1.7	0.000824	Asparagine synthetase [glutamine-hydrolyzing]
P08559	PDHA1	1.28	0.0016	Pyruvate dehydrogenase E1 component subunit alpha, somatic form, mitochondrial
P08574	CYC1	2.12	0.000383	Cytochrome c1, heme protein, mitochondrial
P08579	SNRPB2	1.46	0.0378	U2 small nuclear ribonucleoprotein B''
P08581	MET	3.93	5.19e-05	Hepatocyte growth factor receptor
P08754	GNAI3	1.35	0.0032	Guanine nucleotide-binding protein G(i) subunit alpha-3
P08865	RPSA	1.45	0.000899	Small ribosomal subunit protein uS2
P09001	MRPL3	2.08	0.000894	Large ribosomal subunit protein uL3m
P09012	SNRPA	1.5	0.00129	U1 small nuclear ribonucleoprotein A
P09132	SRP19	1.62	0.0374	Signal recognition particle 19 kDa protein
P09471	GNAO1	1.56	0.00164	Guanine nucleotide-binding protein G(o) subunit alpha
P09496	CLTA	1.41	0.00731	Clathrin light chain A
P09497	CLTB	1.87	0.00369	Clathrin light chain B
P09543	CNP	1.15	0.036	2',3'-cyclic-nucleotide 3'-phosphodiesterase
P09651	HNRNPA1	1.14	0.00865	Heterogeneous nuclear ribonucleoprotein A1
P09661	SNRPA1	1.41	0.0026	U2 small nuclear ribonucleoprotein A'
P09874	PARP1	1.08	0.0142	Poly [ADP-ribose] polymerase 1
P09884	POLA1	2.59	0.00105	DNA polymerase alpha catalytic subunit
P0C0S5	H2AZ1	1.34	0.0054	Histone H2A.Z
P0CG29	GSTT2	1.71	0.00951	Glutathione S-transferase theta-2
P0CW18	PRSS56	1.37	0.00533	Serine protease 56
P0DI81	TRAPPC2	1.41	0.0376	Trafficking protein particle complex subunit 2
P0DMV8	HSPA1A	1.25	0.00258	Heat shock 70 kDa protein 1A
P0DPB6	POLR1D	1.37	0.00162	DNA-directed RNA polymerases I and III subunit RPAC2
P10155	RO60	2.06	0.000262	RNA-binding protein RO60
P10301	RRAS	2.55	0.0024	Ras-related protein R-Ras
P10321	HLA-C	1.44	0.0256	HLA class I histocompatibility antigen, C alpha chain
P10398	ARAF	1.95	0.00033	Serine/threonine-protein kinase A-Raf
P10515	DLAT	1.45	0.0287	Dihydrolipoyllysine-residue acetyltransferase component of pyruvate dehydrogenase complex, mitochondrial
P10586	PTPRF	2.39	1.9e-05	Receptor-type tyrosine-protein phosphatase F
P10599	TXN	1.32	0.00714	Thioredoxin
P10619	CTSA	1.69	0.00783	Lysosomal protective protein
P10620	MGST1	1.42	0.00269	Microsomal glutathione S-transferase 1
P10644	PRKAR1A	1.55	0.00389	cAMP-dependent protein kinase type I-alpha regulatory subunit
P10809	HSPD1	1.32	0.000334	60 kDa heat shock protein, mitochondrial
P11021	HSPA5	1.07	0.00595	Endoplasmic reticulum chaperone BiP
P11047	LAMC1	1.94	0.0219	Laminin subunit gamma-1
P11142	HSPA8	1.07	0.00575	Heat shock cognate 71 kDa protein
P11166	SLC2A1	1.42	0.000352	Solute carrier family 2, facilitated glucose transporter member 1
P11169	SLC2A3	1.43	0.0306	Solute carrier family 2, facilitated glucose transporter member 3
P11172	UMPS	1.68	0.00104	Uridine 5'-monophosphate synthase
P11177	PDHB	1.36	0.00548	Pyruvate dehydrogenase E1 component subunit beta, mitochondrial
P11182	DBT	1.84	0.0116	Lipoamide acyltransferase component of branched-chain alpha-keto acid dehydrogenase complex, mitochondrial
P11233	RALA	1.74	7.96e-05	Ras-related protein Ral-A
P11234	RALB	1.67	9.97e-05	Ras-related protein Ral-B
P11279	LAMP1	1.28	0.000724	Lysosome-associated membrane glycoprotein 1
P11310	ACADM	1.55	0.000939	Medium-chain specific acyl-CoA dehydrogenase, mitochondrial
P11387	TOP1	1.13	0.0175	DNA topoisomerase 1
P11388	TOP2A	2.33	0.000139	DNA topoisomerase 2-alpha
P11413	G6PD	2.09	6.93e-06	Glucose-6-phosphate 1-dehydrogenase
P11498	PC	1.34	0.00195	Pyruvate carboxylase, mitochondrial
P11532	DMD	2.85	0.000203	Dystrophin
P11586	MTHFD1	1.43	0.000242	C-1-tetrahydrofolate synthase, cytoplasmic
P11717	IGF2R	1.47	0.00646	Cation-independent mannose-6-phosphate receptor
P11766	ADH5	2.84	9.77e-06	Alcohol dehydrogenase class-3
P11908	PRPS2	2.66	0.000857	Ribose-phosphate pyrophosphokinase 2
P11940	PABPC1	1.21	0.00385	Polyadenylate-binding protein 1
P12004	PCNA	1.03	0.00498	Proliferating cell nuclear antigen
P12081	HARS1	2.25	2.04e-05	Histidine--tRNA ligase, cytoplasmic
P12235	SLC25A4	1.77	0.000589	ADP/ATP translocase 1
P12236	SLC25A6	1.35	0.00304	ADP/ATP translocase 3
P12273	PIP	2.48	4.26e-05	Prolactin-inducible protein
P12694	BCKDHA	2.91	0.000459	2-oxoisovalerate dehydrogenase subunit alpha, mitochondrial
P12956	XRCC6	1.23	0.00441	X-ray repair cross-complementing protein 6
P13010	XRCC5	1.24	0.00663	X-ray repair cross-complementing protein 5
P13073	COX4I1	2.11	2.99e-05	Cytochrome c oxidase subunit 4 isoform 1, mitochondrial
P13473	LAMP2	2.03	0.00202	Lysosome-associated membrane glycoprotein 2
P13497	BMP1	1.93	0.00251	Bone morphogenetic protein 1
P13498	CYBA	2.31	0.0029	Cytochrome b-245 light chain
P13533	MYH6	1.61	0.0146	Myosin-6
P13639	EEF2	1.52	0.000867	Elongation factor 2
P13645	KRT10	2.03	0.00011	Keratin, type I cytoskeletal 10
P13647	KRT5	1.7	0.00566	Keratin, type II cytoskeletal 5
P13674	P4HA1	1.4	0.00238	Prolyl 4-hydroxylase subunit alpha-1
P13693	TPT1	2.81	2.29e-05	Translationally-controlled tumor protein
P13798	APEH	3.28	0.0244	Acylamino-acid-releasing enzyme
P13804	ETFA	1.34	0.0029	Electron transfer flavoprotein subunit alpha, mitochondrial
P13807	GYS1	3.12	2.94e-06	Glycogen [starch] synthase, muscle
P13861	PRKAR2A	1.77	0.00129	cAMP-dependent protein kinase type II-alpha regulatory subunit
P13984	GTF2F2	1.59	0.00863	General transcription factor IIF subunit 2
P13987	CD59	1.47	0.0198	CD59 glycoprotein
P14314	PRKCSH	1.32	0.000289	Glucosidase 2 subunit beta
P14324	FDPS	1.3	0.00236	Farnesyl pyrophosphate synthase
P14406	COX7A2	1.26	0.000157	Cytochrome c oxidase subunit 7A2, mitochondrial
P14625	HSP90B1	1.47	0.00115	Endoplasmin
P14635	CCNB1	1.71	0.027	G2/mitotic-specific cyclin-B1
P14649	MYL6B	1.88	0.0321	Myosin light chain 6B
P14678	SNRPB	1.74	0.000795	Small nuclear ribonucleoprotein-associated proteins B and B'
P14866	HNRNPL	1.52	0.00667	Heterogeneous nuclear ribonucleoprotein L
P14868	DARS1	1.31	0.0024	Aspartate--tRNA ligase, cytoplasmic
P14923	JUP	2.25	0.00745	Junction plakoglobin
P15056	BRAF	1.12	0.0112	Serine/threonine-protein kinase B-raf
P15291	B4GALT1	1.74	0.00257	Beta-1,4-galactosyltransferase 1
P15311	EZR	2.02	0.000634	Ezrin
P15531	NME1	1.28	0.00419	Nucleoside diphosphate kinase A
P15586	GNS	2.02	0.00377	N-acetylglucosamine-6-sulfatase
P15880	RPS2	1.27	0.00421	Small ribosomal subunit protein uS5
P15927	RPA2	2.08	0.000311	Replication protein A 32 kDa subunit
P16070	CD44	2.24	7.14e-05	CD44 antigen
P16278	GLB1	1.81	0.00912	Beta-galactosidase
P16401	H1-5	1.11	0.01	Histone H1.5
P16435	POR	1.79	0.00521	NADPH--cytochrome P450 reductase
P16591	FER	1.54	0.0389	Tyrosine-protein kinase Fer
P16615	ATP2A2	1.4	0.00126	Sarcoplasmic/endoplasmic reticulum calcium ATPase 2
P17152	TMEM11	2.61	0.00138	Transmembrane protein 11, mitochondrial
P17480	UBTF	2.49	0.00219	Nucleolar transcription factor 1
P17655	CAPN2	2.39	0.00178	Calpain-2 catalytic subunit
P17812	CTPS1	1.44	0.000724	CTP synthase 1
P17844	DDX5	1.23	0.00359	Probable ATP-dependent RNA helicase DDX5
P17858	PFKL	1.5	0.000418	ATP-dependent 6-phosphofructokinase, liver type
P17931	LGALS3	3.15	0.00279	Galectin-3
P17980	PSMC3	1.43	0.00183	26S proteasome regulatory subunit 6A
P17987	TCP1	1.08	0.00165	T-complex protein 1 subunit alpha
P18031	PTPN1	1.72	0.000769	Tyrosine-protein phosphatase non-receptor type 1
P18077	RPL35A	1.17	0.00476	Large ribosomal subunit protein eL33
P18084	ITGB5	3.01	0.000224	Integrin beta-5
P18085	ARF4	1.47	0.000314	ADP-ribosylation factor 4
P18124	RPL7	1.39	0.00224	Large ribosomal subunit protein uL30
P18621	RPL17	1.12	0.00682	Large ribosomal subunit protein uL22
P18858	LIG1	2.11	0.000347	DNA ligase 1
P19256	CD58	1.08	0.0302	Lymphocyte function-associated antigen 3
P19338	NCL	1.21	0.00464	Nucleolin
P19387	POLR2C	1.28	0.0119	DNA-directed RNA polymerase II subunit RPB3
P19404	NDUFV2	2.03	0.000332	NADH dehydrogenase [ubiquinone] flavoprotein 2, mitochondrial
P19525	EIF2AK2	1.31	0.00244	Interferon-induced, double-stranded RNA-activated protein kinase
P19971	TYMP	2.23	0.000746	Thymidine phosphorylase
P20020	ATP2B1	1.68	0.000264	Plasma membrane calcium-transporting ATPase 1
P20042	EIF2S2	1.3	0.00289	Eukaryotic translation initiation factor 2 subunit 2
P20290	BTF3	1.28	0.00422	Transcription factor BTF3
P20340	RAB6A	1.35	0.000489	Ras-related protein Rab-6A
P20585	MSH3	1.36	0.0333	DNA mismatch repair protein Msh3
P20618	PSMB1	1.78	0.0178	Proteasome subunit beta type-1
P20645	M6PR	1.22	0.0347	Cation-dependent mannose-6-phosphate receptor
P20851	C4BPB	2.05	0.00397	C4b-binding protein beta chain
P20930	FLG	2.71	0.00165	Filaggrin
P20962	PTMS	1.08	0.0223	Parathymosin
P21127	CDK11B	2.33	0.011	Cyclin-dependent kinase 11B
P21266	GSTM3	1.73	0.0014	Glutathione S-transferase Mu 3
P21291	CSRP1	1.2	0.0136	Cysteine and glycine-rich protein 1
P21359	NF1	2.31	0.00596	Neurofibromin
P21399	ACO1	1.28	0.0262	Cytoplasmic aconitate hydratase
P21796	VDAC1	1.6	0.000537	Non-selective voltage-gated ion channel VDAC1
P21953	BCKDHB	1.75	0.00661	2-oxoisovalerate dehydrogenase subunit beta, mitochondrial
P21980	TGM2	2.15	0.000778	Protein-glutamine gamma-glutamyltransferase 2
P22087	FBL	1.48	0.00104	rRNA 2'-O-methyltransferase fibrillarin
P22102	GART	1.37	0.000906	Trifunctional purine biosynthetic protein adenosine-3
P22392	NME2	1.88	0.0392	Nucleoside diphosphate kinase B
P22694	PRKACB	1.89	0.00812	cAMP-dependent protein kinase catalytic subunit beta
P22695	UQCRC2	1.5	0.00126	Cytochrome b-c1 complex subunit 2, mitochondrial
P22830	FECH	1.97	0.0046	Ferrochelatase, mitochondrial
P23258	TUBG1	1.95	0.000267	Tubulin gamma-1 chain
P23284	PPIB	1.49	0.00836	Peptidyl-prolyl cis-trans isomerase B
P23381	WARS1	1.92	0.024	Tryptophan--tRNA ligase, cytoplasmic
P23396	RPS3	1.29	0.00104	Small ribosomal subunit protein uS3
P23458	JAK1	1.96	0.00125	Tyrosine-protein kinase JAK1
P23527	H2BC17	2.42	0.00787	Histone H2B type 1-O
P23634	ATP2B4	1.88	0.00802	Plasma membrane calcium-transporting ATPase 4
P23919	DTYMK	2.55	0.00857	Thymidylate kinase
P23921	RRM1	1.2	0.0136	Ribonucleoside-diphosphate reductase large subunit
P24534	EEF1B2	1.11	0.0281	Elongation factor 1-beta
P24539	ATP5PB	1.14	0.00377	ATP synthase peripheral stalk subunit b, mitochondrial
P24666	ACP1	2.84	0.000133	Low molecular weight phosphotyrosine protein phosphatase
P24928	POLR2A	1.97	0.00177	DNA-directed RNA polymerase II subunit RPB1
P24941	CDK2	1.91	0.000123	Cyclin-dependent kinase 2
P25205	MCM3	1.71	0.00404	DNA replication licensing factor MCM3
P25311	AZGP1	1.91	0.00291	Zinc-alpha-2-glycoprotein
P25391	LAMA1	2.76	0.00221	Laminin subunit alpha-1
P25440	BRD2	3.38	0.000147	Bromodomain-containing protein 2
P25490	YY1	2.3	0.00198	Transcriptional repressor protein YY1
P25685	DNAJB1	2.39	0.000274	DnaJ homolog subfamily B member 1
P25705	ATP5F1A	1.12	0.0011	ATP synthase F(1) complex subunit alpha, mitochondrial
P25786	PSMA1	1.94	0.00402	Proteasome subunit alpha type-1
P25788	PSMA3	2.35	0.00501	Proteasome subunit alpha type-3
P25789	PSMA4	2.48	0.00103	Proteasome subunit alpha type-4
P26196	DDX6	1.71	0.0022	Probable ATP-dependent RNA helicase DDX6
P26368	U2AF2	1.14	0.00469	Splicing factor U2AF 65 kDa subunit
P26373	RPL13	1.28	0.0026	Large ribosomal subunit protein eL13
P26447	S100A4	1.84	0.000102	Protein S100-A4
P26599	PTBP1	1.2	0.0277	Polypyrimidine tract-binding protein 1
P26639	TARS1	1.43	0.00584	Threonine--tRNA ligase 1, cytoplasmic
P26640	VARS1	1.57	0.000511	Valine--tRNA ligase
P26641	EEF1G	1.17	0.0038	Elongation factor 1-gamma
P27105	STOM	1.58	0.00176	Stomatin
P27144	AK4	2.19	0.00261	Adenylate kinase 4, mitochondrial
P27348	YWHAQ	1.5	0.0126	14-3-3 protein theta
P27448	MARK3	2.06	0.000396	MAP/microtubule affinity-regulating kinase 3
P27449	ATP6V0C	1.86	0.0102	V-type proton ATPase 16 kDa proteolipid subunit c
P27635	RPL10	1.2	0.0291	Large ribosomal subunit protein uL16
P27694	RPA1	3.06	0.00113	Replication protein A 70 kDa DNA-binding subunit
P27708	CAD	1.89	0.000151	Multifunctional protein CAD
P27824	CANX	1.27	0.00216	Calnexin
P28066	PSMA5	1.49	0.00184	Proteasome subunit alpha type-5
P28288	ABCD3	1.98	0.00248	ATP-binding cassette sub-family D member 3
P28331	NDUFS1	1.59	0.000868	NADH-ubiquinone oxidoreductase 75 kDa subunit, mitochondrial
P28340	POLD1	1.99	0.00119	DNA polymerase delta catalytic subunit
P28482	MAPK1	2.65	5.92e-07	Mitogen-activated protein kinase 1
P28715	ERCC5	1.63	0.0338	DNA excision repair protein ERCC-5
P29084	GTF2E2	2.55	0.0051	Transcription initiation factor IIE subunit beta
P29218	IMPA1	1.37	0.0126	Inositol monophosphatase 1
P29317	EPHA2	2.6	0.00245	Ephrin type-A receptor 2
P29350	PTPN6	1.27	0.0213	Tyrosine-protein phosphatase non-receptor type 6
P29353	SHC1	1.77	0.0192	SHC-transforming protein 1
P29597	TYK2	1.58	0.00358	Non-receptor tyrosine-protein kinase TYK2
P29692	EEF1D	1.12	0.00347	Elongation factor 1-delta
P29992	GNA11	1.45	0.00339	Guanine nucleotide-binding protein subunit alpha-11
P30038	ALDH4A1	1.78	0.0385	Delta-1-pyrroline-5-carboxylate dehydrogenase, mitochondrial
P30048	PRDX3	1.62	0.0363	Thioredoxin-dependent peroxide reductase, mitochondrial
P30049	ATP5F1D	1.14	0.00153	ATP synthase F(1) complex subunit delta, mitochondrial
P30050	RPL12	1.56	0.000482	Large ribosomal subunit protein uL11
P30153	PPP2R1A	2.05	0.000723	Serine/threonine-protein phosphatase 2A 65 kDa regulatory subunit A alpha isoform
P30154	PPP2R1B	1.69	0.0177	Serine/threonine-protein phosphatase 2A 65 kDa regulatory subunit A beta isoform
P30260	CDC27	1.88	0.000962	Cell division cycle protein 27 homolog
P30419	NMT1	1.25	0.00819	Glycylpeptide N-tetradecanoyltransferase 1
P30520	ADSS2	2.31	0.000208	Adenylosuccinate synthetase isozyme 2
P30825	SLC7A1	1.81	0.00722	High affinity cationic amino acid transporter 1
P30837	ALDH1B1	2.41	0.000279	Aldehyde dehydrogenase X, mitochondrial
P30876	POLR2B	1.83	0.000416	DNA-directed RNA polymerase II subunit RPB2
P31025	LCN1	1.24	0.0189	Lipocalin-1
P31040	SDHA	1.78	0.00406	Succinate dehydrogenase [ubiquinone] flavoprotein subunit, mitochondrial
P31153	MAT2A	1.42	0.000101	S-adenosylmethionine synthase isoform type-2
P31350	RRM2	2.14	0.00288	Ribonucleoside-diphosphate reductase subunit M2
P31689	DNAJA1	1.12	0.00518	DnaJ homolog subfamily A member 1
P31930	UQCRC1	1.29	0.000734	Cytochrome b-c1 complex subunit 1, mitochondrial
P31942	HNRNPH3	1.63	0.00231	Heterogeneous nuclear ribonucleoprotein H3
P31943	HNRNPH1	1.31	0.00732	Heterogeneous nuclear ribonucleoprotein H
P31944	CASP14	3.84	0.000309	Caspase-14
P32298	GRK4	1.37	0.00423	G protein-coupled receptor kinase 4
P32321	DCTD	1.46	0.0143	Deoxycytidylate deaminase
P32322	PYCR1	2.04	0.00164	Pyrroline-5-carboxylate reductase 1, mitochondrial
P32754	HPD	2.38	0.00289	4-hydroxyphenylpyruvate dioxygenase
P32969	RPL9	1.41	0.00201	Large ribosomal subunit protein uL6
P33121	ACSL1	2.56	5.12e-05	Long-chain-fatty-acid--CoA ligase 1
P33176	KIF5B	2.31	3.77e-05	Kinesin-1 heavy chain
P33897	ABCD1	2.2	0.00159	ATP-binding cassette sub-family D member 1
P33947	KDELR2	1.36	0.0214	ER lumen protein-retaining receptor 2
P33981	TTK	2.2	0.0103	Dual specificity protein kinase TTK
P33991	MCM4	1.75	0.00019	DNA replication licensing factor MCM4
P33992	MCM5	1.37	0.00414	DNA replication licensing factor MCM5
P33993	MCM7	1.33	0.000674	DNA replication licensing factor MCM7
P34896	SHMT1	1.67	0.0171	Serine hydroxymethyltransferase, cytosolic
P34897	SHMT2	1.44	0.000534	Serine hydroxymethyltransferase, mitochondrial
P34932	HSPA4	2.45	0.0151	Heat shock 70 kDa protein 4
P34947	GRK5	1.12	0.0151	G protein-coupled receptor kinase 5
P35221	CTNNA1	2.07	0.0118	Catenin alpha-1
P35232	PHB1	1.4	0.000793	Prohibitin 1
P35249	RFC4	1.41	0.00244	Replication factor C subunit 4
P35250	RFC2	1.42	0.00178	Replication factor C subunit 2
P35251	RFC1	1.14	0.0119	Replication factor C subunit 1
P35268	RPL22	1.22	0.00187	Large ribosomal subunit protein eL22
P35269	GTF2F1	1.28	0.0268	General transcription factor IIF subunit 1
P35270	SPR	2.01	0.000677	Sepiapterin reductase
P35520	CBS	1.54	0.0366	Cystathionine beta-synthase
P35527	KRT9	1.88	0.000937	Keratin, type I cytoskeletal 9
P35573	AGL	2.67	0.00499	Glycogen debranching enzyme
P35579	MYH9	1.15	0.00842	Myosin-9
P35606	COPB2	1.58	0.0101	Coatomer subunit beta'
P35610	SOAT1	1.71	0.000381	Sterol O-acyltransferase 1
P35613	BSG	1.3	0.000679	Basigin
P35659	DEK	1.67	0.0112	Protein DEK
P35869	AHR	2.23	0.00318	Aryl hydrocarbon receptor
P35908	KRT2	2.09	7.61e-06	Keratin, type II cytoskeletal 2 epidermal
P35998	PSMC2	1.39	0.00142	26S proteasome regulatory subunit 7
P36404	ARL2	1.97	7.13e-05	ADP-ribosylation factor-like protein 2
P36507	MAP2K2	1.9	0.00034	Dual specificity mitogen-activated protein kinase kinase 2
P36542	ATP5F1C	1.28	0.0008	ATP synthase F(1) complex subunit gamma, mitochondrial
P36578	RPL4	1.31	0.00384	Large ribosomal subunit protein uL4
P36776	LONP1	2.03	0.000858	Lon protease homolog, mitochondrial
P36873	PPP1CC	1.62	0.00528	Serine/threonine-protein phosphatase PP1-gamma catalytic subunit
P36897	TGFBR1	1.95	0.000662	TGF-beta receptor type-1
P36915	GNL1	1.8	0.00223	Guanine nucleotide-binding protein-like 1
P36941	LTBR	1.34	0.0178	Tumor necrosis factor receptor superfamily member 3
P37268	FDFT1	1.24	0.0223	Squalene synthase
P37287	PIGA	2.25	0.000761	Phosphatidylinositol N-acetylglucosaminyltransferase subunit A
P38117	ETFB	1.3	0.00154	Electron transfer flavoprotein subunit beta
P38432	COIL	1.41	0.00264	Coilin
P38435	GGCX	3.37	0.000189	Vitamin K-dependent gamma-carboxylase
P38606	ATP6V1A	1.71	0.000194	V-type proton ATPase catalytic subunit A
P38919	EIF4A3	1.58	0.000755	Eukaryotic initiation factor 4A-III
P38935	IGHMBP2	2.28	0.000427	DNA-binding protein SMUBP-2
P39023	RPL3	1.43	0.00217	Large ribosomal subunit protein uL3
P39210	MPV17	1.91	0.0136	Mitochondrial inner membrane protein Mpv17
P39656	DDOST	1.72	0.000312	Dolichyl-diphosphooligosaccharide--protein glycosyltransferase 48 kDa subunit
P39748	FEN1	1.46	0.001	Flap endonuclease 1
P40222	TXLNA	1.8	0.00728	Alpha-taxilin
P40227	CCT6A	1.42	0.000868	T-complex protein 1 subunit zeta
P40429	RPL13A	1.26	0.00135	Large ribosomal subunit protein uL13
P40616	ARL1	1.68	0.000345	ADP-ribosylation factor-like protein 1
P40692	MLH1	2.07	0.00252	DNA mismatch repair protein Mlh1
P40763	STAT3	1.69	0.000253	Signal transducer and activator of transcription 3
P40926	MDH2	2.49	0.000345	Malate dehydrogenase, mitochondrial
P40937	RFC5	1.12	0.00897	Replication factor C subunit 5
P40938	RFC3	1.67	0.000339	Replication factor C subunit 3
P41091	EIF2S3	1.06	0.00719	Eukaryotic translation initiation factor 2 subunit 3
P41208	CETN2	3.04	0.00399	Centrin-2
P41214	EIF2D	1.54	0.00431	Eukaryotic translation initiation factor 2D
P41223	BUD31	1.63	0.0016	Protein BUD31 homolog
P41227	NAA10	1.75	0.00052	N-alpha-acetyltransferase 10
P41229	KDM5C	1.43	0.00257	Lysine-specific demethylase 5C
P41240	CSK	2.03	0.00791	Tyrosine-protein kinase CSK
P41250	GARS1	1.64	0.000275	Glycine--tRNA ligase
P41252	IARS1	1.4	0.00137	Isoleucine--tRNA ligase, cytoplasmic
P41567	EIF1	1.59	0.0349	Eukaryotic translation initiation factor 1
P41743	PRKCI	1.67	0.00141	Protein kinase C iota type
P42025	ACTR1B	2.29	0.000472	Beta-centractin
P42166	TMPO	1.44	0.00244	Lamina-associated polypeptide 2, isoform alpha
P42167	TMPO	1.19	0.00966	Lamina-associated polypeptide 2, isoforms beta/gamma
P42224	STAT1	1.91	0.00165	Signal transducer and activator of transcription 1-alpha/beta
P42285	MTREX	1.64	0.00417	Exosome RNA helicase MTR4
P42338	PIK3CB	2.9	2.46e-05	Phosphatidylinositol 4,5-bisphosphate 3-kinase catalytic subunit beta isoform
P42345	MTOR	2.41	0.00455	Serine/threonine-protein kinase mTOR
P42356	PI4KA	3.68	0.000447	Phosphatidylinositol 4-kinase alpha
P42568	MLLT3	1.72	0.0012	Protein AF-9
P42677	RPS27	1.5	0.00101	Small ribosomal subunit protein eS27
P42679	MATK	2.36	0.000102	Megakaryocyte-associated tyrosine-protein kinase
P42684	ABL2	3.07	0.00116	Tyrosine-protein kinase ABL2
P42695	NCAPD3	1.75	0.00374	Condensin-2 complex subunit D3
P42696	RBM34	1.51	0.00152	RNA-binding protein 34
P42704	LRPPRC	1.38	0.00132	Leucine-rich PPR motif-containing protein, mitochondrial
P42785	PRCP	1.44	0.00662	Lysosomal Pro-X carboxypeptidase
P42858	HTT	2.03	0.0024	Huntingtin
P43003	SLC1A3	1.58	0.000459	Excitatory amino acid transporter 1
P43243	MATR3	1.36	0.0031	Matrin-3
P43246	MSH2	1.37	0.00295	DNA mismatch repair protein Msh2
P43304	GPD2	1.99	0.0156	Glycerol-3-phosphate dehydrogenase, mitochondrial
P43307	SSR1	1.46	0.000688	Translocon-associated protein subunit alpha
P43355	MAGEA1	2.35	0.000321	Melanoma-associated antigen 1
P43378	PTPN9	1.64	0.0106	Tyrosine-protein phosphatase non-receptor type 9
P43487	RANBP1	1.21	0.0282	Ran-specific GTPase-activating protein
P43490	NAMPT	1.07	0.000972	Nicotinamide phosphoribosyltransferase
P43686	PSMC4	2.17	7.11e-05	26S proteasome regulatory subunit 6B
P45880	VDAC2	1.73	0.000259	Non-selective voltage-gated ion channel VDAC2
P45954	ACADSB	1.01	0.022	Short/branched chain specific acyl-CoA dehydrogenase, mitochondrial
P45973	CBX5	3.14	0.000932	Chromobox protein homolog 5
P45985	MAP2K4	2.05	0.00663	Dual specificity mitogen-activated protein kinase kinase 4
P46013	MKI67	1.5	0.00194	Proliferation marker protein Ki-67
P46019	PHKA2	2.56	0.000441	Phosphorylase b kinase regulatory subunit alpha, liver isoform
P46060	RANGAP1	2.34	2.13e-05	Ran GTPase-activating protein 1
P46063	RECQL	1.45	0.00227	ATP-dependent DNA helicase Q1
P46087	NOP2	1.39	0.00263	28S rRNA (cytosine(4447)-C(5))-methyltransferase
P46379	BAG6	1.18	0.0327	Large proline-rich protein BAG6
P46439	GSTM5	1.94	0.00339	Glutathione S-transferase Mu 5
P46459	NSF	1.43	0.00168	Vesicle-fusing ATPase
P46734	MAP2K3	1.35	0.03	Dual specificity mitogen-activated protein kinase kinase 3
P46736	BRCC3	3.3	0.00252	Lys-63-specific deubiquitinase BRCC36
P46777	RPL5	1.25	0.00373	Large ribosomal subunit protein uL18
P46778	RPL21	1.3	0.00426	Large ribosomal subunit protein eL21
P46782	RPS5	1.08	0.0231	Small ribosomal subunit protein uS7
P46783	RPS10	1.26	0.00189	Small ribosomal subunit protein eS10
P46940	IQGAP1	1.45	0.00143	Ras GTPase-activating-like protein IQGAP1
P46977	STT3A	1.42	0.00327	Dolichyl-diphosphooligosaccharide--protein glycosyltransferase subunit STT3A
P47755	CAPZA2	2.71	0.00194	F-actin-capping protein subunit alpha-2
P47985	UQCRFS1	1.32	0.00316	Cytochrome b-c1 complex subunit Rieske, mitochondrial
P48047	ATP5PO	1.28	0.00174	ATP synthase peripheral stalk subunit OSCP, mitochondrial
P48444	ARCN1	1.37	0.00221	Coatomer subunit delta
P48556	PSMD8	2.24	0.00049	26S proteasome non-ATPase regulatory subunit 8
P48634	PRRC2A	1.27	0.00545	Protein PRRC2A
P48643	CCT5	1.52	0.00177	T-complex protein 1 subunit epsilon
P48651	PTDSS1	1.38	0.0159	Phosphatidylserine synthase 1
P48729	CSNK1A1	1.65	0.00242	Casein kinase I isoform alpha
P48730	CSNK1D	2.23	0.000909	Casein kinase I isoform delta
P48735	IDH2	2.11	0.000248	Isocitrate dehydrogenase [NADP], mitochondrial
P49005	POLD2	2.27	0.0118	DNA polymerase delta subunit 2
P49257	LMAN1	1.38	0.000453	Protein ERGIC-53
P49368	CCT3	1.29	0.00244	T-complex protein 1 subunit gamma
P49406	MRPL19	1.67	0.00106	Large ribosomal subunit protein bL19m
P49411	TUFM	1.46	0.00118	Elongation factor Tu, mitochondrial
P49419	ALDH7A1	1.4	0.00446	Alpha-aminoadipic semialdehyde dehydrogenase
P49454	CENPF	2.19	0.0238	Centromere protein F
P49458	SRP9	1.29	0.00218	Signal recognition particle 9 kDa protein
P49585	PCYT1A	3.07	0.00118	Choline-phosphate cytidylyltransferase A
P49588	AARS1	1.56	0.019	Alanine--tRNA ligase, cytoplasmic
P49589	CARS1	1.34	0.0101	Cysteine--tRNA ligase, cytoplasmic
P49590	HARS2	1.98	8.35e-05	Histidine--tRNA ligase, mitochondrial
P49591	SARS1	1.8	0.000515	Serine--tRNA ligase, cytoplasmic
P49642	PRIM1	1.75	0.0155	DNA primase small subunit
P49643	PRIM2	2.34	0.00268	DNA primase large subunit
P49674	CSNK1E	1.75	0.0109	Casein kinase I isoform epsilon
P49711	CTCF	2.29	0.00152	Transcriptional repressor CTCF
P49720	PSMB3	2.76	0.000273	Proteasome subunit beta type-3
P49721	PSMB2	2.32	0.00179	Proteasome subunit beta type-2
P49748	ACADVL	2.91	0.00289	Very long-chain specific acyl-CoA dehydrogenase, mitochondrial
P49755	TMED10	1.54	0.00739	Transmembrane emp24 domain-containing protein 10
P49756	RBM25	1.63	0.014	RNA-binding protein 25
P49757	NUMB	2.06	0.00145	Protein numb homolog
P49770	EIF2B2	2.54	0.0047	Translation initiation factor eIF2B subunit beta
P49792	RANBP2	1.69	0.000413	E3 SUMO-protein ligase RanBP2
P49815	TSC2	1.71	0.0189	Tuberin
P49821	NDUFV1	1.52	0.00433	NADH dehydrogenase [ubiquinone] flavoprotein 1, mitochondrial
P49848	TAF6	1.34	0.00695	Transcription initiation factor TFIID subunit 6
P49916	LIG3	1.59	0.00262	DNA ligase 3
P49959	MRE11	1.27	0.0094	Double-strand break repair protein MRE11
P50213	IDH3A	1.5	0.00101	Isocitrate dehydrogenase [NAD] subunit alpha, mitochondrial
P50225	SULT1A1	2.27	0.000907	Sulfotransferase 1A1
P50336	PPOX	2.1	0.00473	Protoporphyrinogen oxidase
P50395	GDI2	1.2	0.025	Rab GDP dissociation inhibitor beta
P50402	EMD	1.36	0.00629	Emerin
P50416	CPT1A	1.52	0.00143	Carnitine O-palmitoyltransferase 1, liver isoform
P50454	SERPINH1	1.62	0.000235	Serpin H1
P50570	DNM2	1.98	0.021	Dynamin-2
P50579	METAP2	1.4	0.00141	Methionine aminopeptidase 2
P50748	KNTC1	2.65	0.00346	Kinetochore-associated protein 1
P50750	CDK9	1.58	0.001	Cyclin-dependent kinase 9
P50851	LRBA	1.19	0.0271	Lipopolysaccharide-responsive and beige-like anchor protein
P50897	PPT1	1.66	0.000273	Palmitoyl-protein thioesterase 1
P50914	RPL14	1.03	0.0107	Large ribosomal subunit protein eL14
P50990	CCT8	1.27	0.0012	T-complex protein 1 subunit theta
P50991	CCT4	1.29	0.00266	T-complex protein 1 subunit delta
P51114	FXR1	1.4	0.00194	RNA-binding protein FXR1
P51116	FXR2	1.39	0.00774	RNA-binding protein FXR2
P51148	RAB5C	1.56	0.00124	Ras-related protein Rab-5C
P51149	RAB7A	1.45	0.000936	Ras-related protein Rab-7a
P51151	RAB9A	1.52	0.00188	Ras-related protein Rab-9A
P51153	RAB13	1.08	0.00896	Ras-related protein Rab-13
P51159	RAB27A	2.49	7.12e-05	Ras-related protein Rab-27A
P51398	DAP3	1.36	0.00385	Small ribosomal subunit protein mS29
P51530	DNA2	2.67	0.0173	DNA replication ATP-dependent helicase/nuclease DNA2
P51531	SMARCA2	2.65	1.13e-05	SWI/SNF-related matrix-associated actin-dependent regulator of chromatin subfamily A member 2
P51532	SMARCA4	1.43	0.00566	SWI/SNF-related matrix-associated actin-dependent regulator of chromatin subfamily A member 4
P51553	IDH3G	1.54	0.000419	Isocitrate dehydrogenase [NAD] subunit gamma, mitochondrial
P51570	GALK1	1.1	0.0183	Galactokinase
P51571	SSR4	1.22	0.00356	Translocon-associated protein subunit delta
P51572	BCAP31	1.45	0.0248	B-cell receptor-associated protein 31
P51610	HCFC1	1.55	0.0111	Host cell factor 1
P51636	CAV2	1.67	0.0113	Caveolin-2
P51648	ALDH3A2	2.01	3.38e-05	Aldehyde dehydrogenase family 3 member A2
P51665	PSMD7	2.39	0.000217	26S proteasome non-ATPase regulatory subunit 7
P51798	CLCN7	1.75	0.00339	H(+)/Cl(-) exchange transporter 7
P51812	RPS6KA3	2.08	0.000536	Ribosomal protein S6 kinase alpha-3
P51826	AFF3	1.63	0.00557	AF4/FMR2 family member 3
P51858	HDGF	2.35	0.00557	Hepatoma-derived growth factor
P51888	PRELP	1.67	0.0171	Prolargin
P51970	NDUFA8	1.52	0.00397	NADH dehydrogenase [ubiquinone] 1 alpha subcomplex subunit 8
P51991	HNRNPA3	1.18	0.0121	Heterogeneous nuclear ribonucleoprotein A3
P52272	HNRNPM	1.37	0.0019	Heterogeneous nuclear ribonucleoprotein M
P52292	KPNA2	1.43	0.00213	Importin subunit alpha-1
P52294	KPNA1	2.35	0.00112	Importin subunit alpha-5
P52434	POLR2H	1.1	0.0134	DNA-directed RNA polymerases I, II, and III subunit RPABC3
P52435	POLR2J	1.09	0.0134	DNA-directed RNA polymerase II subunit RPB11-a
P52564	MAP2K6	2.2	0.0153	Dual specificity mitogen-activated protein kinase kinase 6
P52597	HNRNPF	1.19	0.0145	Heterogeneous nuclear ribonucleoprotein F
P52701	MSH6	1.23	0.00402	DNA mismatch repair protein Msh6
P52735	VAV2	1.33	0.00143	Guanine nucleotide exchange factor VAV2
P52789	HK2	1.91	5.28e-05	Hexokinase-2
P52907	CAPZA1	1.25	0.0116	F-actin-capping protein subunit alpha-1
P53004	BLVRA	1.39	0.00785	Biliverdin reductase A
P53007	SLC25A1	1.33	0.0109	Tricarboxylate transport protein, mitochondrial
P53041	PPP5C	1.86	0.00329	Serine/threonine-protein phosphatase 5
P53384	NUBP1	2.03	0.00504	Cytosolic Fe-S cluster assembly factor NUBP1
P53582	METAP1	2.36	0.0165	Methionine aminopeptidase 1
P53597	SUCLG1	1.07	0.0169	Succinate--CoA ligase [ADP/GDP-forming] subunit alpha, mitochondrial
P53611	RABGGTB	1.86	7.65e-05	Geranylgeranyl transferase type-2 subunit beta
P53618	COPB1	1.45	0.00199	Coatomer subunit beta
P53621	COPA	1.49	0.0011	Coatomer subunit alpha
P53634	CTSC	1.8	0.000157	Dipeptidyl peptidase 1
P53680	AP2S1	2.02	0.00114	AP-2 complex subunit sigma
P53701	HCCS	1.27	0.0218	Holocytochrome c-type synthase
P53803	POLR2K	2.69	0.000459	DNA-directed RNA polymerases I, II, and III subunit RPABC4
P53814	SMTN	1.58	0.00184	Smoothelin
P53985	SLC16A1	1.57	0.00322	Monocarboxylate transporter 1
P53990	IST1	1.58	0.00318	IST1 homolog
P53999	SUB1	1.5	0.00286	Activated RNA polymerase II transcriptional coactivator p15
P54105	CLNS1A	1.43	0.00924	Methylosome subunit pICln
P54132	BLM	2.51	0.00842	RecQ-like DNA helicase BLM
P54136	RARS1	1.39	0.00211	Arginine--tRNA ligase, cytoplasmic
P54278	PMS2	1.41	0.04	Mismatch repair endonuclease PMS2
P54577	YARS1	2.29	1.6e-05	Tyrosine--tRNA ligase, cytoplasmic
P54619	PRKAG1	1.88	0.00134	5'-AMP-activated protein kinase subunit gamma-1
P54709	ATP1B3	1.17	0.00303	Sodium/potassium-transporting ATPase subunit beta-3
P54760	EPHB4	1.19	0.0214	Ephrin type-B receptor 4
P54886	ALDH18A1	1.82	0.000201	Delta-1-pyrroline-5-carboxylate synthase
P55011	SLC12A2	3.05	0.00687	Solute carrier family 12 member 2
P55036	PSMD4	1.46	0.0349	26S proteasome non-ATPase regulatory subunit 4
P55039	DRG2	2.03	0.000118	Developmentally-regulated GTP-binding protein 2
P55081	MFAP1	2.66	0.000122	Microfibrillar-associated protein 1
P55084	HADHB	1.57	0.00341	Trifunctional enzyme subunit beta, mitochondrial
P55209	NAP1L1	1.35	0.00473	Nucleosome assembly protein 1-like 1
P55265	ADAR	1.45	0.00481	Double-stranded RNA-specific adenosine deaminase
P55735	SEC13	1.17	0.0126	Protein SEC13 homolog
P55769	SNU13	1.57	0.000207	NHP2-like protein 1
P55786	NPEPPS	1.49	0.000518	Puromycin-sensitive aminopeptidase
P55795	HNRNPH2	2.16	0.00706	Heterogeneous nuclear ribonucleoprotein H2
P55809	OXCT1	2.01	0.0333	Succinyl-CoA:3-ketoacid coenzyme A transferase 1, mitochondrial
P55884	EIF3B	1.62	0.0385	Eukaryotic translation initiation factor 3 subunit B
P56134	ATP5MF	1.24	0.00419	ATP synthase F(0) complex subunit f, mitochondrial
P56182	RRP1	1.09	0.0184	Ribosomal RNA processing protein 1 homolog A
P56192	MARS1	1.53	0.00129	Methionine--tRNA ligase, cytoplasmic
P56199	ITGA1	2.26	0.0351	Integrin alpha-1
P56537	EIF6	1.34	0.00196	Eukaryotic translation initiation factor 6
P56545	CTBP2	1.79	9.85e-05	C-terminal-binding protein 2
P56556	NDUFA6	1.67	0.000286	NADH dehydrogenase [ubiquinone] 1 alpha subcomplex subunit 6
P56589	PEX3	2.59	0.00305	Peroxisomal biogenesis factor 3
P56937	HSD17B7	2.65	0.000616	3-keto-steroid reductase/17-beta-hydroxysteroid dehydrogenase 7
P57088	TMEM33	2.77	0.00201	Transmembrane protein 33
P57105	SYNJ2BP	2.56	0.000347	Synaptojanin-2-binding protein
P57678	GEMIN4	1.62	0.000605	Gem-associated protein 4
P57740	NUP107	1.4	0.00519	Nuclear pore complex protein Nup107
P57772	EEFSEC	2.47	0.000741	Selenocysteine-specific elongation factor
P58107	EPPK1	1.77	0.0254	Epiplakin
P58317	ZNF121	2.79	0.000751	Zinc finger protein 121
P58511	SMIM11	1.21	0.00196	Small integral membrane protein 11
P58557	YBEY	2.6	0.000579	Endoribonuclease YbeY
P59780	AP3S2	2.03	0.00248	AP-3 complex subunit sigma-2
P59998	ARPC4	1.83	0.00061	Actin-related protein 2/3 complex subunit 4
P60228	EIF3E	1.99	0.00112	Eukaryotic translation initiation factor 3 subunit E
P60468	SEC61B	1.06	0.0119	Protein transport protein Sec61 subunit beta
P60510	PPP4C	1.67	0.00325	Serine/threonine-protein phosphatase 4 catalytic subunit
P60602	ROMO1	1.81	0.00327	Reactive oxygen species modulator 1
P60660	MYL6	1.2	0.00872	Myosin light polypeptide 6
P60842	EIF4A1	1.53	0.00127	Eukaryotic initiation factor 4A-I
P60891	PRPS1	1.45	0.00376	Ribose-phosphate pyrophosphokinase 1
P60900	PSMA6	2.35	0.000895	Proteasome subunit alpha type-6
P61006	RAB8A	1.64	0.011	Ras-related protein Rab-8A
P61009	SPCS3	1.7	0.000123	Signal peptidase complex subunit 3
P61011	SRP54	2.14	0.000798	Signal recognition particle subunit SRP54
P61019	RAB2A	1.38	0.00231	Ras-related protein Rab-2A
P61020	RAB5B	2.01	0.0186	Ras-related protein Rab-5B
P61026	RAB10	1.42	0.00273	Ras-related protein Rab-10
P61106	RAB14	1.32	0.00236	Ras-related protein Rab-14
P61158	ACTR3	2.49	0.00313	Actin-related protein 3
P61160	ACTR2	1.72	0.000761	Actin-related protein 2
P61163	ACTR1A	1.19	0.00725	Alpha-centractin
P61165	TMEM258	1.36	0.0214	Dolichyl-diphosphooligosaccharide--protein glycosyltransferase subunit TMEM258
P61204	ARF3	1.08	0.0346	ADP-ribosylation factor 3
P61221	ABCE1	1.57	0.000401	ATP-binding cassette sub-family E member 1
P61224	RAP1B	2.6	0.000448	Ras-related protein Rap-1b
P61225	RAP2B	1.44	0.000456	Ras-related protein Rap-2b
P61254	RPL26	1.11	0.0282	Large ribosomal subunit protein uL24
P61289	PSME3	1.85	0.00464	Proteasome activator complex subunit 3
P61313	RPL15	1.53	0.00123	Large ribosomal subunit protein eL15
P61353	RPL27	1.33	0.00197	Large ribosomal subunit protein eL27
P61421	ATP6V0D1	2.7	0.00171	V-type proton ATPase subunit d 1
P61513	RPL37A	1.01	0.0139	Large ribosomal subunit protein eL43
P61586	RHOA	1.89	0.000713	Transforming protein RhoA
P61604	HSPE1	1.29	0.0297	10 kDa heat shock protein, mitochondrial
P61619	SEC61A1	1.44	0.00165	Protein transport protein Sec61 subunit alpha isoform 1
P61803	DAD1	1.33	0.000763	Dolichyl-diphosphooligosaccharide--protein glycosyltransferase subunit DAD1
P61962	DCAF7	1.97	0.0153	DDB1- and CUL4-associated factor 7
P61964	WDR5	1.96	2.94e-05	WD repeat-containing protein 5
P61970	NUTF2	2.9	0.00536	Nuclear transport factor 2
P61978	HNRNPK	1.62	0.0011	Heterogeneous nuclear ribonucleoprotein K
P62070	RRAS2	1.26	0.00211	Ras-related protein R-Ras2
P62081	RPS7	1.04	0.00718	Small ribosomal subunit protein eS7
P62136	PPP1CA	1.78	8.55e-06	Serine/threonine-protein phosphatase PP1-alpha catalytic subunit
P62140	PPP1CB	1.26	0.00215	Serine/threonine-protein phosphatase PP1-beta catalytic subunit
P62191	PSMC1	1.53	0.00209	26S proteasome regulatory subunit 4
P62195	PSMC5	1.36	0.00224	26S proteasome regulatory subunit 8
P62241	RPS8	1.12	0.0137	Small ribosomal subunit protein eS8
P62244	RPS15A	1.56	0.000443	Small ribosomal subunit protein uS8
P62249	RPS16	1.53	0.000811	Small ribosomal subunit protein uS9
P62258	YWHAE	1.48	0.0342	14-3-3 protein epsilon
P62263	RPS14	1.6	0.00115	Small ribosomal subunit protein uS11
P62269	RPS18	1.3	0.00131	Small ribosomal subunit protein uS13
P62277	RPS13	1.18	0.00283	Small ribosomal subunit protein uS15
P62280	RPS11	1.57	0.000667	Small ribosomal subunit protein uS17
P62304	SNRPE	1.46	0.00046	Small nuclear ribonucleoprotein E
P62306	SNRPF	1.79	0.00122	Small nuclear ribonucleoprotein F
P62314	SNRPD1	1.64	0.000978	Small nuclear ribonucleoprotein Sm D1
P62316	SNRPD2	1.4	0.00684	Small nuclear ribonucleoprotein Sm D2
P62318	SNRPD3	1.43	0.000483	Small nuclear ribonucleoprotein Sm D3
P62330	ARF6	1.62	0.000305	ADP-ribosylation factor 6
P62333	PSMC6	1.37	0.00837	26S proteasome regulatory subunit 10B
P62424	RPL7A	1.37	0.00179	Large ribosomal subunit protein eL8
P62495	ETF1	2.84	0.000486	Eukaryotic peptide chain release factor subunit 1
P62701	RPS4X	1.4	0.000981	Small ribosomal subunit protein eS4, X isoform
P62745	RHOB	1.81	0.011	Rho-related GTP-binding protein RhoB
P62753	RPS6	1.37	0.00103	Small ribosomal subunit protein eS6
P62820	RAB1A	1.2	0.00308	Ras-related protein Rab-1A
P62826	RAN	1.48	0.000182	GTP-binding nuclear protein Ran
P62829	RPL23	1.23	0.00579	Large ribosomal subunit protein uL14
P62834	RAP1A	1.53	0.000168	Ras-related protein Rap-1A
P62847	RPS24	1.13	0.0131	Small ribosomal subunit protein eS24
P62851	RPS25	1.19	0.012	Small ribosomal subunit protein eS25
P62854	RPS26	1.38	0.001	Small ribosomal subunit protein eS26
P62873	GNB1	1.39	0.00227	Guanine nucleotide-binding protein G(I)/G(S)/G(T) subunit beta-1
P62875	POLR2L	2.21	1.55e-06	DNA-directed RNA polymerases I, II, and III subunit RPABC5
P62879	GNB2	2.3	9.1e-05	Guanine nucleotide-binding protein G(I)/G(S)/G(T) subunit beta-2
P62899	RPL31	1.11	0.00464	Large ribosomal subunit protein eL31
P62906	RPL10A	1.26	0.00351	Large ribosomal subunit protein uL1
P62910	RPL32	1.31	0.00288	Large ribosomal subunit protein eL32
P62917	RPL8	1.28	0.0018	Large ribosomal subunit protein uL2
P62937	PPIA	1.23	0.0245	Peptidyl-prolyl cis-trans isomerase A
P62979	RPS27A	1.35	0.0019	Ubiquitin-40S ribosomal protein S27a
P63000	RAC1	1.46	0.00239	Ras-related C3 botulinum toxin substrate 1
P63010	AP2B1	1.58	0.00277	AP-2 complex subunit beta
P63173	RPL38	1.36	0.00115	Large ribosomal subunit protein eL38
P63208	SKP1	1.36	0.0181	S-phase kinase-associated protein 1
P63220	RPS21	1.48	0.004	Small ribosomal subunit protein eS21
P63244	RACK1	1.26	0.00221	Small ribosomal subunit protein RACK1
P63261	ACTG1	1.39	0.000606	Actin, cytoplasmic 2
P63279	UBE2I	2.5	0.000183	SUMO-conjugating enzyme UBC9
P67775	PPP2CA	1.43	0.000866	Serine/threonine-protein phosphatase 2A catalytic subunit alpha isoform
P67812	SEC11A	1.76	0.00041	Signal peptidase complex catalytic subunit SEC11A
P67870	CSNK2B	4.7	4.98e-06	Casein kinase II subunit beta
P68104	EEF1A1	1.09	0.00322	Elongation factor 1-alpha 1
P68366	TUBA4A	1.19	0.00355	Tubulin alpha-4A chain
P68371	TUBB4B	1.07	0.01	Tubulin beta-4B chain
P69849	NOMO3	1.79	0.00182	BOS complex subunit NOMO3
P78316	NOP14	1.65	0.00193	Nucleolar protein 14
P78344	EIF4G2	1.47	0.00113	Eukaryotic translation initiation factor 4 gamma 2
P78345	RPP38	2.24	0.0132	Ribonuclease P protein subunit p38
P78346	RPP30	1.76	0.00163	Ribonuclease P protein subunit p30
P78347	GTF2I	1.3	0.0237	General transcription factor II-I
P78362	SRPK2	1.79	0.000392	SRSF protein kinase 2
P78371	CCT2	1.4	0.00466	T-complex protein 1 subunit beta
P78381	SLC35A2	1.67	0.0237	UDP-galactose translocator
P78527	PRKDC	1.43	0.00163	DNA-dependent protein kinase catalytic subunit
P78549	NTHL1	1	0.0279	Endonuclease III-like protein 1
P79522	PRR3	1.52	0.0187	Proline-rich protein 3
P81605	DCD	2.03	0.000786	Dermcidin
P82650	MRPS22	1.42	0.00232	Small ribosomal subunit protein mS22
P82663	MRPS25	1.46	0.00795	Small ribosomal subunit protein mS25
P82664	MRPS10	1.57	0.000719	Small ribosomal subunit protein uS10m
P82673	MRPS35	1.57	0.00119	Small ribosomal subunit protein mS35
P82675	MRPS5	1.4	0.0124	Small ribosomal subunit protein uS5m
P82914	MRPS15	1.65	0.00129	Small ribosomal subunit protein uS15m
P82921	MRPS21	1.25	0.00223	Small ribosomal subunit protein bS21m
P82930	MRPS34	1.71	0.00054	Small ribosomal subunit protein mS34
P82932	MRPS6	1.63	0.000803	Small ribosomal subunit protein bS6m
P82933	MRPS9	1.3	0.00889	Small ribosomal subunit protein uS9m
P83111	LACTB	1.91	0.000507	Serine beta-lactamase-like protein LACTB, mitochondrial
P83876	TXNL4A	1.27	0.0331	Thioredoxin-like protein 4A
P84085	ARF5	1.51	0.0349	ADP-ribosylation factor 5
P84095	RHOG	1.47	0.000298	Rho-related GTP-binding protein RhoG
P84098	RPL19	1.22	0.00755	Large ribosomal subunit protein eL19
P84101	SERF2	-1.95	0.00515	Small EDRK-rich factor 2
P84103	SRSF3	1.16	0.00633	Serine/arginine-rich splicing factor 3
P84243	H3-3A	2.91	0.0267	Histone H3.3
P85037	FOXK1	2.48	0.0133	Forkhead box protein K1
P98175	RBM10	1.78	0.00202	RNA-binding protein 10
P98179	RBM3	1.47	0.0262	RNA-binding protein 3
P98194	ATP2C1	2.27	0.00158	Calcium-transporting ATPase type 2C member 1
Q00325	SLC25A3	1.22	0.0177	Solute carrier family 25 member 3
Q00341	HDLBP	1.83	0.00744	Vigilin
Q00403	GTF2B	1.53	0.00156	Transcription initiation factor IIB
Q00535	CDK5	2.74	0.000613	Cyclin-dependent kinase 5
Q00537	CDK17	1.87	0.0265	Cyclin-dependent kinase 17
Q00577	PURA	1.41	0.000527	Transcriptional activator protein Pur-alpha
Q00587	CDC42EP1	2.32	0.000648	Cdc42 effector protein 1
Q00610	CLTC	1.73	0.000937	Clathrin heavy chain 1
Q00839	HNRNPU	1.3	0.00438	Heterogeneous nuclear ribonucleoprotein U
Q01081	U2AF1	1.01	0.0206	Splicing factor U2AF 35 kDa subunit
Q01130	SRSF2	1.37	0.0185	Serine/arginine-rich splicing factor 2
Q01628	IFITM3	1.52	0.000701	Interferon-induced transmembrane protein 3
Q01650	SLC7A5	1.24	0.00499	Large neutral amino acids transporter small subunit 1
Q01780	EXOSC10	1.77	0.00047	Exosome complex component 10
Q01813	PFKP	1.3	0.00173	ATP-dependent 6-phosphofructokinase, platelet type
Q01844	EWSR1	1.59	0.00669	RNA-binding protein EWS
Q02040	AKAP17A	2.82	0.00599	A-kinase anchor protein 17A
Q02218	OGDH	2.31	0.000109	2-oxoglutarate dehydrogenase complex component E1
Q02224	CENPE	2.12	0.00291	Centromere-associated protein E
Q02413	DSG1	3.48	0.000202	Desmoglein-1
Q02447	SP3	2.28	0.00761	Transcription factor Sp3
Q02543	RPL18A	1.23	0.000746	Large ribosomal subunit protein eL20
Q02750	MAP2K1	1.58	0.00459	Dual specificity mitogen-activated protein kinase kinase 1
Q02809	PLOD1	1.5	0.00394	Procollagen-lysine,2-oxoglutarate 5-dioxygenase 1
Q02878	RPL6	1.43	0.00418	Large ribosomal subunit protein eL6
Q02978	SLC25A11	1.43	0.000943	Mitochondrial 2-oxoglutarate/malate carrier protein
Q03111	MLLT1	2.82	0.000231	Protein ENL
Q03135	CAV1	1.12	0.0164	Caveolin-1
Q03154	ACY1	1.57	0.0288	Aminoacylase-1
Q03164	KMT2A	1.39	0.00989	Histone-lysine N-methyltransferase 2A
Q03169	TNFAIP2	1.45	0.00156	Tumor necrosis factor alpha-induced protein 2
Q03393	PTS	1.5	0.017	6-pyruvoyl tetrahydrobiopterin synthase
Q03468	ERCC6	2.31	0.00238	DNA excision repair protein ERCC-6
Q03519	TAP2	2.51	0.0063	Antigen peptide transporter 2
Q03701	CEBPZ	1.59	0.000781	CCAAT/enhancer-binding protein zeta
Q04637	EIF4G1	1.41	0.00386	Eukaryotic translation initiation factor 4 gamma 1
Q04837	SSBP1	1.35	0.0024	Single-stranded DNA-binding protein, mitochondrial
Q05048	CSTF1	1.73	0.0018	Cleavage stimulation factor subunit 1
Q05519	SRSF11	1.58	0.00171	Serine/arginine-rich splicing factor 11
Q05639	EEF1A2	2.18	4e-05	Elongation factor 1-alpha 2
Q05655	PRKCD	2.46	0.000279	Protein kinase C delta type
Q05932	FPGS	3.59	0.000309	Folylpolyglutamate synthase, mitochondrial
Q06203	PPAT	1.73	0.000795	Amidophosphoribosyltransferase
Q06210	GFPT1	1.61	5.95e-05	Glutamine--fructose-6-phosphate aminotransferase [isomerizing] 1
Q06265	EXOSC9	1.72	0.000696	Exosome complex component RRP45
Q06587	RING1	1.75	0.000756	E3 ubiquitin-protein ligase RING1
Q06787	FMR1	1.27	0.0136	Fragile X messenger ribonucleoprotein 1
Q07002	CDK18	2.78	8.79e-05	Cyclin-dependent kinase 18
Q07020	RPL18	1.37	0.00509	Large ribosomal subunit protein eL18
Q07021	C1QBP	1.21	0.00765	Complement component 1 Q subcomponent-binding protein, mitochondrial
Q07065	CKAP4	1.29	0.005	Cytoskeleton-associated protein 4
Q07157	TJP1	2.44	0.00197	Tight junction protein 1
Q07666	KHDRBS1	1.17	0.0167	KH domain-containing, RNA-binding, signal transduction-associated protein 1
Q07864	POLE	2.45	0.00429	DNA polymerase epsilon catalytic subunit A
Q07866	KLC1	3.49	0.00086	Kinesin light chain 1
Q07955	SRSF1	1.3	0.00852	Serine/arginine-rich splicing factor 1
Q08170	SRSF4	1.46	0.018	Serine/arginine-rich splicing factor 4
Q08188	TGM3	2.12	0.0106	Protein-glutamine gamma-glutamyltransferase E
Q08209	PPP3CA	1.62	8.37e-05	Protein phosphatase 3 catalytic subunit alpha
Q08211	DHX9	1.39	0.00263	ATP-dependent RNA helicase A
Q08257	CRYZ	1.59	0.00283	Quinone oxidoreductase
Q08379	GOLGA2	1.5	0.00759	Golgin subfamily A member 2
Q08380	LGALS3BP	1.14	0.0215	Galectin-3-binding protein
Q08554	DSC1	2.73	0.0159	Desmocollin-1
Q08945	SSRP1	1.25	0.00897	FACT complex subunit SSRP1
Q08AF3	SLFN5	2.21	0.000693	Schlafen family member 5
Q08AM6	VAC14	2.3	0.000393	Protein VAC14 homolog
Q09161	NCBP1	2.77	9.05e-05	Nuclear cap-binding protein subunit 1
Q09472	EP300	1.97	0.0003	Histone acetyltransferase p300
Q09666	AHNAK	2.04	0.000287	Neuroblast differentiation-associated protein AHNAK
Q0P6H9	TMEM62	1.69	0.00199	Transmembrane protein 62
Q0VDF9	HSPA14	1.24	0.0118	Heat shock 70 kDa protein 14
Q0VGL1	LAMTOR4	2	0.000179	Ragulator complex protein LAMTOR4
Q10469	MGAT2	1.71	0.0057	Alpha-1,6-mannosyl-glycoprotein 2-beta-N-acetylglucosaminyltransferase
Q10471	GALNT2	1.55	0.00183	Polypeptide N-acetylgalactosaminyltransferase 2
Q10567	AP1B1	1.79	0.0114	AP-1 complex subunit beta-1
Q10570	CPSF1	1.55	0.00121	Cleavage and polyadenylation specificity factor subunit 1
Q11206	ST3GAL4	2.1	0.00195	CMP-N-acetylneuraminate-beta-galactosamide-alpha-2,3-sialyltransferase 4
Q12768	WASHC5	3.8	0.000125	WASH complex subunit 5
Q12769	NUP160	1.83	0.000777	Nuclear pore complex protein Nup160
Q12788	TBL3	1.68	0.0023	Transducin beta-like protein 3
Q12789	GTF3C1	1.92	0.00144	General transcription factor 3C polypeptide 1
Q12797	ASPH	1.41	0.00236	Aspartyl/asparaginyl beta-hydroxylase
Q12802	AKAP13	2.23	0.00298	A-kinase anchor protein 13
Q12824	SMARCB1	1.46	0.0087	SWI/SNF-related matrix-associated actin-dependent regulator of chromatin subfamily B member 1
Q12834	CDC20	2.21	0.0198	Cell division cycle protein 20 homolog
Q12849	GRSF1	1.76	0.00953	G-rich sequence factor 1
Q12872	SFSWAP	2.09	0.00141	Splicing factor, suppressor of white-apricot homolog
Q12874	SF3A3	2.06	0.00138	Splicing factor 3A subunit 3
Q12894	IFRD2	1.58	0.00259	Interferon-related developmental regulator 2
Q12899	TRIM26	1.76	0.000957	Tripartite motif-containing protein 26
Q12904	AIMP1	1.26	0.00263	Aminoacyl tRNA synthase complex-interacting multifunctional protein 1
Q12905	ILF2	1.34	0.00209	Interleukin enhancer-binding factor 2
Q12906	ILF3	1.28	0.00572	Interleukin enhancer-binding factor 3
Q12907	LMAN2	3.12	0.000774	Vesicular integral-membrane protein VIP36
Q12931	TRAP1	1.15	0.028	Heat shock protein 75 kDa, mitochondrial
Q12933	TRAF2	2.72	0.000157	TNF receptor-associated factor 2
Q12959	DLG1	1.29	0.0344	Disks large homolog 1
Q12965	MYO1E	1.3	0.00498	Unconventional myosin-Ie
Q12986	NFX1	2.1	0.0156	Transcriptional repressor NF-X1
Q13011	ECH1	1.74	0.0165	Delta(3,5)-Delta(2,4)-dienoyl-CoA isomerase, mitochondrial
Q13042	CDC16	2.26	0.000179	Cell division cycle protein 16 homolog
Q13045	FLII	1.34	0.0133	Protein flightless-1 homolog
Q13057	COASY	2.3	0.00333	Bifunctional coenzyme A synthase
Q13084	MRPL28	1.71	0.00558	Large ribosomal subunit protein bL28m
Q13085	ACACA	3.03	0.000165	Acetyl-CoA carboxylase 1
Q13098	GPS1	1.38	0.0161	COP9 signalosome complex subunit 1
Q13123	IK	1.71	0.000521	Protein Red
Q13131	PRKAA1	1.68	0.0264	5'-AMP-activated protein kinase catalytic subunit alpha-1
Q13136	PPFIA1	2.38	0.00162	Liprin-alpha-1
Q13144	EIF2B5	2.14	0.0116	Translation initiation factor eIF2B subunit epsilon
Q13148	TARDBP	1.49	0.00296	TAR DNA-binding protein 43
Q13155	AIMP2	1.13	0.0133	Aminoacyl tRNA synthase complex-interacting multifunctional protein 2
Q13162	PRDX4	2.06	0.00294	Peroxiredoxin-4
Q13185	CBX3	1.92	0.00167	Chromobox protein homolog 3
Q13190	STX5	2.09	0.0122	Syntaxin-5
Q13200	PSMD2	1.58	0.00288	26S proteasome non-ATPase regulatory subunit 2
Q13206	DDX10	3.37	0.00181	Probable ATP-dependent RNA helicase DDX10
Q13214	SEMA3B	2.18	0.0119	Semaphorin-3B
Q13232	NME3	2.26	0.000878	Nucleoside diphosphate kinase 3
Q13242	SRSF9	1.43	0.00928	Serine/arginine-rich splicing factor 9
Q13243	SRSF5	1.6	0.00607	Serine/arginine-rich splicing factor 5
Q13247	SRSF6	1.66	0.000407	Serine/arginine-rich splicing factor 6
Q13257	MAD2L1	2.13	0.00494	Mitotic spindle assembly checkpoint protein MAD2A
Q13263	TRIM28	2.2	2.03e-05	Transcription intermediary factor 1-beta
Q13283	G3BP1	1.17	0.0176	Ras GTPase-activating protein-binding protein 1
Q13286	CLN3	1.68	0.00391	Battenin
Q13309	SKP2	2.37	0.00521	S-phase kinase-associated protein 2
Q13310	PABPC4	1.62	0.000553	Polyadenylate-binding protein 4
Q13347	EIF3I	2.55	0.00344	Eukaryotic translation initiation factor 3 subunit I
Q13356	PPIL2	1.68	0.00863	RING-type E3 ubiquitin-protein ligase PPIL2
Q13395	TARBP1	2.6	0.00613	tRNA (guanosine(18)-2'-O)-methyltransferase TARBP1
Q13405	MRPL49	2.11	0.000778	Large ribosomal subunit protein mL49
Q13409	DYNC1I2	1.21	0.0364	Cytoplasmic dynein 1 intermediate chain 2
Q13415	ORC1	3.1	0.00038	Origin recognition complex subunit 1
Q13416	ORC2	2.18	0.00257	Origin recognition complex subunit 2
Q13418	ILK	1.54	0.00327	Scaffold protein ILK
Q13421	MSLN	1.3	0.00701	Mesothelin
Q13425	SNTB2	3.01	0.00359	Beta-2-syntrophin
Q13428	TCOF1	1.43	0.01	Treacle protein
Q13434	MKRN4P	1.56	0.0021	Putative E3 ubiquitin-protein ligase makorin-4
Q13435	SF3B2	1.47	0.00114	Splicing factor 3B subunit 2
Q13443	ADAM9	2.25	0.00751	Disintegrin and metalloproteinase domain-containing protein 9
Q13444	ADAM15	1.88	0.000305	Disintegrin and metalloproteinase domain-containing protein 15
Q13451	FKBP5	2.28	0.000197	Peptidyl-prolyl cis-trans isomerase FKBP5
Q13459	MYO9B	1.81	0.00165	Unconventional myosin-IXb
Q13470	TNK1	1.86	0.00105	Non-receptor tyrosine-protein kinase TNK1
Q13501	SQSTM1	1.9	0.00017	Sequestosome-1
Q13509	TUBB3	1.73	0.00235	Tubulin beta-3 chain
Q13523	PRP4K	1.58	0.0271	Serine/threonine-protein kinase PRP4 homolog
Q13535	ATR	1.33	0.00877	Serine/threonine-protein kinase ATR
Q13547	HDAC1	1.39	0.00651	Histone deacetylase 1
Q13555	CAMK2G	2.48	7.7e-05	Calcium/calmodulin-dependent protein kinase type II subunit gamma
Q13557	CAMK2D	1.84	0.00907	Calcium/calmodulin-dependent protein kinase type II subunit delta
Q13561	DCTN2	1.71	0.0371	Dynactin subunit 2
Q13564	NAE1	1.36	0.00293	NEDD8-activating enzyme E1 regulatory subunit
Q13572	ITPK1	2.58	0.000578	Inositol-tetrakisphosphate 1-kinase
Q13573	SNW1	1.13	0.00793	SNW domain-containing protein 1
Q13601	KRR1	1.35	0.00391	KRR1 small subunit processome component homolog
Q13608	PEX6	2.04	0.0027	Peroxisomal ATPase PEX6
Q13610	PWP1	1.12	0.0377	Periodic tryptophan protein 1 homolog
Q13613	MTMR1	1.71	0.0361	Phosphatidylinositol-3-phosphate phosphatase MTMR1
Q13614	MTMR2	2.57	0.0212	Phosphatidylinositol-3,5-bisphosphate 3-phosphatase MTMR2
Q13616	CUL1	1.73	0.0011	Cullin-1
Q13617	CUL2	2.56	0.00172	Cullin-2
Q13619	CUL4A	1.67	0.000112	Cullin-4A
Q13627	DYRK1A	3.18	0.000329	Dual specificity tyrosine-phosphorylation-regulated kinase 1A
Q13636	RAB31	1.23	0.0133	Ras-related protein Rab-31
Q13671	RIN1	1.62	0.0198	Ras and Rab interactor 1
Q13724	MOGS	1.11	0.0326	Mannosyl-oligosaccharide glucosidase
Q13769	THOC5	1.39	0.0392	THO complex subunit 5
Q13795	ARFRP1	1.81	0.00352	ADP-ribosylation factor-related protein 1
Q13823	GNL2	1.8	0.00867	Nucleolar GTP-binding protein 2
Q13835	PKP1	1.36	0.00458	Plakophilin-1
Q13867	BLMH	2.16	0.00289	Bleomycin hydrolase
Q13868	EXOSC2	1.31	0.00265	Exosome complex component RRP4
Q13885	TUBB2A	2.25	0.023	Tubulin beta-2A chain
Q13888	GTF2H2	2.23	0.000183	General transcription factor IIH subunit 2
Q13895	BYSL	1.53	0.000513	Bystin
Q13901	C1D	3.21	6.86e-05	Nuclear nucleic acid-binding protein C1D
Q13907	IDI1	1.6	0.000291	Isopentenyl-diphosphate Delta-isomerase 1
Q14004	CDK13	2.29	0.00372	Cyclin-dependent kinase 13
Q14008	CKAP5	1.53	0.00377	Cytoskeleton-associated protein 5
Q14011	CIRBP	1.01	0.017	Cold-inducible RNA-binding protein
Q14103	HNRNPD	1.2	0.015	Heterogeneous nuclear ribonucleoprotein D0
Q14126	DSG2	1.76	0.0112	Desmoglein-2
Q14137	BOP1	2.41	0.00378	Ribosome biogenesis protein BOP1
Q14139	UBE4A	1.26	0.0207	Ubiquitin conjugation factor E4 A
Q14145	KEAP1	2.42	0.00628	Kelch-like ECH-associated protein 1
Q14146	URB2	1.71	0.0221	Unhealthy ribosome biogenesis protein 2 homolog
Q14147	DHX34	2.03	0.00238	Probable ATP-dependent RNA helicase DHX34
Q14151	SAFB2	1.95	0.00394	Scaffold attachment factor B2
Q14152	EIF3A	2.95	0.00614	Eukaryotic translation initiation factor 3 subunit A
Q14157	UBAP2L	1.06	0.00208	Ubiquitin-associated protein 2-like
Q14160	SCRIB	3.22	0.0156	Protein scribble homolog
Q14165	MLEC	2.21	0.00171	Malectin
Q14181	POLA2	1.89	0.000384	DNA polymerase alpha subunit B
Q14185	DOCK1	1.91	0.039	Dedicator of cytokinesis protein 1
Q14191	WRN	1.96	0.0109	Bifunctional 3'-5' exonuclease/ATP-dependent helicase WRN
Q14192	FHL2	2	0.000357	Four and a half LIM domains protein 2
Q14197	MRPL58	1.6	0.00197	Large ribosomal subunit protein mL62
Q14202	ZMYM3	2.56	9.6e-05	Zinc finger MYM-type protein 3
Q14203	DCTN1	2.66	0.0115	Dynactin subunit 1
Q14204	DYNC1H1	1.62	0.000718	Cytoplasmic dynein 1 heavy chain 1
Q14240	EIF4A2	3.23	0.00043	Eukaryotic initiation factor 4A-II
Q14247	CTTN	3.4	0.000235	Src substrate cortactin
Q14254	FLOT2	1.82	0.000353	Flotillin-2
Q14257	RCN2	1.3	0.00111	Reticulocalbin-2
Q14258	TRIM25	1.61	0.00103	E3 ubiquitin/ISG15 ligase TRIM25
Q14318	FKBP8	1.52	0.00173	Peptidyl-prolyl cis-trans isomerase FKBP8
Q14331	FRG1	1.25	0.0313	Protein FRG1
Q14344	GNA13	2.31	0.00437	Guanine nucleotide-binding protein subunit alpha-13
Q14432	PDE3A	2.1	0.0131	cGMP-inhibited 3',5'-cyclic phosphodiesterase 3A
Q14444	CAPRIN1	1.16	0.0148	Caprin-1
Q14498	RBM39	1.27	0.0047	RNA-binding protein 39
Q14527	HLTF	1.58	0.00103	Helicase-like transcription factor
Q14558	PRPSAP1	2.03	0.00139	Phosphoribosyl pyrophosphate synthase-associated protein 1
Q14562	DHX8	1.83	0.00516	ATP-dependent RNA helicase DHX8
Q14566	MCM6	1.81	0.00381	DNA replication licensing factor MCM6
Q14571	ITPR2	3.28	0.000123	Inositol 1,4,5-trisphosphate-gated calcium channel ITPR2
Q14573	ITPR3	1.97	0.000496	Inositol 1,4,5-trisphosphate-gated calcium channel ITPR3
Q14643	ITPR1	3.07	0.000547	Inositol 1,4,5-trisphosphate-gated calcium channel ITPR1
Q14669	TRIP12	2.35	0.00963	E3 ubiquitin-protein ligase TRIP12
Q14671	PUM1	1.94	0.00142	Pumilio homolog 1
Q14674	ESPL1	2.96	0.00049	Separin
Q14677	CLINT1	1.45	0.00535	Clathrin interactor 1
Q14678	KANK1	1.92	0.00485	KN motif and ankyrin repeat domain-containing protein 1
Q14680	MELK	2.04	0.0141	Maternal embryonic leucine zipper kinase
Q14683	SMC1A	1.5	0.00388	Structural maintenance of chromosomes protein 1A
Q14684	RRP1B	1.49	0.00152	Ribosomal RNA processing protein 1 homolog B
Q14690	PDCD11	1.59	0.000978	Protein RRP5 homolog
Q14692	BMS1	2.73	0.00453	Ribosome biogenesis protein BMS1 homolog
Q14694	USP10	1.86	0.0046	Ubiquitin carboxyl-terminal hydrolase 10
Q14697	GANAB	1.45	0.000598	Neutral alpha-glucosidase AB
Q14703	MBTPS1	2.05	0.0018	Membrane-bound transcription factor site-1 protease
Q14738	PPP2R5D	1.45	0.00573	Serine/threonine-protein phosphatase 2A 56 kDa regulatory subunit delta isoform
Q14739	LBR	1.44	0.000266	Delta(14)-sterol reductase LBR
Q14764	MVP	2.1	0.00108	Major vault protein
Q14839	CHD4	1.77	0.00518	Chromodomain-helicase-DNA-binding protein 4
Q14847	LASP1	1.29	0.0143	LIM and SH3 domain protein 1
Q14919	DRAP1	1.89	0.00171	Dr1-associated corepressor
Q14974	KPNB1	1.62	0.000393	Importin subunit beta-1
Q14978	NOLC1	1.09	0.0108	Nucleolar and coiled-body phosphoprotein 1
Q14980	NUMA1	1.29	0.00716	Nuclear mitotic apparatus protein 1
Q14997	PSME4	2.85	0.000429	Proteasome activator complex subunit 4
Q14C86	GAPVD1	2.17	0.00335	GTPase-activating protein and VPS9 domain-containing protein 1
Q14CN4	KRT72	3.04	0.00118	Keratin, type II cytoskeletal 72
Q14CX7	NAA25	2.01	0.00927	N-alpha-acetyltransferase 25, NatB auxiliary subunit
Q14CZ7	FASTKD3	2.22	0.005	FAST kinase domain-containing protein 3, mitochondrial
Q15003	NCAPH	1.39	0.00575	Condensin complex subunit 2
Q15005	SPCS2	2.36	9.07e-05	Signal peptidase complex subunit 2
Q15006	EMC2	1.46	0.0095	ER membrane protein complex subunit 2
Q15008	PSMD6	2.01	3.98e-05	26S proteasome non-ATPase regulatory subunit 6
[truncated: 2,272 more rows]
