# Supplementary material for: Profiling Selectivity for the Shigella Virulence Factor OspF
Source: Biochemistry. 2026 Apr 22;65(9):1495–506. doi: 10.1021/acs.biochem.6c00109 (PMC13151050; doi:10.1021/acs.biochem.6c00109)
Supplement: Supplementary file 3 [file bi6c00109_si_003.xlsx]

## Sheet: Clustering_Filtered
Cluster	Cluster Enrichment Score	Category	Term	Count	List Total	Pop Hits	Pop Total	%	P-Value	Benjamini	Fold Enrichment
1	9.75	GOTERM_CC_DIRECT	nucleoplasm	150	394	4091	20808	37.69	1.24e-17	3.74e-15	1.94
1	9.75	GOTERM_CC_DIRECT	nucleus	187	394	7054	20808	46.98	1.94e-08	2.53e-06	1.4
1	9.75	UP_KW_CELLULAR_COMPONENT	Nucleus	160	371	5969	18195	40.2	2.34e-05	0.000319	1.31
2	9.05	GOTERM_CC_DIRECT	cytosol	186	394	5677	20808	46.73	1.44e-17	3.74e-15	1.73
2	9.05	GOTERM_CC_DIRECT	cytoplasm	195	394	7749	20808	48.99	5.01e-07	3.72e-05	1.33
2	9.05	UP_KW_CELLULAR_COMPONENT	Cytoplasm	157	371	5979	18195	39.45	9.77e-05	0.001	1.29
3	6.1	GOTERM_MF_DIRECT	ATP binding	66	390	1549	19272	16.58	1.19e-08	2.33e-06	2.11
3	6.1	GOTERM_MF_DIRECT	nucleotide binding	74	390	1839	19272	18.59	1.31e-08	2.33e-06	1.99
3	6.1	INTERPRO	P-loop_NTPase	43	398	917	20827	10.8	1.49e-07	0.000108	2.45
3	6.1	UP_KW_LIGAND	ATP-binding	64	176	1452	7011	16.08	1.62e-06	4.86e-05	1.76
3	6.1	UP_KW_LIGAND	Nucleotide-binding	75	176	1888	7011	18.84	6.36e-06	9.54e-05	1.58
3	6.1	UP_KW_MOLECULAR_FUNCTION	Kinase	35	256	755	12059	8.79	2.3e-05	0.000725	2.18
3	6.1	GOTERM_MF_DIRECT	kinase activity	33	390	729	19272	8.29	3.5e-05	0.00417	2.24
4	5.71	GOTERM_BP_DIRECT	rRNA processing	20	386	169	19512	5.03	1.08e-09	2.25e-06	5.98
4	5.71	UP_KW_BIOLOGICAL_PROCESS	rRNA processing	17	275	110	11605	4.27	5.75e-09	5.58e-07	6.52
4	5.71	UP_KW_BIOLOGICAL_PROCESS	Ribosome biogenesis	10	275	105	11605	2.51	0.000831	0.0269	4.02
4	5.71	GOTERM_BP_DIRECT	ribosome biogenesis	9	386	122	19512	2.26	0.00292	0.389	3.73
5	5.67	GOTERM_CC_DIRECT	endoplasmic reticulum membrane	52	394	1228	20808	13.07	1.03e-07	1.07e-05	2.24
5	5.67	UP_KW_CELLULAR_COMPONENT	Endoplasmic reticulum	55	371	1439	18195	13.82	8.46e-06	0.000173	1.87
5	5.67	GOTERM_CC_DIRECT	endoplasmic reticulum	60	394	1760	20808	15.08	1.1e-05	0.000714	1.8
6	4.55	UP_KW_CELLULAR_COMPONENT	Mitochondrion	60	371	1403	18195	15.08	6.97e-08	2.86e-06	2.1
6	4.55	UP_KW_DOMAIN	Transit peptide	27	264	590	14656	6.78	2.29e-05	0.000458	2.54
6	4.55	UP_SEQ_FEATURE	TRANSIT:Mitochondrion	27	389	562	20669	6.78	2.49e-05	0.0517	2.55
6	4.55	GOTERM_CC_DIRECT	mitochondrial matrix	17	394	464	20808	4.27	0.0157	0.282	1.93
7	3.68	UP_KW_PTM	Ubl conjugation	97	333	2816	14452	24.37	1.87e-05	0.000124	1.49
7	3.68	UP_KW_PTM	Isopeptide bond	67	333	1921	14452	16.83	0.000452	0.00226	1.51
7	3.68	UP_SEQ_FEATURE	CROSSLNK:Glycyl lysine isopeptide (Lys-Gly) (interchain with G-Cter in SUMO2)	41	389	1277	20669	10.3	0.00106	0.366	1.71
8	3.46	UP_KW_CELLULAR_COMPONENT	Mitochondrion inner membrane	20	371	363	18195	5.03	0.000173	0.00142	2.7
8	3.46	UP_SEQ_FEATURE	TOPO_DOM:Mitochondrial intermembrane	11	389	144	20669	2.76	0.0004	0.276	4.06
8	3.46	UP_SEQ_FEATURE	TOPO_DOM:Mitochondrial matrix	9	389	100	20669	2.26	0.000594	0.291	4.78
9	3.07	UP_KW_MOLECULAR_FUNCTION	Glycosyltransferase	16	256	239	12059	4.02	0.000171	0.00359	3.15
9	3.07	GOTERM_MF_DIRECT	glycosyltransferase activity	15	390	243	19272	3.77	0.000445	0.0397	3.05
9	3.07	GOTERM_BP_DIRECT	protein N-linked glycosylation	6	386	63	19512	1.51	0.00803	0.7	4.81
10	2.72	KEGG_PATHWAY	Alzheimer disease	27	235	391	9496	6.78	3.62e-06	0.000795	2.79
10	2.72	KEGG_PATHWAY	Chemical carcinogenesis - reactive oxygen species	18	235	227	9496	4.52	4.4e-05	0.00434	3.2
10	2.72	KEGG_PATHWAY	Thermogenesis	18	235	234	9496	4.52	6.5e-05	0.00481	3.11
10	2.72	KEGG_PATHWAY	Pathways of neurodegeneration - multiple diseases	27	235	483	9496	6.78	0.00014	0.00828	2.26
10	2.72	UP_KW_CELLULAR_COMPONENT	Mitochondrion inner membrane	20	371	363	18195	5.03	0.000173	0.00142	2.7
10	2.72	KEGG_PATHWAY	Huntington disease	20	235	311	9496	5.03	0.000241	0.0119	2.6
10	2.72	UP_KW_DISEASE	Primary mitochondrial disease	18	161	206	4888	4.52	0.000353	0.0229	2.65
10	2.72	KEGG_PATHWAY	Parkinson disease	18	235	271	9496	4.52	0.000377	0.016	2.68
10	2.72	GOTERM_BP_DIRECT	aerobic respiration	8	386	70	19512	2.01	0.000454	0.158	5.78
10	2.72	KEGG_PATHWAY	Prion disease	18	235	278	9496	4.52	0.000507	0.0188	2.62
10	2.72	UP_KW_BIOLOGICAL_PROCESS	Respiratory chain	8	275	69	11605	2.01	0.00117	0.0284	4.89
10	2.72	GOTERM_MF_DIRECT	NADH dehydrogenase (ubiquinone) activity	6	390	43	19272	1.51	0.00167	0.119	6.9
10	2.72	KEGG_PATHWAY	Amyotrophic lateral sclerosis	20	235	371	9496	5.03	0.00205	0.0551	2.18
10	2.72	GOTERM_CC_DIRECT	respiratory chain complex I	6	394	52	20808	1.51	0.00294	0.0955	6.09
10	2.72	GOTERM_BP_DIRECT	mitochondrial electron transport, NADH to ubiquinone	6	386	50	19512	1.51	0.00298	0.389	6.07
10	2.72	GOTERM_BP_DIRECT	electron transport coupled proton transport	3	386	5	19512	0.75	0.00373	0.459	30.33
10	2.72	UP_KW_BIOLOGICAL_PROCESS	Electron transport	9	275	114	11605	2.26	0.00555	0.0898	3.33
10	2.72	KEGG_PATHWAY	Oxidative phosphorylation	10	235	138	9496	2.51	0.00702	0.137	2.93
10	2.72	UP_KW_DISEASE	Leber hereditary optic neuropathy	4	161	13	4888	1.01	0.00773	0.167	9.34
10	2.72	GOTERM_BP_DIRECT	proton motive force-driven mitochondrial ATP synthesis	6	386	65	19512	1.51	0.00914	0.735	4.67
10	2.72	KEGG_PATHWAY	Retrograde endocannabinoid signaling	10	235	149	9496	2.51	0.0113	0.182	2.71
10	2.72	KEGG_PATHWAY	Non-alcoholic fatty liver disease	10	235	157	9496	2.51	0.0156	0.209	2.57
10	2.72	KEGG_PATHWAY	Diabetic cardiomyopathy	11	235	205	9496	2.76	0.0303	0.289	2.17
10	2.72	UP_KW_LIGAND	Ubiquinone	4	176	35	7011	1.01	0.0558	0.335	4.55
10	2.72	GOTERM_BP_DIRECT	response to hypoxia	6	386	181	19512	1.51	0.286	1	1.68
10	2.72	GOTERM_BP_DIRECT	proton transmembrane transport	6	386	182	19512	1.51	0.29	1	1.67
11	2.68	GOTERM_BP_DIRECT	DNA damage response	26	386	584	19512	6.53	0.000263	0.158	2.25
11	2.68	GOTERM_BP_DIRECT	DNA repair	20	386	437	19512	5.03	0.00117	0.271	2.31
11	2.68	UP_KW_BIOLOGICAL_PROCESS	DNA damage	21	275	445	11605	5.28	0.00443	0.086	1.99
11	2.68	UP_KW_BIOLOGICAL_PROCESS	DNA repair	17	275	368	11605	4.27	0.014	0.142	1.95
12	2.57	GOTERM_CC_DIRECT	chromosome, telomeric region	13	394	178	20808	3.27	0.000151	0.00787	3.86
12	2.57	GOTERM_BP_DIRECT	DNA replication	9	386	134	19512	2.26	0.00516	0.514	3.4
12	2.57	UP_KW_BIOLOGICAL_PROCESS	DNA replication	7	275	95	11605	1.76	0.0248	0.212	3.11
13	2.2	GOTERM_MF_DIRECT	transferase activity	71	390	1913	19272	17.84	6.43e-07	9.18e-05	1.83
13	2.2	UP_KW_MOLECULAR_FUNCTION	Transferase	76	256	2093	12059	19.1	1.13e-06	7.14e-05	1.71
13	2.2	UP_KW_MOLECULAR_FUNCTION	Kinase	35	256	755	12059	8.79	2.3e-05	0.000725	2.18
13	2.2	GOTERM_MF_DIRECT	kinase activity	33	390	729	19272	8.29	3.5e-05	0.00417	2.24
13	2.2	INTERPRO	Kinase-like_dom_sf	20	398	545	20827	5.03	0.00889	1	1.92
13	2.2	INTERPRO	Protein_kinase_ATP_BS	14	398	390	20827	3.52	0.0372	1	1.88
13	2.2	INTERPRO	Ser/Thr_kinase_AS	12	398	315	20827	3.02	0.0398	1	1.99
13	2.2	INTERPRO	Prot_kinase_dom	16	398	499	20827	4.02	0.0568	1	1.68
13	2.2	UP_SEQ_FEATURE	ACT_SITE:Proton acceptor	25	389	909	20669	6.28	0.0593	1	1.46
13	2.2	GOTERM_MF_DIRECT	protein serine kinase activity	13	390	365	19272	3.27	0.069	0.952	1.76
13	2.2	GOTERM_MF_DIRECT	protein kinase activity	17	390	526	19272	4.27	0.069	0.952	1.6
13	2.2	SMART	S_TKc	12	203	364	10704	3.02	0.0858	1	1.74
13	2.2	GOTERM_MF_DIRECT	protein serine/threonine kinase activity	14	390	423	19272	3.52	0.0892	0.961	1.64
13	2.2	UP_SEQ_FEATURE	DOMAIN:Protein kinase	15	389	504	20669	3.77	0.0989	1	1.58
13	2.2	UP_KW_MOLECULAR_FUNCTION	Serine/threonine-protein kinase	12	256	398	12059	3.02	0.225	0.747	1.42
13	2.2	GOTERM_BP_DIRECT	protein phosphorylation	8	386	261	19512	2.01	0.258	1	1.55
14	2.13	GOTERM_BP_DIRECT	lipid metabolic process	30	386	847	19512	7.54	0.00294	0.389	1.79
14	2.13	UP_KW_BIOLOGICAL_PROCESS	Lipid biosynthesis	11	275	178	11605	2.76	0.00965	0.117	2.61
14	2.13	UP_KW_BIOLOGICAL_PROCESS	Lipid metabolism	29	275	769	11605	7.29	0.0146	0.142	1.59
15	2.04	GOTERM_CC_DIRECT	focal adhesion	19	394	438	20808	4.77	0.00182	0.0789	2.29
15	2.04	GOTERM_CC_DIRECT	anchoring junction	16	394	423	20808	4.02	0.0152	0.281	2
15	2.04	UP_KW_CELLULAR_COMPONENT	Cell junction	16	371	425	18195	4.02	0.0276	0.188	1.85
16	1.98	GOTERM_MF_DIRECT	ATP hydrolysis activity	23	390	440	19272	5.78	9.69e-05	0.00989	2.58
16	1.98	UP_SEQ_FEATURE	DOMAIN:ABC transmembrane type-1	5	389	28	20669	1.26	0.00175	0.455	9.49
16	1.98	UP_KW_MOLECULAR_FUNCTION	Translocase	9	256	107	12059	2.26	0.00193	0.0243	3.96
16	1.98	INTERPRO	ABC1_TM_sf	5	398	29	20827	1.26	0.00212	0.385	9.02
16	1.98	INTERPRO	ABC1_TM_dom	5	398	29	20827	1.26	0.00212	0.385	9.02
16	1.98	SMART	AAA	9	203	141	10704	2.26	0.00522	0.504	3.37
16	1.98	INTERPRO	AAA+_ATPase	9	398	141	20827	2.26	0.00571	0.831	3.34
16	1.98	INTERPRO	ABC_transporter-like_CS	5	398	46	20827	1.26	0.0113	1	5.69
16	1.98	UP_SEQ_FEATURE	DOMAIN:ABC transporter	5	389	48	20669	1.26	0.0124	1	5.53
16	1.98	INTERPRO	ABC_transporter-like_ATP-bd	5	398	51	20827	1.26	0.0161	1	5.13
16	1.98	INTERPRO	Type_1_exporter	3	398	13	20827	0.75	0.0246	1	12.08
16	1.98	GOTERM_MF_DIRECT	efflux transmembrane transporter activity	3	390	14	19272	0.75	0.0315	0.85	10.59
16	1.98	GOTERM_MF_DIRECT	ABC-type transporter activity	4	390	44	19272	1.01	0.0589	0.902	4.49
16	1.98	KEGG_PATHWAY	ABC transporters	4	235	45	9496	1.01	0.0987	0.573	3.59
16	1.98	COG_ONTOLOGY	Defense mechanisms	3	56	22	2025	0.75	0.118	0.869	4.93
16	1.98	GOTERM_BP_DIRECT	transmembrane transport	13	386	569	19512	3.27	0.461	1	1.15
17	1.97	GOTERM_BP_DIRECT	protein transport	27	386	703	19512	6.78	0.0017	0.299	1.94
17	1.97	UP_KW_BIOLOGICAL_PROCESS	Protein transport	27	275	661	11605	6.78	0.00729	0.101	1.72
17	1.97	UP_KW_BIOLOGICAL_PROCESS	Transport	60	275	2133	11605	15.08	0.101	0.45	1.19
18	1.95	GOTERM_BP_DIRECT	maturation of SSU-rRNA from tricistronic rRNA transcript (SSU-rRNA, 5.8S rRNA, LSU-rRNA)	5	386	25	19512	1.26	0.00136	0.284	10.11
18	1.95	GOTERM_CC_DIRECT	small-subunit processome	7	394	74	20808	1.76	0.00275	0.0952	5
18	1.95	GOTERM_BP_DIRECT	ribosomal small subunit biogenesis	7	386	78	19512	1.76	0.00442	0.462	4.54
18	1.95	KEGG_PATHWAY	Ribosome biogenesis in eukaryotes	5	235	889	9496	1.26	1	1	0.23
19	1.8	GOTERM_BP_DIRECT	dolichol-linked oligosaccharide biosynthetic process	5	386	24	19512	1.26	0.00116	0.271	10.53
19	1.8	GOTERM_BP_DIRECT	protein N-linked glycosylation	6	386	63	19512	1.51	0.00803	0.7	4.81
19	1.8	KEGG_PATHWAY	N-Glycan biosynthesis	6	235	56	9496	1.51	0.012	0.182	4.33
19	1.8	UP_KW_DISEASE	Congenital disorder of glycosylation	3	161	56	4888	0.75	0.552	1	1.63
20	1.72	GOTERM_BP_DIRECT	endoplasmic reticulum to Golgi vesicle-mediated transport	9	386	130	19512	2.26	0.0043	0.462	3.5
20	1.72	UP_KW_BIOLOGICAL_PROCESS	ER-Golgi transport	7	275	103	11605	1.76	0.035	0.243	2.87
20	1.72	GOTERM_BP_DIRECT	vesicle-mediated transport	13	386	349	19512	3.27	0.0451	1	1.88
21	1.64	UP_SEQ_FEATURE	DOMAIN:MATH	3	389	12	20669	0.75	0.0205	1	13.28
21	1.64	SMART	MATH	3	203	12	10704	0.75	0.0207	0.78	13.18
21	1.64	INTERPRO	MATH/TRAF_dom	3	398	12	20827	0.75	0.0211	1	13.08
21	1.64	INTERPRO	TRAF-like	3	398	15	20827	0.75	0.0323	1	10.47
22	1.6	KEGG_PATHWAY	Phosphatidylinositol signaling system	10	235	98	9496	2.51	0.000672	0.0221	4.12
22	1.6	GOTERM_BP_DIRECT	phosphatidylinositol phosphate biosynthetic process	6	386	45	19512	1.51	0.00186	0.299	6.74
22	1.6	SMART	PI3Ka	3	203	9	10704	0.75	0.0117	0.752	17.58
22	1.6	INTERPRO	PI3K_accessory_sf	3	398	9	20827	0.75	0.0119	1	17.44
22	1.6	KEGG_PATHWAY	Inositol phosphate metabolism	7	235	78	9496	1.76	0.0123	0.182	3.63
22	1.6	UP_SEQ_FEATURE	DOMAIN:PIK helical	3	389	10	20669	0.75	0.0143	1	15.94
22	1.6	INTERPRO	PI3K_accessory_dom	3	398	10	20827	0.75	0.0147	1	15.7
22	1.6	INTERPRO	PI_Kinase	3	398	11	20827	0.75	0.0178	1	14.27
22	1.6	INTERPRO	PI3/4_kinase_CS	3	398	17	20827	0.75	0.0408	1	9.23
22	1.6	SMART	PI3Kc	3	203	18	10704	0.75	0.0445	0.78	8.79
22	1.6	INTERPRO	PI3/4_kinase_cat_sf	3	398	18	20827	0.75	0.0453	1	8.72
22	1.6	UP_SEQ_FEATURE	REGION:Catalytic loop	3	389	20	20669	0.75	0.0535	1	7.97
22	1.6	UP_SEQ_FEATURE	REGION:G-loop	3	389	20	20669	0.75	0.0535	1	7.97
22	1.6	GOTERM_BP_DIRECT	phosphatidylinositol biosynthetic process	4	386	44	19512	1.01	0.0557	1	4.6
22	1.6	UP_SEQ_FEATURE	DOMAIN:PI3K/PI4K catalytic	3	389	21	20669	0.75	0.0584	1	7.59
22	1.6	INTERPRO	PI3/4_kinase_cat_dom	3	398	21	20827	0.75	0.06	1	7.48
22	1.6	UP_SEQ_FEATURE	REGION:Activation loop	3	389	23	20669	0.75	0.0686	1	6.93
22	1.6	GOTERM_BP_DIRECT	phosphatidylinositol-mediated signaling	3	386	24	19512	0.75	0.0806	1	6.32
22	1.6	GOTERM_BP_DIRECT	phosphatidylinositol metabolic process	3	386	38	19512	0.75	0.172	1	3.99
23	1.6	GOTERM_BP_DIRECT	DNA replication initiation	4	386	27	19512	1.01	0.0157	0.887	7.49
23	1.6	UP_KW_BIOLOGICAL_PROCESS	DNA replication	7	275	95	11605	1.76	0.0248	0.212	3.11
23	1.6	GOTERM_MF_DIRECT	DNA replication origin binding	3	390	16	19272	0.75	0.0405	0.85	9.27
24	1.56	UP_SEQ_FEATURE	DOMAIN:HECT	5	389	28	20669	1.26	0.00175	0.455	9.49
24	1.56	SMART	HECTc	5	203	28	10704	1.26	0.00177	0.341	9.42
24	1.56	INTERPRO	Hect_E3_ubiquitin_ligase	5	398	28	20827	1.26	0.00185	0.385	9.34
24	1.56	INTERPRO	HECT_dom	5	398	28	20827	1.26	0.00185	0.385	9.34
24	1.56	GOTERM_BP_DIRECT	protein branched polyubiquitination	4	386	19	19512	1.01	0.00584	0.555	10.64
24	1.56	KEGG_PATHWAY	Ubiquitin mediated proteolysis	10	235	142	9496	2.51	0.00841	0.147	2.85
24	1.56	UP_SEQ_FEATURE	ACT_SITE:Glycyl thioester intermediate	6	389	74	20669	1.51	0.0127	1	4.31
24	1.56	GOTERM_BP_DIRECT	protein ubiquitination	20	386	550	19512	5.03	0.0134	0.852	1.84
24	1.56	GOTERM_BP_DIRECT	protein K29-linked ubiquitination	3	386	13	19512	0.75	0.0262	1	11.67
24	1.56	GOTERM_BP_DIRECT	protein K48-linked ubiquitination	6	386	106	19512	1.51	0.0589	1	2.86
24	1.56	INTERPRO	RCC1/BLIP-II	3	398	22	20827	0.75	0.0652	1	7.14
24	1.56	GOTERM_MF_DIRECT	ubiquitin-protein transferase activity	9	390	258	19272	2.26	0.153	1	1.72
24	1.56	GOTERM_MF_DIRECT	ubiquitin protein ligase activity	12	390	383	19272	3.02	0.153	1	1.55
24	1.56	GOTERM_BP_DIRECT	protein K11-linked ubiquitination	3	386	42	19512	0.75	0.201	1	3.61
24	1.56	UP_KW_BIOLOGICAL_PROCESS	Ubl conjugation pathway	22	275	802	11605	5.53	0.343	0.951	1.16
24	1.56	GOTERM_BP_DIRECT	protein polyubiquitination	5	386	162	19512	1.26	0.397	1	1.56
24	1.56	GOTERM_BP_DIRECT	ubiquitin-dependent protein catabolic process	6	386	261	19512	1.51	0.589	1	1.16
25	1.55	GOTERM_BP_DIRECT	cytoplasmic translational initiation	4	386	27	19512	1.01	0.0157	0.887	7.49
25	1.55	GOTERM_BP_DIRECT	translational initiation	6	386	76	19512	1.51	0.0172	0.922	3.99
25	1.55	UP_KW_BIOLOGICAL_PROCESS	Protein biosynthesis	9	275	155	11605	2.26	0.0306	0.229	2.45
25	1.55	UP_KW_MOLECULAR_FUNCTION	Initiation factor	5	256	57	12059	1.26	0.0322	0.225	4.13
25	1.55	GOTERM_MF_DIRECT	translation initiation factor activity	5	390	60	19272	1.26	0.0329	0.85	4.12
25	1.55	GOTERM_BP_DIRECT	translation	12	386	325	19512	3.02	0.0593	1	1.87
26	1.55	GOTERM_BP_DIRECT	phospholipid biosynthetic process	7	386	59	19512	1.76	0.00106	0.271	6
26	1.55	UP_KW_BIOLOGICAL_PROCESS	Lipid biosynthesis	11	275	178	11605	2.76	0.00965	0.117	2.61
26	1.55	UP_KW_BIOLOGICAL_PROCESS	Phospholipid biosynthesis	5	275	48	11605	1.26	0.0262	0.212	4.4
26	1.55	GOTERM_BP_DIRECT	phosphatidylcholine biosynthetic process	3	386	25	19512	0.75	0.0865	1	6.07
26	1.55	UP_KW_BIOLOGICAL_PROCESS	Phospholipid metabolism	5	275	72	11605	1.26	0.0902	0.45	2.93
26	1.55	KEGG_PATHWAY	Glycerophospholipid metabolism	5	235	103	9496	1.26	0.249	0.784	1.96
27	1.51	GOTERM_BP_DIRECT	cell division	17	386	433	19512	4.27	0.0125	0.829	1.98
27	1.51	UP_KW_BIOLOGICAL_PROCESS	Cell cycle	25	275	692	11605	6.28	0.0376	0.243	1.52
27	1.51	UP_KW_BIOLOGICAL_PROCESS	Cell division	17	275	422	11605	4.27	0.0429	0.26	1.7
27	1.51	UP_KW_BIOLOGICAL_PROCESS	Mitosis	13	275	294	11605	3.27	0.0461	0.263	1.87
28	1.46	GOTERM_BP_DIRECT	regulation of transcription elongation by RNA polymerase II	4	386	22	19512	1.01	0.00889	0.735	9.19
28	1.46	GOTERM_BP_DIRECT	snRNA processing	3	386	16	19512	0.75	0.0388	1	9.48
28	1.46	GOTERM_CC_DIRECT	INTAC complex	3	394	17	20808	0.75	0.0401	0.459	9.32
28	1.46	GOTERM_CC_DIRECT	integrator complex	3	394	21	20808	0.75	0.059	0.568	7.54
28	1.46	GOTERM_BP_DIRECT	RNA polymerase II transcription initiation surveillance	3	386	21	19512	0.75	0.0637	1	7.22
29	1.4	INTERPRO	TPR-like_helical_dom_sf	13	398	230	20827	3.27	0.00161	0.385	2.96
29	1.4	UP_SEQ_FEATURE	REPEAT:TPR 4	7	389	101	20669	1.76	0.012	1	3.68
29	1.4	UP_SEQ_FEATURE	REPEAT:TPR 6	6	389	77	20669	1.51	0.0149	1	4.14
29	1.4	UP_SEQ_FEATURE	REPEAT:TPR 5	6	389	82	20669	1.51	0.0191	1	3.89
29	1.4	UP_SEQ_FEATURE	REPEAT:TPR 3	8	389	146	20669	2.01	0.0205	1	2.91
29	1.4	UP_SEQ_FEATURE	REPEAT:TPR 2	8	389	160	20669	2.01	0.0317	1	2.66
29	1.4	UP_SEQ_FEATURE	REPEAT:TPR 1	8	389	160	20669	2.01	0.0317	1	2.66
29	1.4	UP_KW_DOMAIN	TPR repeat	8	264	171	14656	2.01	0.0346	0.173	2.6
29	1.4	SMART	TPR	7	203	132	10704	1.76	0.0388	0.78	2.8
29	1.4	INTERPRO	TPR_rpt	7	398	140	20827	1.76	0.0519	1	2.62
29	1.4	UP_SEQ_FEATURE	REPEAT:TPR 10	3	389	26	20669	0.75	0.085	1	6.13
29	1.4	UP_SEQ_FEATURE	REPEAT:TPR 7	4	389	66	20669	1.01	0.127	1	3.22
29	1.4	UP_SEQ_FEATURE	REPEAT:TPR 9	3	389	37	20669	0.75	0.153	1	4.31
29	1.4	UP_SEQ_FEATURE	REPEAT:TPR 8	3	389	54	20669	0.75	0.269	1	2.95
29	1.4	UP_SEQ_FEATURE	REPEAT:TPR	4	389	99	20669	1.01	0.285	1	2.15
30	1.34	INTERPRO	WD40/YVTN_repeat-like_dom_sf	16	398	358	20827	4.02	0.00385	0.621	2.34
30	1.34	INTERPRO	WD40_repeat_dom_sf	13	398	312	20827	3.27	0.0171	1	2.18
30	1.34	UP_SEQ_FEATURE	REPEAT:WD	10	389	211	20669	2.51	0.0183	1	2.52
30	1.34	UP_SEQ_FEATURE	REPEAT:WD 6	11	389	258	20669	2.76	0.0243	1	2.27
30	1.34	UP_SEQ_FEATURE	REPEAT:WD 5	11	389	264	20669	2.76	0.0276	1	2.21
30	1.34	UP_SEQ_FEATURE	REPEAT:WD 4	11	389	267	20669	2.76	0.0295	1	2.19
30	1.34	UP_SEQ_FEATURE	REPEAT:WD 3	11	389	270	20669	2.76	0.0317	1	2.16
30	1.34	UP_KW_DOMAIN	WD repeat	11	264	286	14656	2.76	0.034	0.173	2.14
30	1.34	SMART	WD40	11	203	275	10704	2.76	0.0358	0.78	2.11
30	1.34	UP_SEQ_FEATURE	REPEAT:WD 1	11	389	278	20669	2.76	0.0374	1	2.1
30	1.34	UP_SEQ_FEATURE	REPEAT:WD 2	11	389	278	20669	2.76	0.0374	1	2.1
30	1.34	INTERPRO	WD40_rpt	11	398	276	20827	2.76	0.0397	1	2.09
30	1.34	UP_SEQ_FEATURE	REPEAT:WD 7	8	389	206	20669	2.01	0.0927	1	2.06
30	1.34	INTERPRO	WD40_repeat_CS	5	398	148	20827	1.26	0.312	1	1.77
30	1.34	INTERPRO	WD40_PAC1	3	398	82	20827	0.75	0.465	1	1.91
30	1.34	INTERPRO	G-protein_beta_WD-40_rep	3	398	85	20827	0.75	0.484	1	1.85
